# Supplementary material for: Correlation of exosomal microRNA clusters with bone metastasis in non-small cell lung cancer
Source: Clin Exp Metastasis. 2020 Nov 24;38(1):109–17. doi: 10.1007/s10585-020-10062-y (PMC7882559; doi:10.1007/s10585-020-10062-y)
Supplement: Supplementary file 2 — Online Resource 2. Table S1: clinicopathological information of patients enrolled. Table S2:Raw reads of miRNA-seq from plasma samples were normalized to counts per million (CPM) and 1287 miRNAs were retained as expressed miRNAs in plasma exosomes, Table S3: 91 differentially expressed miRNAs between healthy population and EGFR/ALK positive NSCLC patient, Table S4: The miRNAs assorted into each cluster using WGCNA, Table S5: Pathway analysis of 144 miRNAs from Cluster B, Table S6: Pathway analysis of 49 miRNAs from Cluster A, Table S7: Pathway analysis of 95 miRNAs from Cluster C. Supplementary file2 (XLSX 614 KB) [file 10585_2020_10062_MOESM2_ESM.xlsx]

## Sheet: Supplementary Table 1
Clinicopathological information of patients enrolled
Characteristics	All patients (N=30)
Median age (range)	55 (35-78)
Gender -No. (%)
Male	9(30%)
Female	20(67%)
Unknown	1(3%)
Bone Metastasis-No. (%)
With	16 (53%)
Without	14 (47%)
Histology-No. (%)
ADC	25 (83%)
Unknown	5 (17%)
Stage-No. (%)
IVa	4(13%)
IVb	26(87%)
Smoking history-No. (%)
Smoker	3(10%)
Never-smoker	14(47%)
Unknown	13(43%)

## Sheet: Supplementary Table 2
miRNA	H1	H2	H3	H4	H5	H6	H7	H8	H9	H10	H11	H12	H13	H14	H15	H16	B1	B2	B3	B4	B5	B6	B7	B8	B9	B10	B11	B12	B13	B14	B15	B16	B17	B18	B19	B20	B21	B22	B23	IV1	IV2	IV3	IV4	IV5	IV6	IV7	IV8	IV9	IV10
hsa-let-7a-5p	39606.4	49306.1	56076.2	33601.6	51884.1	52544.4	42974.8	35584.9	33055.6	29412.4	44537.1	44654.6	81602.7	55348.5	65108.4	50420.3	71430.7	64993.1	76829.7	80124.5	68444.5	58324.6	55654.5	55754.4	53357.6	47969.1	32895.8	32891.9	37857.9	42817.2	89087.3	53512.7	48228.6	52313.6	42262.9	27753.9	47937	34855.1	365777	45001.9	73021.5	54111	222562	36623.9	51268.7	49858.1	37402.7	137172	66239.1
hsa-let-7a-3p	28.9998	197.123	58.0638	119.512	70.7751	124.841	52.2066	153.026	176.735	110.829	87.1306	153.039	267.707	131.573	185.859	215.416	89.4789	121.36	115.292	91.7137	88.6077	114.009	126.601	110.161	93.1297	52.3885	116.894	81.5988	88.812	130.762	153.367	105.817	78.2054	132.555	102.848	125.177	87.6896	120.396	196.2	190.776	312.159	267.033	162.539	245.19	44.6997	92.0503	124.942	76.7112	121.788
hsa-let-7b-5p	129520	112926	144632	78028.3	60270.9	55766.8	60142.1	54254	52364.6	49137.5	63289.7	58067.5	91211.5	61637.7	76485.4	56333.1	53970.5	44025.1	100221	80495	84409.4	56182.9	63565.4	72255.9	41810.5	34677.4	18526.1	27355.2	28596.5	34135	94911.1	26882.5	30731.3	56434.2	29768.6	56830.5	44137.1	38039	332599	27633.3	61722.7	77303.1	210896	36749.1	46549.2	53874	29950	92984.7	61754.7
hsa-let-7b-3p	0	25.2722	44.6645	98.971	82.571	120.94	165.321	41.4071	106.903	69.9787	26.6726	89.041	14.3414	17.5431	42.6561	29.7125	51.73	75.6577	60.2661	17.751	53.4459	41.7353	100.832	88.2798	63.4738	78.5827	84.5113	55.9103	59.8732	97.7795	72.5161	65.873	43.703	185.37	101.991	88.1076	81.642	142.854	136.331	30.5773	16.9652	39.7708	73.9392	139.918	54.0122	127.372	105.621	76.7112	126.793
hsa-let-7c-5p	1834.24	1561.82	1670.45	6343.48	10103.1	8931.97	12877.6	8393.03	7393.58	6317.62	11207.8	8924.69	19834.2	12999.5	14972.3	12126.4	10520.8	8844.66	14139.8	11484.2	10552.8	9028.06	8686.72	10135.6	9109.02	12479.7	4054.57	5396.1	5211.97	5380.79	13795.6	7270.56	7528.42	8404.8	5067.85	5633.51	7606.82	6240.65	52956.4	8586.25	15954.1	13777.7	37554.7	5759.29	8589.8	8130.4	6768.77	18999.4	10130.9
hsa-let-7c-3p	0	0	0	3.73475	0	3.90128	0	0	0	0	0	1.11301	0	0	0	0	0	0	5.24053	0	0	0	0	0	2.08111	0	0	0	0	0	2.50056	2.10233	0	0	0	0	0	6.86197	0	0	6.78607	0	0	1.33255	0	1.07035	0	0	0
hsa-let-7d-5p	1544.24	1819.6	2380.62	1813.22	2612.78	3058.6	2453.71	2414.21	2651.03	2545.88	3965.33	2877.69	2323.31	1736.77	1681.87	2609.13	4946.51	6117.14	4116.44	5519.09	4257.39	4278.38	4261.29	4696.18	4687.7	3959.07	3374.13	2810.63	2857.95	4144.68	5663.76	4493.38	5240.91	4344.28	3348.57	2481.52	2229.53	2566.38	23513.7	2960.68	2894.26	1249.94	14116	2995.58	4348.91	3576.05	2124.01	9025.16	4414.38
hsa-let-7d-3p	3632.22	2036.94	3470.43	4784.22	2076.07	3206.85	5473	1787.7	2098.41	2009.85	1601.25	4120.37	3781.36	2184.12	2833.58	2997.25	3298.14	7099.92	4422.13	3826.09	7198.32	3076.2	4625.97	6497.24	3410.94	3203.18	3886.73	2443.43	3543.5	7422.2	5592.08	3766.68	2776.29	2929.67	3771.1	5646.41	1508.87	4442.19	2890.62	1377.97	1516.69	2096.49	2272.36	3949.68	2629.83	4398.08	6549.79	3277.17	3592.73
hsa-let-7e-5p	645.245	1061.43	553.839	341.73	625.18	987.023	713.491	563.496	613.832	691.617	679.263	485.83	1615.8	1701.68	1355.85	3567.36	1986.01	3249.83	1080.42	1219.64	864.98	1966.65	1022.89	1768.61	1500.48	748.407	1797.25	630.124	602.724	1130.45	716.826	1591.46	1018.97	1244.77	1187.04	393.261	958.538	809.713	1377.3	1272.28	1849.2	1778.32	1662.36	746.229	1476.95	1075.7	1143.8	1443.24	815.81
hsa-let-7e-3p	0	0	0	0	41.2855	0	0	16.2028	0	4.61789	0	0.556506	0	0	24.3749	5.5711	0	3.45644	0	0	0	0	10.6434	6.79075	7.28388	0	3.94913	0	20.9556	6.12946	3.33408	2.10233	2.30016	17.6049	8.57069	0.537241	3.02378	5.61434	0.97612	1.32945	6.78607	0	1.27481	2.6651	0	13.9146	7.72837	3.56796	0
hsa-let-7f-5p	27963	28219	35999.6	21926.7	29873	35599.2	17402.2	23735.2	20115.1	18219	29949.8	30886.6	76621.5	45234.9	59240.1	46225.3	52967.3	49378.4	50710	61199.7	44876.3	44839	42517.1	34893.9	37809.6	31717.5	27660.1	26014.9	27699.4	30895.4	60487.6	42502.1	41152.2	38222.4	25191.8	13459	34301.8	21834.8	196359	48866.6	75406.8	44628.5	161092	28056.9	36391.2	31262.9	18618.9	90146.3	45382.6
hsa-let-7f-1-3p	0	0	0	26.1433	17.6938	0	0	0	2.58637	0.710444	0	16.1387	0	0	51.7967	14.8563	12.583	8.44909	1.74684	8.87552	2.81294	0	12.8842	8.29981	13.0069	3.74203	14.2169	0	8.98099	14.0102	3.33408	14.0155	9.20064	19.6761	15.4272	11.2821	12.0951	24.9526	44.2508	13.2945	20.3582	0	31.2329	13.3255	5.58746	17.1256	6.44031	30.3277	17.5174
hsa-let-7f-2-3p	0	0	0	0	0	0	8.70111	0	0	1.06567	0	2.22602	0	17.5431	12.1874	3.71407	0	4.22454	8.73422	7.39626	0	0	5.6018	3.01811	3.12166	3.74203	1.57965	15.1109	15.9662	4.37819	1.66704	4.20466	6.90048	5.17792	5.99948	5.37241	0	0.623816	8.13433	1.99417	20.3582	39.7708	3.18704	7.99531	3.72498	11.7739	7.72837	0	3.33665
hsa-let-7g-5p	10715.4	11524.1	13318.9	16511.3	17003.7	19424.5	11598.6	14188.2	14584.6	13584	19449.7	16704.1	23410	14017	18680.3	14692.9	18109.7	14305.1	22539.5	27545.9	19244.8	17242.8	17807	15573.5	12023.6	10646.1	10833.2	10858.7	11422.8	11201.2	32813.1	14775.9	13323.7	15053.3	12770.3	8168.22	19130.4	11101.4	95602.1	14767.5	20477	10988.1	66685.5	10992.2	16965.4	17816	10399.8	48055.1	25201.7
hsa-let-7g-3p	0	0	0	0	0	0	0	0	0	8.17011	0	0	0	0	0	0	0	0	0	0	0	0	0	0	0	0	0	0	0	4.08631	0	0	0	0	0	0	0	0	7.15821	0	0	0	3.18704	7.99531	0	0	0	0	6.67329
hsa-let-7i-5p	54403.6	46773.8	61954.1	42118.7	26263.5	37514.7	16680	57649.4	42282.9	52122.4	70867.4	34156.7	89586.1	45427.9	63027.4	100103	42909.3	48287.7	45440.6	60683.4	50433.3	39380.8	43409.5	38679.4	35022	22744.1	35741.6	29148.9	26280.4	29211	61991.3	30256.8	38160.8	33575.7	23586.5	37794.9	31550.1	24650.7	215745	117382	87251.9	39498.1	113314	35180.7	31034.6	26657.1	16345.5	59296	40227.4
hsa-let-7i-3p	0	0	0	9.33688	23.5917	0	0	0	23.2774	0	12.4472	9.46061	0	0	15.2343	11.1422	1.39811	0	12.2279	10.3548	0	0	2.8009	0	12.4867	3.74203	3.1593	0	1.99577	8.4645	6.66815	5.60622	2.30016	9.32026	7.71362	16.6545	2.01585	13.7239	77.7642	1.32945	0	0	34.42	18.6557	7.44995	6.42211	1.28806	5.35194	17.5174
hsa-miR-1-3p	1058.49	338.648	8.93289	22.4085	371.569	52.6672	2079.56	1.80031	51.7275	56.8355	3.55635	36.1729	38.2438	157.888	79.2184	152.277	91.5761	56.4553	20.9621	77.6608	182.841	57.0043	100.832	134.306	111.86	497.691	34.3574	43.8216	48.8965	128.427	456.768	82.6917	48.3034	47.6369	217.695	54.7986	272.14	33.0622	7.15821	81.0964	54.2886	22.7262	24.2215	266.51	176.936	31.0402	483.023	28.5437	53.3863
hsa-miR-100-5p	13136.9	1971.23	2505.68	944.893	973.158	477.906	8753.31	660.713	1021.62	296.966	1196.71	1343.41	659.706	1140.3	746.481	298.982	526.388	446.265	938.928	240.379	247.539	544.595	2072.67	764.337	183.138	4449.28	357.001	751.011	243.485	260.648	12116	447.096	396.778	531.255	509.956	165.47	2623.63	1034.29	941.955	263.231	390.199	1301.07	1019.85	14271.6	5829.59	1066.07	1240.4	499.515	3244.89
hsa-miR-101-5p	0	0	0	0	0	0	0	0	0	0	3.55635	0	0	0	0	0	0	0	0	0	0	0	0	0	0	3.74203	0	4.53327	0	1.16752	3.33408	0	0	2.07117	0	6.4469	5.03963	3.11908	3.25373	0	0	0	3.82444	0	0	0	3.86419	3.56796	3.33665
hsa-miR-101-3p	5176.46	5908.65	6681.8	9532.96	13500.4	7802.56	6760.76	3928.27	8780.74	8694.06	10709.9	7504.49	8853.44	3578.8	5243.65	7144.01	6862.61	4475.33	9091.45	5515.39	6119.56	3724.62	6464.48	6592.31	4583.12	3798.17	1944.15	2535.61	4497.48	4790.32	8075.13	4750.57	3786.06	5318.76	4897.29	2575	4143.59	7712.23	28380.4	5523.86	5975.14	5198.61	15626.7	4699.91	8109.27	10593.3	6245.81	14644.7	10851.6
hsa-miR-103a-3p	1188.99	1096.81	1246.14	939.291	1079.32	1351.79	1200.75	732.725	2062.2	1526.39	2044.9	1420.76	889.169	736.811	447.889	1006.51	1904.92	1801.58	1224.54	2311.33	1247.54	1347.75	1350.6	1400.4	1432.84	976.671	1360.08	968.608	1069.74	1657.29	3551.62	1726.71	1682.57	1626.9	1338.74	1036.88	1290.15	1389.86	19916.4	1243.03	1099.34	590.881	8863.15	1412.51	1614.78	1889.17	954.454	5880	2649.3
hsa-miR-103a-2-5p	0	0	0	0	0	0	0	0	0	0	0	1.11301	0	0	0	0	0	2.3043	0	0	0	0	0	1.50906	0	0	2.76439	0	0	0	0	1.40155	0	5.17792	0	0	0	0	1.30149	0	0	0	0.637407	0	0	0	0	0	0
hsa-miR-105-5p	0	0	0	0	0	0	0	0	0	0	0	0.556506	0	0	0	0	0	0	0	2.95851	0	0	0	0	0	0	0	0	0	0	0	0	0	0	0	0	0	23.705	0	0	0	0	0	0	0	0	0	0	0
hsa-miR-106a-5p	289.998	545.88	544.906	74.6951	11.7959	37.0621	17.4022	50.4086	45.6926	17.4059	52.4562	47.303	43.0243	0	15.2343	9.28517	57.3224	44.1657	55.899	65.8268	50.633	40.7174	36.4117	13.5815	15.6083	29.9363	30.8032	40.7994	46.9007	46.4088	152.534	53.2591	29.9021	42.459	84.8498	22.0269	57.4518	38.0528	367.346	9.97087	6.78607	0	119.195	15.9906	29.7998	50.3066	21.8971	176.614	63.3963
hsa-miR-106a-3p	0	0	0	0	0	0	0	0	0	9.94622	0	0	0	0	0	0	0	1.5362	0	0	0	5.08967	0	0	0	0	0	0	0	0.291879	0	0	0	0	0	0	5.03963	0	6.50746	1.99417	0	0	1.27481	0	1.86249	0	2.57612	7.13592	1.66832
hsa-miR-106b-5p	0	111.198	200.99	154.992	129.754	198.965	121.816	91.8156	90.5231	126.459	136.03	122.988	109.951	43.8578	42.6561	48.2829	98.5666	50.3105	104.811	141.269	112.518	45.8071	72.2633	59.6077	80.643	59.8726	30.0134	80.0877	81.8268	60.7109	245.055	63.7707	71.305	135.662	83.1356	89.1821	136.07	109.168	994.34	33.2362	71.2538	45.4524	708.159	95.9438	132.237	139.146	73.4195	292.573	180.179
hsa-miR-106b-3p	659.745	631.806	736.964	646.112	743.139	616.402	1096.34	757.929	578.485	839.035	724.606	600.47	1051.7	877.156	914.059	1129.08	758.473	869.488	877.789	1019.21	1198.31	899.854	965.191	1013.33	757.004	501.433	633.045	563.636	576.779	821.056	1269.45	717.596	687.748	800.507	989.914	820.905	719.66	649.392	9507.08	915.326	1004.34	653.378	2199.69	558.339	622.071	731.051	860.425	1511.03	1079.41
hsa-miR-107	369.747	404.356	312.651	474.314	560.303	555.932	669.985	230.439	897.471	517.559	684.597	758.518	109.951	52.6294	39.6092	126.278	270.534	152.084	369.457	404.576	275.668	225.981	344.511	420.272	331.417	321.815	197.061	155.642	195.586	351.714	863.526	278.909	264.518	430.803	332.543	545.837	296.33	750.45	5310.74	89.0731	101.791	267.033	2754.87	668.941	480.522	755.669	471.431	1387.94	910.07
hsa-miR-10a-5p	6597.45	10629.5	4863.96	4033.53	5715.09	3573.57	5272.87	6810.56	8146.21	6992.9	8678.38	3873.84	6754.81	14990.6	16864.4	8364.08	4725.6	3532.1	6610.93	2905.99	4434.61	7048.18	5635.98	4137.83	4921.3	2514.65	1586.76	2812.14	5631.08	3091.88	2901.48	4328	1619.31	5488.6	4972.71	1616.56	4202.05	6641.76	471.791	5539.15	10813.6	12510.8	772.537	6136.4	2179.11	6545.2	4959.04	2080.12	3127.27
hsa-miR-10a-3p	0	40.4356	0	0	5.89793	0	0	0	25.8637	0	0	7.23458	19.1219	0	9.14059	12.9992	9.78675	1.92025	6.98737	0	0	8.14348	3.92126	11.3179	9.88527	7.48407	2.76439	4.53327	34.9261	1.75128	10.0022	1.40155	2.30016	7.24909	4.28534	0	0	18.7145	0	1.99417	3.39304	0	0	26.651	3.72498	23.5478	23.1851	12.4879	6.67329
hsa-miR-10b-5p	12984.6	26025.3	9861.91	7318.25	12037.7	7775.25	7021.79	15376.4	18813.3	13303.1	15244.3	5318.53	13968.6	33077.6	32589.2	17203.6	12771	3386.93	11258.4	3392.67	3807.32	10215	8260.98	4868.22	7996.14	3341.64	1671.67	4407.85	5524.3	4291.5	2903.98	8954.53	1219.08	10090.7	5546.95	1326.45	10634.6	8682.27	95.3343	8921.27	17606.5	21970.5	387.543	9081.34	2948.32	13427.6	5792.41	2918.59	4432.74
hsa-miR-10b-3p	0	25.2722	0	9.33688	17.6938	0	8.70111	0	4.31062	34.8118	9.77996	1.11301	0	8.77156	21.328	0	23.0688	2.3043	1.74684	0	0	4.07174	5.04162	9.05434	16.6489	0	5.52878	3.02218	18.9599	4.96195	5.00111	5.60622	1.15008	27.9608	16.2843	3.22345	16.1268	39.9242	0.325373	2.6589	16.9652	0	0.637407	11.993	0	12.8442	21.8971	12.4879	10.8441
hsa-miR-1180-3p	181.249	303.267	379.648	324.924	224.121	327.707	609.078	253.843	256.913	250.432	320.072	226.498	90.829	8.77156	60.9372	29.7125	174.763	40.3252	439.331	148.665	116.737	130.296	250.961	230.131	108.218	71.0987	48.1793	84.621	74.8416	108.579	373.416	42.7474	73.6051	269.252	230.551	283.126	282.219	204.612	1722.85	47.8602	50.8955	96.5863	771.9	282.501	128.512	215.141	167.448	469.187	412.91
hsa-miR-1183	72.4994	65.7078	22.3322	9.33688	17.6938	0	0	0	0	0	0	6.12157	19.1219	78.944	12.1874	5.5711	10.4858	9.98529	0	0	25.3165	7.12554	4.48144	3.01811	3.64194	0	1.57965	7.55545	8.98099	2.33503	0	1.40155	1.15008	5.17792	1.71414	10.2076	0	4.36671	0.650746	3.98835	0	0	0.637407	6.66276	0	2.1407	3.86419	1.78398	0
hsa-miR-1185-1-3p	0	0	0	0	0	5.85192	0	0	0	9.23577	17.7818	11.6866	0	8.77156	24.3749	0	2.09716	12.6736	0	0	0	4.07174	11.7638	0	13.0069	0	9.4779	1.51109	0	10.5077	0.833519	19.6218	6.90048	0	5.14241	3.76069	0	3.11908	1.30149	5.3178	0	0	1.91222	0	11.1749	3.21106	5.15225	7.13592	0.834162
hsa-miR-1185-2-3p	0	0	0	0	0	0	0	0	0	0	16.0036	1.66952	0	0	0	0	2.09716	1.92025	0	5.91701	0	3.0538	0.56018	0	0	0	0	1.51109	0	4.08631	0	2.10233	2.30016	0	0	1.61172	0	0	0	0	0	0	0	0	0	0	0	0	0
hsa-miR-1193	0	0	0	0	0	0	0	0	0	0	0	0	0	0	0	0	0	0	0	2.95851	0	0	1.68054	0	0	0	0	0	0	0	0	0	0	0	0	0	0	0	0	0	0	0	0	0	0	0	9.01643	0	0
hsa-miR-1197	0	0	0	11.2043	0	0	0	0	0	0	0	0.556506	0	0	0	0	7.68959	3.0724	0	1.47925	0	0	12.8842	0	0.520277	0	6.3186	0	0	3.21067	0	7.00777	3.45024	0	0	6.4469	0	5.61434	0	0	3.39304	0	0	0	5.58746	4.28141	0	0	0
hsa-miR-122-5p	121951	23073.5	100285	27698.8	28481.1	44792.5	9432	37799.2	217802	52713.5	104551	102274	14398.8	3999.83	9295.98	9190.46	171218	38784	160495	22675.5	20706.1	35151.3	86144.5	38766.9	14822.2	49615.6	17498.6	25569.1	9415.07	12094.9	15854.4	21334.5	24057.4	17131.7	56438	14438.4	51487.9	113323	381.663	5747.87	3328.57	11016.5	964.397	171533	10614.3	41901.1	59719.7	22635.2	21516.4
hsa-miR-122-3p	0	0	0	0	0	9.75319	0	0	7.75912	12.4328	0	7.79109	0	0	0	0	11.8839	20.3546	0	2.95851	0	7.12554	8.40271	0	2.60139	7.48407	1.18474	21.1552	0	4.96195	8.33519	7.00777	21.8515	12.427	5.14241	0	8.06341	49.9052	0	0	0	0	0	9.32786	1.86249	7.49247	41.218	7.13592	2.50249
hsa-miR-1224-5p	7.24994	0	13.3993	24.2759	5.89793	5.85192	43.5055	0	9.48337	1.06567	15.1145	17.8082	0	0	0	0	8.38865	0.384049	15.7216	1.47925	8.43883	19.3408	2.24072	9.80887	6.24333	0	5.52878	0	8.98099	1.4594	4.16759	0	14.951	47.6369	18.8555	13.9683	16.1268	14.3478	93.3821	0	0	0	10.1985	2.6651	14.8999	0	7.72837	16.0558	35.869
hsa-miR-1225-5p	0	0	0	0	0	0	0	0	0	0	0	0	0	0	0	0	0	0	0	0	0	0	0	0	0	0	0	0	0	0	0	0	0	0	0	0	0	1.24763	0	0	0	0	0	0	0	0	0	0	0
hsa-miR-1226-5p	0	0	0	0	0	3.90128	0	0	0	0	0	0	0	17.5431	0	5.5711	0	0	0	0	0	0	0	0	0	0	0	0	5.98732	0.583758	0	0	1.15008	0	2.57121	0	0	0.623816	0	5.98252	0	28.4077	0.637407	0	0	0	0	0	3.33665
hsa-miR-1226-3p	0	0	4.46645	9.33688	0	15.6051	0	0	0	5.68355	0	1.66952	0	0	0	0	11.1849	4.99264	19.2153	5.91701	0	0	0.56018	16.5996	2.08111	22.4522	12.2423	13.5998	6.98521	12.8427	10.0022	4.90544	3.45024	1.03558	5.14241	11.8193	2.01585	0	0.97612	0	30.5373	0	1.91222	0	3.72498	4.28141	9.01643	0	5.00497
hsa-miR-1227-3p	0	0	0	0	0	0	0	0	0	0	0	0	0	0	0	0	0	0	0	1.47925	0	0	1.68054	0	0.520277	0	0	0	0	0	0	3.50389	0	0	0.857069	0	5.03963	0	0.325373	0	0	0	0	0	0	0	0	0	0
hsa-miR-1228-5p	195.748	161.742	44.6645	24.2759	29.4896	31.2102	17.4022	0	38.7956	22.0238	66.6816	13.3561	0	43.8578	27.4218	3.71407	26.564	13.8258	48.9116	24.4077	4.21941	7.12554	6.16198	18.1087	0	3.74203	15.4016	6.04436	3.99155	9.63201	10.0022	9.81088	0	7.24909	0	21.4897	2.01585	18.0907	10.0866	3.32362	3.39304	5.68155	5.09926	15.9906	0	13.9146	11.5926	1.78398	10.0099
hsa-miR-1228-3p	0	0	0	0	0	13.6545	0	0	0	0	0	4.45205	0	0	0	0	0	0	0	0	0	0	0	0	0	3.74203	1.97456	0	0	0.875638	0	0	0	0	0	1.07448	0	0	0	0	0	0	0	0	0	0	0	0	0
hsa-miR-1229-5p	0	0	0	0	0	0	0	0	0	0	0	0	0	0	15.2343	0	0	0	0	0	0	0	0	0	1.04055	0	0	0	0	1.16752	0	4.90544	0	0	0	0	0	0	0	0	0	0	0	0	0	0	0	0	1.66832
hsa-miR-1229-3p	101.499	0	13.3993	11.2043	0	9.75319	0	0	0	8.88055	8.00179	3.33904	0	0	0	5.5711	0	21.5068	1.74684	5.91701	22.5035	0	4.48144	15.0906	6.76361	14.9681	13.427	10.5776	3.99155	24.226	12.5028	7.00777	12.6509	5.17792	6.85655	17.729	5.03963	16.843	0	4.65307	0	0	0	6.66276	3.72498	7.49247	10.3045	0	4.17081
hsa-miR-1233-5p	0	0	0	0	0	0	0	0	0	0	0	0	0	0	0	0	0	1.15215	0	0	0	0	0	0	0	0	0.789825	0	0	0	0	0	0	0	0	0	3.02378	0	0	0	0	0	0	0	0	0	0	0	0
hsa-miR-1234-3p	0	0	0	0	0	0	0	0	0	0	0	0	0	0	0	0	2.79622	0	0	0	0	0	0	0	0	0	2.36948	0	0	0	5.00111	0	1.15008	0	0	0	0	0	6.18209	0	0	0	0	0	0	0	0	0	0
hsa-miR-1236-5p	0	0	0	0	0	0	0	0	0	0	0	2.78253	0	0	0	0	0	0	0	0	0	0	0	0	0	0	0	0	0	0	0	0	0	0	2.57121	3.76069	2.01585	0	0	0	0	0	0	0	0	0	3.86419	0	0
hsa-miR-1237-3p	0	0	0	0	0	0	0	0	0	0	0	2.78253	0	0	0	0	0	0	5.24053	0	0	0	0	0	0	0	0	0	0	0	1.66704	2.10233	0	0	0.857069	0	0	0	0	0	0	0	0	0	0	0	1.28806	1.78398	0
hsa-miR-1238-3p	0	0	0	0	0	0	0	0	0	0	0	0	0	0	0	0	0	0.768099	0	0	0	0	0	0	0	0	0	0	0	0	3.33408	0.700777	0	0	0	7.52138	0	0	0	0	0	0	1.27481	5.33021	5.58746	0	0	0	0
hsa-miR-124-3p	0	0	22.3322	0	0	0	0	0	0	0	0	0	0	0	0	0	0	0	0	0	0	0	0	0	0	7.48407	0	0	0	0.291879	0	0	0	0	0	0	8.06341	0	0	0	0	0	0.637407	0	1.86249	0	0	0	0
hsa-miR-1246	181.249	126.361	75.9296	70.9603	194.632	109.236	8.70111	75.6129	43.1062	62.1639	35.5635	37.8424	248.585	263.147	103.593	33.4266	28.6612	16.8982	94.3296	159.02	5.62589	64.1299	129.402	162.978	52.0277	112.261	1273.59	126.931	211.552	31.2311	24.172	22.4249	4.60032	617.208	55.7095	24.7131	100.793	297.56	246.308	33.2362	47.5025	85.2232	283.646	57.2997	27.9373	71.7136	66.9792	55.3034	67.5671
hsa-miR-1247-5p	0	0	0	0	0	0	0	0	0	0	0	0	0	0	0	0	0	0	0	0	0	0	0	0	0	11.2261	0	0	0	0	0	2.80311	0	1.03558	2.57121	0	6.04756	0	0	0	0	0	0	1.33255	0	5.35176	0	0	0
hsa-miR-1247-3p	0	0	0	0	0	0	0	0	0	0	0	0	0	17.5431	0	0	0	0	0	0	0	0	0	0	0	0	0	4.53327	0	0	0	1.40155	0	0	0	0	0	1.24763	0	0	0	0	0	0	0	0	1.28806	0	0
hsa-miR-1248	253.748	75.8167	0	1.86738	0	0	0	0	0	0	0	1.66952	4.78048	17.5431	3.04686	0	0	0	0	2.95851	9.8453	3.0538	3.36108	5.2817	0	11.2261	0.394913	0	8.98099	0.583758	5.00111	0	0	6.21351	0.857069	2.68621	5.03963	6.23816	0	2.6589	6.78607	34.0893	1.27481	6.66276	0	0	0	0	1.66832
hsa-miR-1249-3p	0	0	8.93289	20.5411	0	0	17.4022	0	0	0	0	14.4692	0	0	0	0	9.0877	23.043	6.98737	0	25.3165	4.07174	22.9674	3.01811	30.6964	29.9363	7.10843	16.622	50.8923	49.9113	7.50167	28.0311	35.6525	7.24909	19.7126	1.07448	15.1189	16.843	0.650746	2.6589	0	0	5.09926	11.993	16.7624	18.196	1.28806	5.35194	5.83913
hsa-miR-1250-5p	0	0	0	5.60213	0	0	0	0	0	4.97311	0	6.67807	0	52.6294	0	1.85703	0.699054	5.37669	0	1.47925	11.2518	0	6.72217	21.1268	4.16222	3.74203	16.5863	10.5776	5.98732	11.3833	15.0033	5.60622	4.60032	2.07117	7.71362	1.07448	5.03963	10.6049	6.18209	5.3178	16.9652	0	3.18704	3.99766	0	0	30.9135	0	2.50249
hsa-miR-1254	0	0	0	0	0	0	17.4022	0	0	7.45966	0	0	28.6829	17.5431	0	3.71407	1.39811	4.99264	7.8608	4.43776	0	0	5.6018	1.50906	2.08111	0	5.13386	0	3.99155	7.29698	7.50167	1.40155	4.60032	0	2.57121	4.83517	1.00793	6.23816	16.9194	5.98252	0	0	4.46185	0	0	5.35176	9.01643	8.91991	2.50249
hsa-miR-1255a	0	0	0	0	0	5.85192	0	1.80031	12.9319	0.355222	18.6708	0	19.1219	0	12.1874	12.9992	9.78675	8.06504	3.49369	4.43776	2.81294	2.03587	0.56018	0.754528	2.08111	0	11.8474	12.0887	3.99155	3.50255	3.33408	14.7163	1.15008	0	3.42827	10.7448	7.05549	0.623816	0.650746	29.9126	40.7164	0	12.1107	2.6651	0	8.56282	0	5.35194	5.83913
hsa-miR-1255b-5p	0	20.2178	22.3322	20.5411	11.7959	19.5064	8.70111	46.808	55.176	29.8387	46.2326	16.6952	0	8.77156	0	0	0.699054	2.3043	10.4811	27.3662	36.5683	20.3587	35.2914	20.3723	8.84472	14.9681	0.789825	0	13.9704	1.4594	35.8413	2.80311	6.90048	30.032	17.1414	62.32	20.1585	24.3288	70.606	0.664725	27.1443	0	94.9737	2.6651	5.58746	22.4774	9.01643	44.5995	20.0199
hsa-miR-1256	0	0	0	0	0	0	0	0	0	0	0	5.56506	0	0	0	0	6.99054	2.68835	0	0	0	0	0.56018	0	0	0	0	0	0	0	0	1.40155	0	0	0	0	0	0	0	1.99417	0	0	1.27481	0	0	0	2.57612	0	0
hsa-miR-125a-5p	5386.71	7162.15	4359.25	3238.03	4559.1	4037.82	5359.88	3901.26	4975.32	3020.81	3714.61	2551.58	3685.75	6675.16	6508.1	3710.35	5389.01	5680.86	5451.9	2268.43	2469.76	4715.07	3654.06	3356.14	5047.21	2297.61	2862.33	3049.38	3663.24	5642.61	3141.53	5704.33	1538.81	4771.97	7201.95	986.913	6121.14	4878.86	61.8209	958.533	2083.32	5090.66	784.011	3031.56	3615.09	8319.85	6070.64	3596.51	3199.84
hsa-miR-125a-3p	0	0	0	22.4085	53.0813	7.80256	43.5055	34.2058	12.0697	20.9581	35.5635	11.6866	0	0	21.328	20.4274	9.78675	22.2749	0.873422	31.8039	25.3165	15.269	22.9674	58.0987	15.6083	11.2261	41.4658	3.02218	8.98099	15.7615	7.50167	15.4171	8.05056	21.7473	39.4252	18.8035	19.1506	21.2097	6.18209	9.97087	6.78607	0	17.8474	22.6534	3.72498	10.7035	55.3867	12.4879	15.8491
hsa-miR-125b-5p	500.246	419.519	486.843	364.138	513.12	331.609	1792.43	297.051	364.679	239.42	417.871	670.59	105.17	649.095	118.828	183.846	363.508	253.089	414.002	170.114	130.802	308.434	482.876	305.584	306.964	336.783	300.529	268.974	232.508	318.732	445.933	378.42	156.411	505.365	727.651	140.22	773.08	676.84	113.555	101.703	152.687	181.809	221.18	606.311	366.91	891.603	1360.19	453.131	514.678
hsa-miR-125b-1-3p	0	0	0	0	0	0	0	30.6052	4.31062	15.2745	0	1.11301	0	0	0	0	0	2.3043	10.4811	0	0	2.03587	2.8009	0	2.08111	3.74203	1.57965	0	1.99577	0	3.33408	0	1.15008	0	1.71414	0	7.05549	1.87145	2.92836	0.664725	0	0	1.27481	7.99531	0	3.21106	10.3045	0	2.50249
hsa-miR-125b-2-3p	36.2497	40.4356	0	7.46951	53.0813	9.75319	26.1033	79.2135	34.485	15.2745	0	18.9212	23.9024	0	15.2343	16.7133	12.583	1.92025	6.98737	4.43776	7.03236	4.07174	3.36108	6.79075	3.12166	3.74203	0	0	5.98732	7.0051	7.50167	13.3148	4.60032	10.3558	24.855	0	22.1744	21.8335	0.97612	5.98252	10.1791	11.3631	1.91222	17.3232	3.72498	25.6885	19.3209	8.91991	5.83913
hsa-miR-126-5p	65.2495	697.513	486.843	905.678	1049.83	711.983	617.779	446.476	612.97	667.462	499.667	1189.81	325.072	464.893	557.576	705.673	1079.34	980.094	641.965	717.438	437.413	689.142	801.618	669.267	1184.15	890.604	1221.46	1240.6	1077.72	1289.52	775.173	1566.94	1542.26	1440.5	982.201	513.603	780.135	861.489	609.099	600.911	800.757	340.893	778.911	1544.43	933.107	1001.85	1473.54	553.034	587.25
hsa-miR-126-3p	31776.5	36912.6	28710.3	12940.9	28369	16036.2	16532.1	51598.6	36849.8	42406.8	42585.5	14765.8	31962.3	48199.7	55367.6	67883.9	25132.4	25369.2	18876.4	13794	10227.9	20865.6	19936.8	16193.7	37072.4	30890.5	17777	16058.3	16131.8	18102.6	13761.4	27033.9	24319.6	31670.2	17821.9	10619.7	21496	15491.2	24569.9	82324.8	52805.8	38202.7	20822.2	27306.7	15723.1	19794	21383.1	10657.5	12826.1
hsa-miR-1260a	0	0	0	11.2043	41.2855	0	130.517	0	12.0697	5.32833	13.3363	34.5034	19.1219	0	18.2812	29.7125	19.5735	48.0062	6.98737	49.555	11.2518	13.2332	27.4488	39.2355	53.5886	82.3248	45.02	45.3327	27.9408	104.201	99.1888	35.7396	59.8042	31.0675	51.4241	39.7559	17.1348	44.2909	4.8806	33.901	20.3582	17.0446	4.46185	29.3161	78.2245	47.0955	109.485	46.3835	84.2503
hsa-miR-1260b	0	0	0	20.5411	11.7959	11.7038	139.218	0	9.48337	12.4328	13.3363	72.9023	19.1219	0	18.2812	50.1399	41.2442	122.512	10.4811	105.027	40.7877	30.538	73.3836	110.161	184.698	164.65	149.277	78.5766	117.751	334.785	131.696	141.557	124.209	80.7756	134.56	84.8842	37.2933	100.434	5.85672	57.1663	33.9304	5.68155	13.3855	169.234	128.512	94.191	242.156	80.2791	100.099
hsa-miR-1262	0	0	8.93289	11.2043	0	0	0	0	0	0	20.449	0	0	0	0	0	0	0	0	4.43776	0	0	0	0	0	0	0	3.02218	3.99155	0	0	0.700777	0	9.32026	3.42827	0	0	0	5.53134	0	0	0	0	0	0	0	0	0	0
hsa-miR-1266-5p	0	0	0	0	0	0	0	0	0	0	0	0	0	0	0	0	0	0	0	0	0	0	0	0	0	0	0	0	0	0	0	0	0	0	0	0	0	3.74289	0	1.32945	0	0	0	0	0	0	0	0	0
hsa-miR-1268a	0	0	0	0	0	0	0	0	0	0	3.55635	2.22602	0	26.3147	0	0	2.79622	0	0	0	2.81294	1.01793	0	0	2.08111	0	0	0	4.98944	0.291879	0	0	0	0	5.14241	0	2.01585	1.24763	0.325373	6.64725	6.78607	0	0	0	0	0	7.72837	0	0.834162
hsa-miR-1268b	0	15.1633	4.46645	0	0	0	0	0	0	0	3.55635	2.22602	0	26.3147	0	0	2.79622	0	0	0	2.81294	7.12554	0	0	3.12166	0	0	0	6.98521	3.50255	0	0	0	0	5.14241	0	2.01585	1.24763	0.650746	23.9301	3.39304	0	0	0	0	0	7.72837	0	0
hsa-miR-1269a	0	0	0	0	0	0	0	0	0	0	0	0	0	17.5431	0	0	0	0	0	0	0	0	0	0	0	3.74203	0	0	0	1.4594	0	0	0	0	0	0	0	1.87145	0	0	0	0	0	0	0	0	0	0	0
hsa-miR-1269b	0	0	0	0	0	0	0	0	0	0	0	0	0	0	0	0	0	0	0	7.39626	0	0	0	0	0	3.74203	0	0	0	0.291879	0	0	0	0	0	0	0	0	0	0	0	0	0	0	0	1.07035	0	0	0
hsa-miR-127-5p	0	0	0	0	5.89793	0	0	0	9.48337	3.90744	0.889088	5.00856	0	8.77156	0	1.85703	0	0	0	0	11.2518	0	10.6434	0	6.76361	0	8.29317	0	4.98944	8.17262	2.50056	19.6218	2.30016	0	3.42827	10.2076	9.07134	3.11908	0.650746	1.99417	10.1791	0	0	0	22.3499	2.1407	2.57612	8.91991	1.66832
hsa-miR-127-3p	376.997	80.8711	267.987	192.34	141.55	148.249	87.0111	239.441	149.148	334.264	284.508	148.587	674.047	666.639	636.794	315.696	97.8675	648.659	259.406	106.506	88.6077	655.55	602.754	104.125	810.592	392.914	800.883	332.44	104.778	327.78	140.031	716.194	672.797	52.8148	153.415	357.803	96.7609	273.855	37.4179	1100.12	970.408	119.312	49.7178	111.934	329.66	193.734	94.0285	48.1675	125.124
hsa-miR-1270	0	20.2178	0	0	0	0	0	0	0	0	0	0	0	0	0	0	2.09716	1.15215	0	0	0	0	0	0	0	0	0	0	0	1.4594	0	0	4.60032	0	0	0	4.03171	0	4.55522	0	0	0	4.46185	0	0	0	0	8.91991	0.834162
hsa-miR-1271-5p	0	0	4.46645	0	0	0	0	0	8.62124	6.03878	14.2254	7.79109	0	0	0	0	0	8.06504	0	3.69813	18.2841	5.08967	10.0832	19.6177	4.6825	3.74203	21.3253	7.55545	13.9704	15.4696	15.8369	16.1179	9.20064	9.32026	6.85655	11.8193	0	9.98105	9.11045	4.65307	10.1791	0	5.09926	6.66276	0	9.63317	21.8971	1.78398	10.0099
hsa-miR-1273a	0	0	0	0	5.89793	0	0	0	6.03487	0	0	2.22602	0	0	0	0	0	0	0	0	0	0	0	0	0	0	0	0	0.997887	0	0	0	0	0	0	1.07448	0	1.87145	3.25373	0.664725	0	0	0	0	0	0	0	0	0
hsa-miR-1273c	0	0	0	0	0	0	0	0	0	0	0	0.556506	0	0	0	1.85703	0	0.768099	0	1.47925	11.2518	0	1.12036	0	0	0	0	0	0	0	2.50056	0.700777	1.15008	0	0	0	0	4.99052	11.0627	0	0	0	5.09926	0	0	0	0	0	5.00497
hsa-miR-1273d	0	0	0	0	0	3.90128	0	0	0	2.48655	0	0	4.78048	0	0	0	0	7.29694	1.74684	0	0	3.0538	1.12036	0	2.60139	0	0	0	0	4.08631	1.66704	0	3.45024	0	0	0.537241	4.03171	0	2.92836	3.32362	0	0	0	0	5.58746	2.1407	2.57612	0	0
hsa-miR-1273e	0	0	0	0	0	0	0	0	0	0	0	0	0	0	0	0	2.09716	0	0	0	0	0	0	0	0	0	0.789825	0	0	0	0	0	0	0	0	0	0	0	0	0	0	0	0	3.99766	0	0	1.28806	0	0
hsa-miR-1273f	0	0	0	0	0	0	0	0	0	0	0	0	0	17.5431	0	5.5711	0	0	0	0	0	1.01793	0	0	0	0	1.18474	0	0	0.875638	0	0	0	0	6.85655	0	0	0	1.95224	0.664725	0	0	0	0	0	0	0	0	8.34162
hsa-miR-1273g-3p	0	0	0	0	0	0	0	0	18.1046	0	2.66726	0	52.5852	0	12.1874	1.85703	4.89338	8.83314	0	2.95851	2.81294	8.14348	3.92126	0.754528	2.08111	0	12.6372	9.06653	0	3.50255	0.833519	0.700777	0	2.07117	4.28534	2.68621	2.01585	0	2.60299	0	0	0	1.91222	0	0	9.63317	5.15225	0	9.17578
hsa-miR-1273h-5p	86.9993	0	26.7987	16.8064	11.7959	23.4077	0	0	0	19.182	18.6708	27.8253	14.3414	8.77156	21.328	48.2829	56.6234	79.8823	52.4053	97.6307	47.82	29.5201	71.7031	98.0887	20.2908	26.1942	109.391	27.1996	31.9324	43.49	35.8413	53.9598	74.7552	33.1387	37.711	31.6972	14.111	28.0717	11.0627	40.5482	30.5373	0	10.1985	14.6581	27.9373	37.4623	16.7448	1.78398	20.0199
hsa-miR-1273h-3p	50.7496	5.05444	71.4631	33.6128	5.89793	40.9634	17.4022	1.80031	38.7956	52.2176	65.7925	53.9811	186.439	149.117	258.983	219.13	91.5761	180.119	82.9751	183.427	60.4783	74.3092	127.721	159.96	92.6094	134.713	196.666	52.8881	60.8711	185.635	83.3519	91.8018	147.21	63.1707	115.704	197.168	62.4914	56.7672	39.6955	190.111	217.154	0	54.1796	51.9695	85.6745	44.9548	83.724	44.5995	96.7628
hsa-miR-1275	0	0	0	0	0	0	0	0	0	0	0	2.22602	0	0	0	1.85703	5.59243	1.5362	0	4.43776	18.2841	2.03587	0	0	0	0	1.57965	0	0	0.291879	0	6.30699	0	0	0.857069	0	0	0	0	0	0	0	0	0	0	0	6.44031	0	0
hsa-miR-1276	0	0	0	0	0	0	0	0	0	0	0	0	0	0	0	0	0.699054	0	0	0	0	0	0	0	0	0	0.789825	0	0	0	2.50056	0	0	0	0	0	0	0	1.62687	0.664725	0	0	0.637407	3.99766	0	0	0	0	0
hsa-miR-1277-5p	0	0	0	0	11.7959	5.85192	0	0	4.31062	11.0119	0	12.2431	52.5852	0	3.04686	11.1422	36.3508	41.4773	1.74684	13.3133	11.2518	6.10761	10.6434	9.80887	15.088	18.7102	13.427	16.622	14.9683	14.594	4.16759	16.1179	20.7014	12.427	11.1419	17.1917	0	9.35723	4.8806	29.9126	30.5373	5.68155	14.023	17.3232	14.8999	7.49247	1.28806	14.2718	8.34162
hsa-miR-1277-3p	0	0	0	0	0	0	0	0	0	0	0	0	4.78048	0	6.09372	0	0	0	0	5.17739	0	1.01793	2.8009	1.50906	5.20277	0	1.57965	6.04436	0	0.875638	0	2.80311	3.45024	0	1.71414	0	1.00793	0	0.325373	6.64725	6.78607	0	1.91222	0	1.86249	0	0	3.56796	4.17081
hsa-miR-1278	0	0	0	0	0	7.80256	0	0	3.4485	29.1282	0	0	4.78048	0	18.2812	16.7133	0	1.5362	0	2.95851	0	5.08967	0	7.54528	2.60139	0	2.36948	0	0	3.50255	0	3.50389	6.90048	1.03558	6.85655	8.59586	5.03963	2.49526	20.1731	26.589	27.1443	0	13.3855	0	0	8.56282	1.28806	12.4879	0.834162
hsa-miR-128-1-5p	0	0	0	0	0	0	0	0	0	0	2.66726	2.22602	0	0	0	0	4.19432	0	0	0	0	0	1.68054	0	1.04055	0	0	0	2.99366	0	5.00111	0	0	0	1.71414	1.61172	2.01585	0	1.95224	5.98252	0	0	0.637407	3.99766	0	0	2.57612	0	0
hsa-miR-128-3p	3015.98	2542.39	3506.16	4102.63	2176.33	3193.2	2758.25	2761.67	2291.53	4010.81	2958.88	4762.58	4785.26	4131.4	6020.6	9381.74	3258.99	5304.49	2805.43	3815.73	3955	3866.12	5038.82	6261.83	5753.23	4898.32	4561.24	3975.68	4164.18	4515.95	3774.17	5459.75	4883.24	3477.49	4046.22	7636.89	2488.57	3348.02	6384.8	9649.81	5734.23	3607.78	5029.14	4950.43	2754.62	2705.85	3126.13	2536.82	3143.12
hsa-miR-1284	0	0	0	20.5411	29.4896	9.75319	34.8044	0	15.5182	0	0	12.7996	14.3414	35.0862	0	20.4274	12.583	10.7534	0	16.2718	19.6906	16.287	5.6018	6.79075	6.76361	7.48407	3.94913	21.1552	16.9641	24.8097	29.1732	12.614	8.05056	20.7117	28.2833	35.4579	14.111	9.98105	62.797	4.65307	20.3582	0	55.4544	19.9883	14.8999	8.56282	16.7448	24.9757	37.5373
hsa-miR-1285-5p	0	0	0	0	0	0	0	0	0	0	0	0	0	0	0	0	0	0	0	0	0	0	0	1.50906	2.08111	0	0	0	0	0	5.83463	0	0	0	0	0	2.01585	8.1096	7.15821	0	0	0	3.82444	3.99766	0	1.07035	0	0	0
hsa-miR-1285-3p	0	0	4.46645	35.4802	100.265	44.8647	95.7122	0	39.6577	40.4953	15.1145	34.5034	0	0	3.04686	12.9992	34.9527	0.384049	50.6585	28.1058	5.62589	45.8071	21.847	33.1992	28.095	14.9681	15.7965	40.7994	4.98944	20.7234	60.0134	7.70855	6.90048	35.2099	23.9979	21.4897	36.2854	54.8958	146.418	5.3178	16.9652	5.68155	98.7981	27.9836	22.3499	17.1256	30.9135	53.5194	75.9087
hsa-miR-1287-5p	0	0	0	13.0716	11.7959	5.85192	0	0	0	11.7223	33.7853	12.7996	0	0	0	0	18.8745	28.0356	0	10.3548	16.8777	17.3049	10.0832	10.5634	8.32444	22.4522	26.0642	16.622	17.962	19.5559	27.5061	38.5427	28.752	18.6405	18.8555	37.0697	13.103	26.8241	13.0149	12.6298	27.1443	0	38.2444	6.66276	5.58746	16.0553	24.4732	14.2718	6.67329
hsa-miR-1288-3p	0	0	0	0	0	0	0	0	0	0	6.22361	4.45205	0	0	0	0	0	0	0	1.47925	2.81294	0	1.12036	1.50906	0	0	1.18474	0	0	0	2.50056	0	2.30016	3.10675	0.857069	0	0	0	8.4597	0	0	0	0.637407	0	0	1.07035	0	0	0
hsa-miR-1289	0	0	0	0	0	0	0	0	0	0	0	6.12157	0	0	0	0	0	0	0	0	0	0	2.24072	3.01811	0	0	0	0	0	0	0	0	0	0	0.857069	1.61172	9.07134	0	6.50746	0	0	0	2.54963	0	0	0	0	0	0
hsa-miR-129-5p	0	0	0	3.73475	5.89793	9.75319	69.6089	10.8018	15.5182	11.7223	8.00179	2.22602	0	0	0	7.42814	0	4.60859	3.49369	1.47925	0	2.03587	5.6018	5.2817	1.56083	3.74203	4.34404	12.0887	0	0	2.50056	0	1.15008	0	3.42827	34.9207	7.05549	13.7239	3.25373	0.664725	0	0	5.09926	7.99531	0	31.0402	7.72837	0	16.6832
hsa-miR-129-2-3p	0	0	0	0	0	0	0	0	0	0	0	0	0	0	0	0	0	0	0	0	0	0	0	0	0	0	0	0	0	0	0	0	1.15008	0	0	0	0	0	0	0	0	0	0	0	0	0	0	0	0
hsa-miR-1290	36.2497	121.307	31.2651	20.5411	76.673	48.766	8.70111	48.6083	12.9319	21.6685	14.2254	26.1558	28.6829	105.259	70.0778	22.2844	12.583	14.5939	12.2279	80.6193	2.81294	39.6995	33.0506	107.143	15.6083	59.8726	456.124	49.8659	87.8141	18.0965	6.66815	9.1101	9.20064	256.825	23.9979	13.9683	41.325	147.844	104.119	16.6181	16.9652	39.7708	142.142	33.3138	13.0374	34.2513	81.1479	19.6238	29.1957
hsa-miR-1291	0	0	0	0	0	0	0	0	0	7.10444	0	0	0	0	0	0	0	0	0	0	0	0	0	0	1.04055	0	6.71352	4.53327	2.99366	0	1.66704	0	0	0	0	1.07448	0	6.23816	5.53134	0	0	0	3.82444	1.33255	0	1.07035	0	1.78398	8.34162
hsa-miR-1292-5p	0	0	8.93289	35.4802	5.89793	31.2102	17.4022	32.4055	31.8986	34.4565	8.89088	20.5907	4.78048	0	15.2343	11.1422	16.0782	14.2098	13.9747	39.9398	8.43883	7.12554	39.2126	41.4991	8.84472	0	19.3507	22.6663	25.9451	25.3935	35.8413	21.7241	14.951	17.6049	35.9969	19.3407	22.1744	13.1001	100.215	11.3003	10.1791	0	19.1222	6.66276	24.2123	26.7588	18.0329	26.7597	36.7031
hsa-miR-1294	43.4996	65.7078	35.7316	31.7454	35.3876	37.0621	17.4022	57.6098	9.48337	18.1163	33.7853	40.625	0	8.77156	0	11.1422	6.99054	12.6736	99.5701	16.2718	21.0971	21.3766	22.9674	16.5996	20.2908	14.9681	6.71352	4.53327	3.99155	33.858	43.343	9.81088	12.6509	34.1743	29.9974	24.1759	45.3567	33.0622	113.881	3.32362	10.1791	0	63.7407	6.66276	5.58746	34.2513	15.4567	57.0874	29.1957
hsa-miR-1295a	0	0	0	0	0	0	0	0	0	0	0	0	0	0	0	0	0	0	0	0	0	0	0	0	0	0	0	0	0	0	2.50056	0	0	0	0	0	0	0	0	0	0	0	0	0	0	0	0	0	0
hsa-miR-1296-5p	0	0	0	0	0	0	0	0	0	0	0	3.33904	0	0	0	3.71407	5.59243	3.84049	0	8.13589	0	3.0538	0.56018	2.26358	0.520277	0	2.76439	0	9.97887	0	0	2.10233	8.05056	0	1.71414	2.68621	0	1.87145	7.80896	3.32362	0	0	8.9237	2.6651	0	0	0	5.35194	1.66832
hsa-miR-1298-5p	7.24994	5.05444	0	0	0	9.75319	0	36.0061	2.58637	0	14.2254	6.12157	4.78048	0	21.328	0	2.79622	2.68835	0	2.95851	0	0	2.24072	2.26358	0	0	1.57965	0	1.99577	3.79443	0	3.50389	0	0	0	2.14897	0	3.74289	0	0	3.39304	0	0	0	3.72498	3.21106	0	14.2718	7.50746
hsa-miR-1299	0	0	44.6645	29.878	0	15.6051	0	0	5.17275	47.2445	18.6708	16.6952	95.6095	8.77156	18.2812	5.5711	0	57.2234	1.74684	17.751	19.6906	3.0538	0	11.3179	0	14.9681	10.6626	0	9.97887	0.875638	10.8357	0	9.20064	7.24909	0	2.68621	16.1268	4.99052	50.4328	1.99417	37.3234	0	17.8474	0	1.86249	4.28141	5.15225	1.78398	1.66832
hsa-miR-1301-3p	101.499	131.416	116.128	115.777	47.1834	93.6307	43.5055	189.032	110.352	234.447	162.703	133.005	210.341	43.8578	124.921	367.693	250.261	848.749	234.95	312.862	191.28	329.811	328.826	311.62	313.207	220.78	552.878	465.415	342.275	556.322	292.565	298.531	366.876	305.497	201.411	146.13	134.054	219.583	190.343	331.033	234.12	68.1785	245.402	213.208	311.036	245.111	100.469	148.07	201.867
hsa-miR-1302	0	0	0	0	0	0	0	0	0	0	0	0	0	0	0	0	0	2.3043	0	0	0	0	0	0	0	0	0	0	0	0	0	0	0	0	0	0	0	0	0	0	0	0	0	0	0	0	2.57612	0	0
hsa-miR-1303	0	0	13.3993	1.86738	0	5.85192	0	0	11.2076	0	11.5581	7.23458	0	17.5431	3.04686	40.8547	2.79622	0	0	2.21888	0	0	9.52307	0.754528	2.08111	7.48407	3.94913	0	2.99366	1.16752	41.6759	5.60622	8.05056	14.4982	15.4272	6.98414	17.1348	0.623816	75.4866	7.9767	0	0	35.6948	2.6651	1.86249	0	70.8434	10.7039	18.3516
hsa-miR-1304-5p	0	15.1633	31.2651	28.0107	0	15.6051	0	0	0.862124	6.03878	31.1181	3.33904	14.3414	17.5431	0	9.28517	0.699054	6.14479	1.74684	0	4.21941	0	7.84253	0	1.56083	3.74203	4.73895	0	2.99366	4.67007	8.33519	0.700777	10.3507	10.3558	7.71362	0.537241	6.04756	9.35723	33.5134	3.98835	10.1791	0	21.0344	10.6604	1.86249	1.07035	0	8.91991	5.00497
hsa-miR-1304-3p	0	5.05444	0	0	0	0	26.1033	0	0	6.394	0	16.1387	14.3414	0	0	24.1414	2.79622	23.8111	3.49369	18.4907	36.5683	8.14348	15.1249	24.8994	15.088	3.74203	37.9116	10.5776	11.9746	7.88074	18.3374	25.228	16.1011	17.6049	11.999	17.1917	5.03963	24.9526	31.8866	25.9243	47.5025	0	17.8474	7.99531	14.8999	9.63317	38.6419	12.4879	11.6783
hsa-miR-1306-5p	0	0	0	14.939	0	7.80256	52.2066	0	16.3804	7.81489	0.889088	10.5736	0	0	0	0	2.09716	4.60859	19.2153	14.7925	25.3165	7.12554	14.0045	24.8994	4.6825	7.48407	35.5421	15.1109	4.98944	28.896	21.6715	22.4249	18.4013	5.17792	29.1403	28.4738	11.0872	23.705	13.3403	0	0	0	6.37407	10.6604	5.58746	27.8292	18.0329	37.4636	4.17081
hsa-miR-1306-3p	86.9993	80.8711	13.3993	11.2043	0	0	8.70111	0	3.4485	7.10444	1.77818	21.7037	0	17.5431	12.1874	12.9992	18.1754	26.4994	3.49369	27.3662	0	27.4842	8.96289	40.7445	28.095	22.4522	15.0067	0	26.943	20.7234	29.1732	6.30699	28.752	14.4982	11.999	24.1759	0	14.9716	49.1314	14.6239	0	0	38.2444	13.3255	16.7624	9.63317	29.6254	21.4078	5.00497
hsa-miR-1307-5p	0	0	0	11.2043	23.5917	5.85192	26.1033	28.8049	8.62124	12.0776	6.22361	13.3561	14.3414	61.4009	45.7029	59.4251	6.99054	13.4417	17.4684	25.1473	33.7553	3.0538	13.4443	15.0906	13.5272	7.48407	3.94913	7.55545	28.9387	24.8097	24.172	19.6218	14.951	8.28468	14.5702	15.0428	19.1506	14.9716	87.5254	63.8136	54.2886	22.7262	35.0574	39.9766	18.6249	18.196	39.9299	14.2718	21.6882
hsa-miR-1307-3p	920.743	1157.47	1576.66	1770.27	808.016	1168.43	1531.39	1526.66	1212.15	1834.01	1471.44	1423.54	1443.7	1456.08	1200.46	2750.27	2601.18	5176.6	1454.25	3542.81	2596.35	2563.16	3069.23	4202.72	2986.91	3476.35	4046.67	3356.13	3214.2	3874.7	1837.08	2695.19	3327.18	2748.44	2584.06	3785.4	1437.3	1735.45	2112	3377.47	1604.91	903.366	1452.01	2813.02	2121.37	1859.2	2558.09	1293.39	1641.63
hsa-miR-130a-3p	0	0	0	1.86738	17.6938	33.1609	8.70111	0	14.6561	18.1163	14.2254	53.4246	90.829	0	12.1874	22.2844	11.8839	25.3473	22.709	16.2718	18.2841	22.3946	24.6479	26.4085	23.4125	7.48407	25.2744	24.1774	16.9641	41.4468	30.0067	22.4249	17.2512	130.484	17.9984	46.2028	40.3171	38.6766	102.493	37.8893	23.7513	39.7708	71.3896	42.6417	7.44995	31.0402	54.0986	19.6238	31.6981
hsa-miR-130b-5p	0	35.3811	151.859	125.114	53.0813	58.5192	69.6089	79.2135	42.2441	109.764	132.474	119.092	262.926	280.69	326.014	532.969	216.008	418.998	178.178	190.084	180.028	235.143	245.919	252.012	220.077	250.716	348.313	152.62	119.746	434.024	172.538	229.154	242.667	164.658	112.276	256.264	87.6896	121.02	13.0149	478.602	206.975	159.083	28.0459	269.176	197.424	105.965	168.736	112.391	148.481
hsa-miR-130b-3p	0	35.3811	0	22.4085	0	48.766	0	0	6.03487	14.5641	10.6691	40.625	0	0	0	7.42814	2.09716	14.5939	5.24053	20.7095	4.21941	7.12554	6.72217	20.3723	10.9258	7.48407	17.7711	7.55545	15.9662	17.2209	11.6693	4.20466	10.3507	32.1031	13.7131	14.5055	9.07134	24.3288	54.6627	9.30614	13.5721	11.3631	22.9467	21.3208	13.0374	16.0553	54.0986	28.5437	13.3466
hsa-miR-132-5p	0	0	0	0	17.6938	0	34.8044	0	0	15.6298	0.889088	6.67807	0	0	36.5623	11.1422	4.19432	0.768099	13.9747	7.39626	0	2.03587	3.36108	5.2817	2.08111	11.2261	1.18474	0	1.99577	1.4594	3.33408	6.30699	0	12.427	3.42827	3.22345	21.1665	3.11908	12.3642	7.31197	3.39304	0	19.1222	2.6651	3.72498	2.1407	9.01643	5.35194	9.17578
hsa-miR-132-3p	65.2495	0	62.5302	18.6738	0	0	26.1033	0	0	9.94622	6.22361	6.12157	0	17.5431	27.4218	11.1422	13.9811	8.83314	0	7.39626	0	1.01793	9.52307	3.77264	6.24333	11.2261	6.71352	6.04436	5.98732	10.2158	3.33408	8.40932	1.15008	3.10675	3.42827	2.68621	3.02378	8.1096	10.4119	4.65307	0	0	6.37407	3.99766	5.58746	2.1407	10.3045	3.56796	4.17081
hsa-miR-1323	0	0	0	0	17.6938	0	0	0	6.89699	0	0	0	0	8.77156	0	0	0	0	13.9747	0	0	0	0	2.26358	0	0	0	0	0	1.16752	0	0	0	0	1.71414	0	0	0	0	0.664725	0	0	0	0	0	3.21106	0	0	0
hsa-miR-133a-3p	0	30.3267	0	0	29.4896	7.80256	113.114	0	25.0016	7.10444	0	21.7037	0	0	0	16.7133	28.6612	15.362	12.2279	18.4907	29.5359	49.8788	12.8842	39.2355	44.7439	33.6783	29.6184	15.1109	32.9303	53.9977	16.6704	39.2435	31.0522	13.4626	31.7115	41.9048	29.2299	14.9716	217.024	7.31197	16.9652	0	220.543	6.66276	18.6249	19.2663	20.609	8.91991	10.8441
hsa-miR-133b	0	0	0	0	17.6938	0	17.4022	0	3.4485	0	0	5.00856	0	0	0	3.71407	3.49527	2.3043	0	2.95851	0	3.0538	1.12036	6.79075	6.24333	7.48407	5.13386	1.51109	4.98944	1.75128	0.833519	3.50389	4.60032	5.17792	1.71414	9.1331	3.02378	2.49526	26.6806	0.664725	3.39304	0	31.8704	2.6651	1.86249	1.07035	1.28806	0	0.834162
hsa-miR-134-5p	144.999	96.0344	169.725	207.279	94.3668	239.929	113.114	176.43	85.3503	189.333	78.2397	484.16	86.0486	122.802	201.093	72.4243	134.917	399.795	284.735	122.778	246.133	685.07	771.929	216.55	484.899	340.525	1078.11	214.575	155.67	280.496	116.693	632.802	579.64	54.886	347.113	552.821	118.935	464.743	40.0209	245.948	264.657	45.4524	24.2215	153.243	204.874	135.935	752.228	26.7597	85.9187
hsa-miR-1343-5p	0	0	0	0	0	0	0	0	0	0	0	0	0	0	0	0	0	3.0724	0	0	0	0	0	0	0	0	0	0	0	0	2.50056	0	0	0	0	0	0	0	0	0	0	0	0	0	0	0	0	0	0
hsa-miR-1343-3p	0	0	8.93289	3.73475	23.5917	0	0	0	0	0	0	3.33904	0	0	0	14.8563	3.49527	1.92025	10.4811	4.43776	5.62589	0	14.5647	3.01811	4.6825	3.74203	11.0576	4.53327	15.9662	21.0153	0.833519	9.1101	11.5008	10.3558	1.71414	2.14897	0	8.1096	3.90448	7.9767	0	0	2.54963	6.66276	9.31244	2.1407	0	10.7039	0
hsa-miR-135a-5p	0	0	22.3322	0	0	0	0	0	6.89699	2.84178	7.1127	0	0	0	0	0	0.699054	0	2.62027	7.39626	0	0	3.36108	3.77264	2.60139	3.74203	0	0	0	1.16752	4.16759	5.60622	0	3.10675	3.42827	0	4.03171	1.24763	7.15821	2.6589	16.9652	79.5416	5.09926	0	3.72498	0	3.86419	0	2.50249
hsa-miR-135a-3p	0	0	0	0	0	0	0	0	0	0	0	0	0	0	0	0	0	3.0724	0	0	0	5.08967	0	0.754528	0	0	4.34404	0	0	0.583758	0	0.700777	0	0	2.57121	0	0	0	0.325373	0	0	0	1.27481	0	0	0	0	0	0
hsa-miR-135b-5p	0	0	0	0	0	0	0	0	0	0	0	0	0	0	0	0	0	0	0	0	0	0	1.68054	2.26358	21.8517	0	1.97456	0	0	0.291879	1.66704	0	0	2.07117	0.857069	0	37.2933	0	0	0	0	45.4524	0	9.32786	1.86249	0	3.86419	1.78398	0
hsa-miR-135b-3p	14.4999	0	0	0	0	0	0	0	0	0	0	0	0	0	0	0	0	0	0	0	0	0	0	0	0	0	0	0	0	0	0	0	0	1.03558	0	0	1.00793	0	0	0	0	0	0	0	0	0	0	0	0
hsa-miR-136-5p	0	0	0	0	0	0	0	0	0	0	0	3.33904	0	0	0	9.28517	0	0	3.49369	0	0	3.0538	3.92126	0	7.28388	0	1.57965	3.02218	0	0.875638	1.66704	9.81088	5.7504	0	0	1.07448	2.01585	2.49526	0	3.32362	0	0	1.27481	0	3.72498	1.07035	0	0	0
hsa-miR-136-3p	65.2495	90.98	0	0	0	11.7038	0	41.4071	0	0	32.8962	7.23458	0	17.5431	24.3749	0	2.09716	8.83314	0	0	11.2518	12.2152	9.52307	11.3179	19.2503	7.48407	29.2235	12.0887	0	4.67007	0.833519	25.9288	9.20064	0	5.99948	13.431	4.03171	4.99052	0.97612	17.9476	3.39304	0	0.637407	2.6651	3.72498	1.07035	10.3045	0	4.17081
hsa-miR-138-5p	0	0	0	0	0	0	0	0	0	0	0	0	0	0	0	0	0	3.0724	0	0	0	0	1.68054	0	0	0	0	0	0	0	0	0	0	0	0	0	0	0	0	0	0	0	0	5.33021	0	2.1407	0	0	0
hsa-miR-139-5p	492.996	1298.99	634.235	224.085	955.464	413.535	835.306	1380.84	1303.53	1170.81	1122.92	347.816	525.852	868.384	1230.93	1099.36	778.047	613.327	350.242	620.547	396.625	722.734	777.53	661.721	932.337	928.025	591.184	664.879	652.618	985.092	387.586	763.847	668.196	1019.02	617.946	247.131	600.724	578.277	77.4388	1223.09	685.393	517.021	156.165	744.897	419.06	721.417	993.096	219.43	444.608
hsa-miR-139-3p	311.747	743.003	678.9	270.77	406.957	286.744	330.642	777.733	558.657	339.592	333.408	329.452	363.316	210.517	377.811	287.84	603.284	561.48	437.584	866.842	659.635	670.819	888.446	620.222	391.769	449.044	403.601	466.927	572.787	849.077	385.086	423.269	761.353	499.152	437.105	140.757	305.402	408.599	29.9343	391.523	251.085	176.128	53.5422	289.164	338.973	376.764	777.989	123.095	181.013
hsa-miR-140-5p	217.498	161.742	111.661	112.043	123.856	210.669	104.413	48.6083	140.526	138.892	187.597	148.587	200.78	228.061	158.437	102.137	228.591	215.068	240.191	176.771	153.305	171.013	201.105	200.705	224.76	116.003	329.357	243.285	345.269	307.057	302.567	356.696	293.27	233.007	227.123	191.258	211.665	225.197	256.069	204.07	217.154	136.357	191.222	249.187	154.587	283.643	195.785	239.053	259.424
hsa-miR-140-3p	1464.49	1031.11	1031.75	1619.02	1386.01	1568.31	1305.17	1108.99	1359.57	1300.82	1763.95	1838.14	1080.39	947.328	1133.43	1190.36	1311.43	1670.61	850.713	1216.69	669.48	1038.29	933.821	709.257	1342.32	516.401	1855.3	1659.18	1748.3	2402.17	3225.72	2013.33	1229.44	1228.2	2178.67	1394.68	1782.01	1614.43	11218.2	1202.49	1394.54	806.779	4227.28	1296.57	2018.94	2563.49	1565	3573.31	2427.41
hsa-miR-141-3p	0	0	4.46645	0	5.89793	0	0	0	0	4.97311	0	0	0	0	0	1.85703	0	2.68835	1.74684	2.95851	0	0	1.12036	6.03623	32.7775	3.74203	11.4525	6.04436	10.9768	0.291879	5.83463	0	12.6509	18.6405	0	0	88.6975	1.24763	0.325373	4.65307	3.39304	215.899	0	14.6581	27.9373	8.56282	12.8806	1.78398	4.17081
hsa-miR-142-5p	2102.48	3098.37	3323.04	4868.25	5431.99	4621.06	4193.93	3179.34	3956.29	2965.04	4329.86	4681.33	2457.16	2420.95	2190.69	1728.9	2188.04	1362.61	2453.44	2366.8	1706.05	1678.57	1909.09	1475.86	2004.63	1945.86	1392.46	1275.36	1615.58	2334.45	6255.56	1965.68	1935.58	2796.08	2866.04	2489.58	3969.21	2859.57	22887.7	1312.83	1784.74	1431.75	15754.2	3729.81	3199.75	4278.2	4688.55	7564.08	7515.8
hsa-miR-142-3p	478.496	313.376	558.306	270.77	353.876	470.104	95.7122	754.329	506.929	635.137	969.995	307.191	1042.14	1342.05	1002.42	1701.04	862.633	884.082	604.408	690.811	313.643	529.326	598.833	392.355	939.621	482.723	578.547	447.282	416.119	553.111	744.332	727.407	784.355	657.596	372.825	287.961	496.908	339.356	1521.77	1964.26	1299.53	590.881	1467.95	703.588	698.433	480.588	243.444	865.231	701.53
hsa-miR-143-5p	159.499	0	0	0	11.7959	0	0	0	0	0	0	0	0	0	0	0	0	5.37669	6.11395	0	11.2518	2.03587	2.8009	4.52717	4.6825	0	12.6372	6.04436	10.9768	2.04315	5.00111	4.20466	9.20064	1.03558	8.57069	0.537241	3.02378	1.87145	3.57911	11.965	0	28.4077	1.27481	3.99766	26.0748	10.7035	10.3045	8.91991	1.66832
hsa-miR-143-3p	7793.69	3507.78	3961.74	3529.34	2400.46	2707.49	2036.06	1152.2	2138.07	1963.31	1076.69	2172.6	4149.45	6105.01	10344.1	4666.73	2882.2	1738.21	2216.74	2267.69	1090.02	4409.69	1828.43	5714.8	4968.13	2495.94	4484.63	1917.57	3816.92	2534.39	2997.33	4832.56	3546.85	3161.64	4215.92	4390.87	1676.18	2306.87	1739.77	6429.22	6456.95	5323.61	5515.48	2547.84	3447.47	3563.2	3855.17	2024.82	2777.76
hsa-miR-144-5p	1014.99	636.86	1031.75	509.794	990.852	1059.2	582.974	898.353	731.081	716.483	1506.11	700.641	693.169	210.517	222.421	415.976	607.478	193.561	893.51	713	991.563	260.591	334.428	192.405	186.259	366.719	78.9825	392.883	603.722	242.552	2276.34	271.201	422.079	533.326	696.797	573.774	1170.2	329.375	7469.92	124.303	159.473	335.211	5108.82	423.752	329.66	384.256	265.341	3034.55	1307.97
hsa-miR-144-3p	1500.74	1491.06	2121.56	950.495	2701.25	1825.8	783.1	1659.88	1363.02	1579.67	3324.3	1170.33	1591.9	412.263	676.403	718.672	1282.76	396.723	1241.13	1107.96	1656.82	490.645	610.037	576.46	468.77	797.053	113.735	554.57	1068.74	525.091	3311.57	538.197	1071.87	1085.29	1133.9	1533.82	1442.34	782.265	10090.1	433.4	444.488	471.568	6734.21	1171.31	860.47	739.613	692.977	4372.54	2493.31
hsa-miR-145-5p	159.499	85.9256	89.3289	0	0	0	0	0	0	0	0	2.78253	0	0	0	0	9.0877	0	0	22.1888	0	23.4125	0	0	4.6825	0	5.13386	1.51109	5.98732	3.21067	3.33408	1.40155	4.60032	2.07117	1.71414	3.76069	7.05549	3.74289	11.0627	9.97087	0	0	8.28629	0	11.1749	20.3367	5.15225	0	1.66832
hsa-miR-145-3p	0	70.7622	22.3322	89.6341	47.1834	58.5192	8.70111	0	23.2774	53.6385	25.7835	38.9554	43.0243	61.4009	127.968	79.8525	35.6517	12.6736	34.9369	37.7209	19.6906	42.7533	31.9303	39.99	33.818	26.1942	82.5367	25.6885	28.9387	44.9494	40.0089	27.3303	28.752	48.6725	58.2807	85.9586	17.1348	46.1624	42.6239	68.4666	61.0747	22.7262	84.7751	67.9602	13.0374	67.4322	64.4031	8.91991	46.7131
hsa-miR-1468-5p	7.24994	0	44.6645	0	0	9.75319	34.8044	0	13.794	7.81489	0.889088	26.7123	19.1219	43.8578	33.5155	18.5703	16.7773	30.724	24.4558	8.87552	0	19.3408	16.2452	14.336	18.2097	11.2261	18.9558	15.1109	19.9577	25.6854	5.00111	19.6218	8.05056	13.4626	5.99948	12.3566	2.01585	23.0812	15.2925	20.6065	40.7164	11.3631	11.4733	0	22.3499	17.1256	7.72837	16.0558	13.3466
hsa-miR-1469	0	0	0	0	0	0	0	0	11.2076	0	8.89088	0	0	0	0	0	0	0	0	0	0	0	0	0	0	0	0	0	0	0	0	0	0	0	0	0	0	0	0	0	0	0	0	0	0	0	0	0	0
hsa-miR-146a-5p	1268.74	1895.42	1317.6	6898.09	2087.87	4244.59	1783.73	1886.72	2346.7	4419.67	1944.43	6661.94	1706.63	2236.75	2857.96	3028.82	7807.73	9027.47	3830.83	10342.9	8801.7	6858.84	10143.2	7561.13	4820.89	3233.12	7814.14	7896.95	7688.72	8168.24	6598.97	12903.4	5405.38	3763.31	5229.83	6741.84	3498.51	6415.94	2101.59	3941.82	3851.1	903.366	2797.58	10831	3685.86	4948.24	8474.16	3774.9	4739.71
hsa-miR-146a-3p	0	0	0	11.2043	0	9.75319	0	0	0	24.8655	0	11.6866	23.9024	0	9.14059	0	0	6.14479	0	4.43776	0	1.01793	24.0878	8.29981	13.5272	11.2261	19.3507	0	0	12.8427	0.833519	11.9132	2.30016	2.07117	0	4.83517	1.00793	7.48579	1.62687	13.2945	13.5721	0	2.54963	53.3021	11.1749	7.49247	3.86419	12.4879	0
hsa-miR-146b-5p	5031.46	3457.24	3197.98	2771.19	1179.59	2087.18	904.915	3978.68	2615.69	1887.65	2817.52	1741.31	3886.53	3780.54	5624.51	4850.57	3851.79	4142.36	3408.09	3644.88	3495.08	4145.03	4736.89	3231.64	2697.12	1717.59	3368.6	2493.3	2530.64	3124.86	4360.97	3450.63	2448.52	2441.91	1575.29	1251.77	6461.82	2242.62	1892.05	5945.3	7288.24	3425.97	1676.38	3779.12	1875.53	4258.93	1735.02	2306.69	3491.8
hsa-miR-146b-3p	0	0	0	11.2043	0	11.7038	0	93.616	10.3455	0.355222	12.4472	4.45205	0	35.0862	33.5155	25.9985	6.99054	6.91289	17.4684	5.91701	0	25.4484	4.48144	16.5996	14.5678	7.48407	13.427	1.51109	12.9725	18.6803	24.172	11.9132	9.20064	8.28468	11.999	0	20.1585	7.48579	9.7612	16.6181	0	22.7262	1.91222	2.6651	9.31244	23.5478	11.5926	24.9757	18.3516
hsa-miR-147b	0	0	0	0	0	0	0	0	0	1.77611	0.889088	0	0	0	9.14059	0	0	0	9.60764	0	0	0	0	0	0	3.74203	1.97456	0	0.997887	0	5.00111	0	0	12.427	0.857069	0	5.03963	0	3.90448	0.664725	0	0	1.27481	2.6651	0	9.63317	0	5.35194	2.50249
hsa-miR-148a-5p	0	40.4356	22.3322	59.7561	70.7751	25.3583	34.8044	0	37.0713	70.6892	48.8998	83.4759	124.292	43.8578	33.5155	107.708	37.0499	46.0859	20.0887	45.1172	64.6977	95.6859	54.8977	132.042	73.8794	22.4522	225.89	49.8659	44.9049	27.4366	50.0111	51.8575	35.6525	73.5265	41.9964	115.507	30.2378	56.7672	56.6149	201.412	234.12	68.1785	53.5422	31.9813	16.7624	9.63317	59.2508	30.3277	35.0348
hsa-miR-148a-3p	29427.5	18640.8	25427.5	20150.9	8764.32	15236.4	7465.55	15317	17716.7	14931.8	15711.1	27596.6	40763.1	31077.6	33585.6	62708.3	17518.3	22645.1	17696.4	20069	31071.8	18807.4	24998.6	32136.9	22511.4	17460.3	42077.2	13453.2	9710.44	11207.9	19436	12972.8	15653.7	19878	20017.7	35897.4	13682.6	21109.9	19760.6	136933	45612.6	58383.6	23002.7	21825.9	9265.88	8886.07	24036.5	10620	8792.06
hsa-miR-148b-5p	57.9995	25.2722	26.7987	13.0716	29.4896	9.75319	0	28.8049	13.794	23.7999	35.5635	16.6952	33.4633	0	9.14059	24.1414	29.3603	19.9706	15.7216	13.3133	16.8777	16.287	18.486	12.0725	18.73	33.6783	20.5355	0	4.98944	25.9772	8.33519	14.0155	11.5008	11.3914	8.57069	10.2076	30.2378	21.2097	130.8	53.8427	30.5373	0	81.5881	19.9883	20.4874	11.7739	9.01643	32.1117	8.34162
hsa-miR-148b-3p	1000.49	561.043	768.229	1320.24	666.466	1213.3	722.192	757.929	631.075	1299.76	915.76	1695.12	1940.87	1482.39	2190.69	2234.01	1472.21	1726.3	1046.36	1725.55	1459.92	1455.65	2035.14	2077.97	1476.55	1276.03	1758.55	1089.5	1384.07	1575.27	1201.93	1695.18	1666.47	1221.99	1066.19	1160.98	820.452	1083.57	1324.59	3483.16	2704.25	1244.26	1549.54	1761.63	1178.96	891.603	1147.66	934.806	869.196
hsa-miR-149-5p	21.7498	0	0	0	0	5.85192	0	0	0	0	9.77996	1.66952	0	0	0	0	0	2.3043	0	0	0	0	3.92126	5.2817	69.7172	7.48407	3.94913	0	3.99155	1.4594	27.5061	7.00777	2.30016	13.4626	0.857069	3.22345	10.0793	2.49526	0.325373	0	6.78607	28.4077	2.54963	7.99531	0	3.21106	3.86419	0	7.50746
hsa-miR-150-5p	543.746	859.256	808.427	702.134	1515.77	1100.16	3724.07	1308.82	847.468	541.714	881.086	695.076	219.902	447.35	801.325	817.095	645.926	276.9	1260.35	986.662	437.413	1038.29	1097.95	593.059	716.942	598.726	198.641	456.349	449.049	1235.52	3806.68	719.698	213.915	1006.59	533.097	260.025	1702.39	869.599	108.024	291.814	383.413	164.765	86.05	1051.38	1085.83	1984.43	2020.97	1755.44	3195.67
hsa-miR-150-3p	369.747	283.049	232.255	151.258	241.815	189.212	278.435	154.826	190.529	149.548	153.812	135.788	62.1462	149.117	100.546	118.85	161.481	43.3976	207.874	287.715	73.1365	210.712	220.151	141.851	75.9605	89.8088	13.427	21.1552	74.8416	233.503	563.459	84.794	41.4029	97.3449	94.2775	37.6069	198.562	168.43	128.522	21.9359	57.6816	0	43.3437	218.539	216.049	216.211	483.023	481.675	731.56
hsa-miR-151a-5p	0	10.1089	49.1309	24.2759	5.89793	54.6179	87.0111	61.2104	34.485	93.7786	32.0072	60.1027	52.5852	8.77156	18.2812	83.5665	77.595	144.787	38.4306	70.2645	95.6401	36.6456	94.6705	95.8251	110.819	93.5509	88.4604	45.3327	71.8479	136.016	75.8502	108.62	184.013	108.736	41.1393	62.8573	63.4994	48.0338	155.528	71.7903	67.8607	34.0893	119.195	54.6346	65.1871	33.1809	64.4031	60.6554	40.0398
hsa-miR-151a-3p	9250.93	6778.01	12961.6	11588.9	5526.36	6879.9	10484.8	8898.92	8016.03	15636.5	8356.53	16391.3	17104.5	10403.1	19347.6	32149	12105.5	17324.9	7982.2	13742.3	16915.6	14576.8	17608.2	21056.6	15771.2	20532.5	12975.6	12007.1	12526.5	15695.5	12632.8	14698.1	15870	9835.98	12324.6	15927.6	5810.7	8996.04	16005.8	41496.1	26767.7	11141.5	10074.9	15597.5	7049.52	7466.78	14547.4	6682.79	6574.86
hsa-miR-151b	0	10.1089	49.1309	24.2759	5.89793	54.6179	87.0111	61.2104	34.485	93.7786	32.0072	60.1027	52.5852	8.77156	18.2812	83.5665	77.595	142.098	36.6837	70.2645	95.6401	36.6456	92.99	95.8251	110.819	93.5509	88.4604	45.3327	71.8479	136.016	75.8502	105.817	184.013	102.523	39.4252	62.8573	63.4994	48.0338	154.878	71.1255	67.8607	34.0893	119.195	54.6346	65.1871	33.1809	64.4031	60.6554	40.0398
hsa-miR-152-5p	0	0	0	0	0	23.4077	0	0	0	0	0	0	0	17.5431	0	0	0	0	0	0	0	0	0	4.52717	0	0	0	0	0	4.37819	0	1.40155	1.15008	0	0	10.2076	0	0	0	3.98835	0	0	0	0	0	0	0	0	0
hsa-miR-152-3p	413.247	272.94	200.99	287.576	330.284	329.658	87.0111	142.224	164.666	326.449	194.71	342.251	363.316	350.862	149.296	534.826	436.21	572.234	198.267	574.69	399.438	486.573	362.437	504.025	433.911	220.78	561.961	290.129	368.22	587.845	293.399	584.448	552.038	332.423	280.261	130.012	283.227	291.322	110.627	546.404	264.657	318.167	164.451	446.405	350.148	346.794	486.887	194.454	135.968
hsa-miR-153-3p	0	0	0	0	0	0	0	0	0	0	0	0	0	0	0	0	2.09716	0	0	0	0	0	0	0	0	0	0	0	0	2.04315	0	0	0	0	0	0	0	0	0.325373	0	0	0	0	0	0	0	0	0	0
hsa-miR-1538	0	0	0	16.8064	0	0	0	0	0	0	0	7.79109	0	0	0	0	0	4.60859	0	0	11.2518	0	1.68054	0.754528	3.12166	0	1.18474	10.5776	6.98521	12.8427	4.16759	2.10233	5.7504	3.10675	6.85655	3.76069	7.05549	9.35723	7.15821	2.6589	6.78607	22.7262	1.27481	5.33021	0	5.35176	7.72837	1.78398	0.834162
hsa-miR-154-5p	0	0	0	0	0	0	0	0	0	0	0	0	0	0	0	0	0	0	0	11.834	0	0	0	0	0	0	0	0	0	0	0.833519	10.5117	3.45024	0	0	2.14897	8.06341	1.87145	0	0	0	0	0	0	9.31244	0	0	0	0
hsa-miR-154-3p	0	0	0	0	0	0	0	0	0	0	0	0	0	0	0	0	0	4.60859	0	0	0	0	0	0	0	0	0	0	0	0.875638	0	0	0	0	0	0	0	1.24763	0	0	0	0	0	0	0	0	0	0	0
hsa-miR-155-5p	2370.73	1521.39	714.631	1172.71	1374.22	754.897	1252.96	1638.28	760.394	436.568	629.474	478.039	697.95	999.958	432.654	326.838	900.381	597.581	945.042	526.614	877.638	1015.9	713.67	629.277	392.289	568.789	384.25	673.946	606.716	445.408	413.425	573.236	350.774	740.443	458.532	261.099	853.714	479.714	296.74	227.336	278.229	409.071	167.638	878.152	555.021	628.297	998.248	570.874	484.648
hsa-miR-15a-5p	0	30.3267	0	39.2149	17.6938	56.5685	8.70111	0	41.382	33.7461	27.5617	55.6506	0	0	21.328	3.71407	5.59243	16.8982	33.19	24.4077	36.5683	13.2332	14.0045	6.03623	21.3314	3.74203	9.4779	13.5998	20.9556	28.896	34.1743	9.1101	32.2022	10.3558	29.1403	9.67035	26.2061	41.7956	211.818	4.65307	3.39304	39.7708	174.012	41.3091	18.6249	27.8292	36.0657	55.3034	46.7131
hsa-miR-15b-5p	0	45.49	13.3993	70.9603	117.959	68.2724	139.218	109.819	61.2108	31.6148	100.467	98.5016	66.9267	43.8578	67.031	16.7133	24.4669	24.9632	29.6963	72.4834	40.7877	55.9864	30.2497	52.817	68.1563	48.6465	16.9812	33.244	30.9345	60.7109	155.035	37.842	70.1549	92.167	80.5644	73.6021	58.4597	131.001	514.09	52.5132	33.9304	5.68155	532.872	113.267	72.637	101.683	87.5882	222.998	101.768
hsa-miR-15b-3p	0	65.7078	62.5302	26.1433	70.7751	23.4077	17.4022	7.20123	33.6228	44.758	96.9106	44.5205	14.3414	0	24.3749	24.1414	41.9432	26.8835	54.1521	51.7739	30.9424	47.8429	53.7773	28.6721	33.818	3.74203	39.4913	19.6442	14.9683	43.1981	54.1787	39.2435	32.2022	86.9891	50.567	46.74	52.4122	48.6576	286.979	7.9767	23.7513	0	138.317	65.2951	22.3499	40.6734	30.9135	46.3835	30.0298
hsa-miR-16-5p	826.493	586.316	1460.53	1680.64	1433.2	1541	1070.24	824.541	824.191	898.001	1118.47	1351.75	760.096	333.319	347.342	406.69	692.762	392.114	979.106	1205.59	857.948	621.958	804.419	660.212	743.997	561.305	378.721	608.969	651.62	765.015	2364.69	666.439	751.002	1317.26	1030.2	1263.05	1072.43	1071.72	12836.3	414.123	505.562	306.803	7434.08	1357.87	1007.61	1771.43	768.973	3364.59	1814.3
hsa-miR-16-1-3p	0	0	0	16.8064	0	0	0	0	0	0	0	0	0	0	0	0	0	0	0	0	0	2.03587	0	0	1.04055	0	0	3.02218	0	0	0	2.10233	0	2.07117	0	0	0	0	1.30149	0.664725	0	0	0.637407	0	0	0	1.28806	0	0
hsa-miR-16-2-3p	1913.98	2057.16	3010.38	4308.04	4069.57	3419.47	2845.26	2234.18	1918.23	1763.68	3035.35	3562.2	2562.34	947.328	1383.28	1335.21	1582.66	1150.61	3560.94	1941.52	2548.53	1641.93	2211.03	2174.55	1294.97	1171.26	984.912	1122.74	1210.44	2171.29	5443.71	1065.18	1428.4	2592.07	2339.8	2987.06	2673.02	3344.9	37416.6	1002.4	1394.54	1863.55	9612.1	2493.21	1953.75	3172.52	2337.83	4176.3	4226.7
hsa-miR-17-5p	289.998	550.934	567.239	873.932	719.547	805.614	321.941	534.691	475.03	720.746	1098.91	588.784	286.829	210.517	106.64	313.839	1196.78	1024.26	1039.37	1127.93	1215.19	748.182	810.581	808.854	553.055	299.363	744.805	835.632	1073.73	852.579	1752.89	1128.25	785.505	689.699	861.354	444.299	793.238	551.453	6095.22	348.316	190.01	147.72	1952.38	530.356	836.257	1008.27	361.945	2242.46	1096.92
hsa-miR-17-3p	0	0	0	14.939	11.7959	25.3583	0	0	0	3.55222	5.33453	0.556506	0	8.77156	0	25.9985	4.89338	9.98529	0	1.47925	0	0	3.36108	11.3179	11.4461	22.4522	4.73895	12.0887	6.98521	10.7995	20.838	5.60622	5.7504	1.03558	4.28534	8.05862	3.02378	7.48579	54.6627	9.97087	3.39304	0	14.023	1.33255	5.58746	7.49247	3.86419	24.9757	10.8441
hsa-miR-181a-5p	739.494	1197.9	1482.86	892.606	2046.58	1361.55	1766.32	2129.76	2144.97	2032.94	2092.02	1826.45	841.364	1578.88	1099.92	1234.93	1447.74	1299.62	1460.36	1042.13	917.02	1409.84	1311.94	1131.79	1289.77	1354.62	1254.24	747.989	1054.77	1211.3	1126.08	1107.23	826.907	3425.71	1225.61	1427.99	1377.84	1602.58	5481.24	903.361	1313.11	1857.87	3767.08	1684.35	1203.17	2022.97	2111.13	1393.29	1981.13
hsa-miR-181a-3p	108.749	5.05444	8.93289	18.6738	5.89793	0	8.70111	32.4055	22.4152	22.7342	0	2.22602	52.5852	52.6294	0	22.2844	20.2726	28.8037	50.6585	31.8039	16.8777	35.6277	33.0506	0.754528	27.5747	37.4203	65.5555	25.6885	30.9345	31.8148	37.5084	36.4404	20.7014	96.3094	23.1409	3.76069	21.1665	37.4289	72.5582	31.2421	78.0398	113.631	40.1566	47.9719	26.0748	21.407	51.5225	26.7597	35.869
hsa-miR-181a-2-3p	72.4994	65.7078	53.5973	126.982	58.9793	48.766	191.424	118.82	33.6228	57.546	78.2397	69.0068	86.0486	280.69	228.515	187.56	137.015	168.982	117.912	64.3475	105.485	169.995	219.031	111.67	137.874	138.455	78.9825	48.3549	60.8711	164.036	75.8502	110.723	98.9069	128.412	63.4231	32.2345	151.189	86.7104	381.337	166.846	135.721	56.8155	152.978	57.2997	96.8494	161.623	195.785	76.7112	176.842
hsa-miR-181b-5p	130.499	267.886	187.591	224.085	283.1	216.521	313.24	266.445	156.907	209.226	344.966	326.669	114.731	254.375	231.561	193.132	260.747	193.945	236.697	231.503	147.68	198.497	223.512	210.513	261.7	220.78	510.227	134.487	334.292	171.333	166.704	166.084	144.91	2464.69	247.693	204.152	259.037	372.418	461.054	142.251	183.224	505.658	299.581	253.185	169.486	287.925	761.245	187.318	261.927
hsa-miR-181b-3p	0	0	0	0	0	0	0	0	0	0	0	0	28.6829	0	0	0	0	0	0	0	0	0	0	0	0	0	0	0	0	0	0	4.20466	0	0	0	0	0	0	0	0	0	0	0	0	0	0	0	0	0
hsa-miR-181b-2-3p	0	0	0	0	0	0	0	0	0	0	0	0	0	0	0	0	0	0	0	0	0	2.03587	4.48144	4.52717	0	0	0	0	0	0.291879	0	0	0	0	0	0	0	4.36671	0.97612	1.32945	0	0	1.91222	0	0	0	6.44031	0	0
hsa-miR-181c-5p	0	0	0	0	0	9.75319	0	0	0	0	0.889088	0	0	0	0	0	4.19432	3.0724	0	2.95851	0	2.03587	4.48144	0.754528	4.6825	0	0	1.51109	3.99155	3.50255	3.33408	5.60622	0	7.24909	0	3.22345	0	0	2.92836	2.6589	0	0	8.28629	0	1.86249	1.07035	18.0329	5.35194	3.33665
hsa-miR-181c-3p	43.4996	0	0	11.2043	0	5.85192	0	0	0	11.3671	0.889088	12.7996	19.1219	26.3147	0	14.8563	0	6.52884	0	4.43776	16.8777	0	12.8842	6.79075	7.80416	7.48407	6.71352	0	12.9725	4.67007	16.6704	10.5117	6.90048	11.3914	11.1419	0.537241	0	9.98105	5.20597	0	0	0	8.28629	6.66276	1.86249	0	10.3045	5.35194	3.33665
hsa-miR-181d-5p	0	50.5444	49.1309	41.0823	47.1834	25.3583	0	50.4086	22.4152	55.4146	57.7907	52.8681	33.4633	26.3147	36.5623	20.4274	52.429	50.3105	46.2914	33.2832	16.8777	34.6098	63.3004	36.2174	61.913	26.1942	28.8286	24.1774	63.8648	49.9113	20.838	60.9676	48.3034	45.5657	37.711	43.5166	12.0951	78.6008	31.2358	23.2654	67.8607	45.4524	47.1681	61.2974	40.9747	46.0252	15.4567	12.4879	28.3615
hsa-miR-181d-3p	0	0	0	0	0	0	0	0	0	0	0	0	0	0	0	0	4.19432	0	0	0	0	0	0	6.03623	0	0	0	0	1.99577	1.16752	0	0	0	0	0	0	0	0	0	0	0	0	0	0	0	0	3.86419	0	0
hsa-miR-182-5p	2261.98	1511.28	1813.38	1421.07	1427.3	2063.78	408.952	1024.37	2753.62	1113.98	3097.58	892.636	4039.5	728.039	1480.77	804.096	1282.76	644.819	2258.67	1860.9	2081.58	944.643	774.169	495.725	632.137	434.076	430.455	785.766	1292.26	556.614	5584.58	611.778	622.193	1155.71	2499.21	593.115	1991.66	663.74	41105.7	1080.84	624.319	2613.51	9179.94	1159.32	961.044	1050.02	468.855	3721.38	3103.08
hsa-miR-182-3p	0	0	0	0	0	0	0	0	0	0	0	0	0	0	0	0	0	0	0	0	0	4.07174	0	0	0	0	0	0	0	0	5.00111	0	2.30016	6.21351	0	0	2.01585	1.24763	2.27761	0	0	0	2.54963	0	0	0	1.28806	0	0
hsa-miR-1827	0	0	0	5.60213	17.6938	7.80256	17.4022	12.6021	12.0697	5.68355	13.3363	14.4692	38.2438	17.5431	30.4686	48.2829	11.1849	13.8258	32.3166	13.3133	14.0647	17.3049	12.8842	18.1087	12.4867	14.9681	4.34404	12.0887	6.98521	6.71322	13.3363	11.2124	14.951	7.24909	5.99948	6.98414	7.05549	4.99052	54.6627	22.6006	40.7164	5.68155	50.9926	3.99766	7.44995	6.42211	6.44031	24.9757	11.6783
hsa-miR-183-5p	2653.48	2213.85	1661.52	1068.14	1167.79	1503.94	443.756	772.332	2412.22	953.771	2485	603.253	3140.77	403.492	944.527	789.239	635.44	361.006	1552.94	1167.13	1078.76	782.792	673.337	451.962	554.095	785.827	304.478	400.439	838.225	362.806	2890.64	375.617	456.582	1128.79	1413.31	786.521	1355.66	414.214	22186.5	1207.8	498.776	4369.11	6049.63	714.248	446.997	777.076	334.896	2276.36	2218.04
hsa-miR-183-3p	0	0	0	0	0	0	0	0	0	0	0	0	0	0	0	0	0	0	0	0	0	0	0	0	0.520277	0	0	0	0	2.04315	1.66704	0	0	0	0	0	0	0	13.3403	0	0	0	2.54963	1.33255	0	0	0	0	0
hsa-miR-184	137.749	90.98	223.322	29.878	11.7959	15.6051	20482.4	0	10.3455	0.710444	16.8927	10.5736	0	26.3147	30.4686	5.5711	8.38865	3.0724	58.5193	14.0529	0	16.287	23.5276	25.654	6.24333	11.2261	6.3186	18.1331	37.9197	109.747	10.0022	57.4637	23.0016	13.4626	32.5686	11.2821	274.156	18.0907	4.55522	7.31197	23.7513	45.4524	4.46185	10.6604	13.0374	4.28141	10.3045	17.8398	10.8441
hsa-miR-185-5p	637.995	859.256	1094.28	1742.26	2211.72	1968.19	974.524	1204.41	1792.36	1883.03	2124.92	1784.16	798.34	421.035	478.357	674.103	1439.35	869.872	1517.13	1445.23	1531.65	1086.14	2296.18	1321.93	1200.28	733.439	1231.34	930.831	1027.82	1371.83	2843.97	1550.82	1343.29	2107.41	3989.65	1297.98	2672.01	1484.68	8487.69	1409.88	627.712	460.205	4624.39	1483.13	1372.65	2240.25	1451.65	3030.98	1627.45
hsa-miR-185-3p	0	20.2178	0	20.5411	0	25.3583	60.9078	52.2089	34.485	41.2058	96.0215	59.5462	86.0486	43.8578	6.09372	24.1414	75.4978	52.9988	57.6458	31.0643	16.8777	19.3408	47.0552	44.5172	46.3047	22.4522	76.2181	49.8659	60.8711	77.0561	85.0189	90.4002	75.9053	66.2774	40.2822	60.171	33.2616	34.9337	308.454	76.4433	95.005	0	100.71	51.9695	61.4621	43.8844	60.5389	39.2476	69.2354
hsa-miR-186-5p	616.245	763.221	1054.08	2123.21	1049.83	1554.66	678.686	1128.79	1289.74	893.028	1409.2	1318.92	979.998	877.156	633.747	623.963	1248.51	724.317	1290.92	1395.68	1088.61	998.594	1192.62	986.923	712.26	527.627	934.758	855.276	937.016	1052.81	2724.77	950.254	845.309	1534.74	1377.31	934.263	2262.8	1261.98	14459.3	447.36	939.871	1261.3	5509.75	1199.3	966.631	1645.13	816.631	2807.99	1843.5
hsa-miR-187-5p	0	0	0	0	0	0	0	0	0	0	0	0	0	0	0	0	0	0	0	1.47925	0	0	0	0	0	3.74203	0	0	0	0	0.833519	0	0	0	0	0	0	0	0	0	0	0	0	0	3.72498	0	0	0	1.66832
hsa-miR-187-3p	0	0	0	0	0	0	0	0	0	0	0	3.33904	0	0	0	0	0	3.0724	0	0	11.2518	0	0	0	0	0	1.57965	0	9.97887	1.16752	0	0	2.30016	0	0	0	4.03171	0	0.97612	0	0	0	0	0	0	0	0	0	0
hsa-miR-188-5p	0	0	0	0	0	0	0	0	0	0	0	2.22602	0	0	0	0	0	0	0	0	0	0	0	0	0	0	0	0	0	0	6.66815	2.80311	1.15008	0	1.71414	3.22345	4.03171	0	2.60299	0	0	0	1.91222	0	3.72498	1.07035	0	0	0
hsa-miR-18a-5p	0	0	8.93289	20.5411	11.7959	35.1115	8.70111	10.8018	18.1046	19.182	24.0054	26.7123	28.6829	0	9.14059	3.71407	37.0499	36.1006	31.4432	58.4305	46.4136	28.5022	20.7267	26.4085	23.9328	3.74203	31.1981	37.7772	47.8986	18.6803	46.6771	51.8575	63.2544	30.032	29.9974	25.2503	41.325	23.705	183.51	19.9417	13.5721	0	134.493	29.3161	13.0374	23.5478	14.1687	57.0874	29.1957
hsa-miR-18a-3p	0	60.6533	22.3322	59.7561	17.6938	40.9634	87.0111	45.0077	33.6228	51.8624	73.7943	32.8339	0	0	42.6561	16.7133	63.6139	51.0786	51.5319	57.6909	88.6077	25.4484	31.3701	41.4991	44.7439	3.74203	58.842	40.7994	54.8838	79.0993	140.031	34.3381	48.3034	56.9571	116.561	98.3152	136.07	40.548	112.905	12.6298	0	0	66.9277	41.3091	48.4247	75.995	59.2508	192.67	102.602
hsa-miR-18b-5p	0	0	0	0	0	7.80256	0	0	0	0.355222	0	2.22602	14.3414	0	0	0	0.699054	0	3.49369	0	2.81294	0	0	5.2817	3.64194	0	0	0	0	0.583758	0	0.700777	0	0	0	3.76069	1.00793	3.11908	14.3164	0	0	0	21.0344	1.33255	0	5.35176	0	3.56796	11.6783
hsa-miR-18b-3p	0	0	0	0	0	0	0	0	0	0	0	0	0	0	0	0	0	2.68835	1.74684	1.47925	0	0	0	0	0	0	0	0	1.99577	0.583758	3.33408	0	0	0	0	0.537241	0	1.87145	5.53134	0	0	0	0	0	0	0	0	0	0
hsa-miR-1908-5p	260.998	0	49.1309	216.616	159.244	251.632	104.413	203.435	106.041	174.059	104.912	229.281	138.634	70.1725	51.7967	295.268	273.33	453.178	68.1269	217.45	345.992	260.591	161.332	557.596	331.417	306.847	311.586	466.927	200.575	383.237	122.527	377.719	388.727	244.398	241.693	521.124	38.3012	210.226	61.4955	163.522	186.617	11.3631	81.5881	245.19	193.699	172.327	557.731	142.718	122.622
hsa-miR-1908-3p	0	0	0	0	0	0	0	5.40092	0	0	0.889088	7.23458	0	0	0	0	0	5.76074	0	1.47925	0	0	0	1.50906	6.76361	0	10.6626	1.51109	1.99577	11.3833	0	7.70855	4.60032	3.10675	4.28534	6.4469	0	5.61434	0.325373	1.99417	0	0	0	0	0	0	10.3045	0	0
hsa-miR-1909-5p	0	0	0	0	0	0	0	0	0	0	0	1.11301	0	0	0	0	1.39811	0	0	4.43776	0	0	0	1.50906	0	0	2.76439	0	0	0	0	0.700777	3.45024	0	0.857069	0	0	1.87145	0	0	0	0	0	0	0	3.21106	1.28806	0	3.33665
hsa-miR-190a-5p	0	0	0	16.8064	0	11.7038	0	0	6.03487	0	9.77996	3.89554	0	0	0	0	0	0	20.0887	11.834	0	3.0538	6.16198	3.77264	1.56083	0	3.94913	7.55545	7.9831	4.96195	31.6737	3.50389	0	0	5.14241	2.14897	11.0872	0.623816	28.9582	0	0	0	25.4963	1.33255	0	0	2.57612	8.91991	10.8441
hsa-miR-190b	0	0	0	22.4085	0	9.75319	0	0	0	6.74922	0	3.33904	0	0	0	0	10.4858	3.0724	20.9621	1.47925	0	16.287	9.52307	8.29981	3.12166	0	15.4016	1.51109	0.997887	3.50255	6.66815	4.20466	4.60032	6.21351	11.999	5.90966	7.05549	3.74289	10.4119	0	0	0	8.28629	10.6604	1.86249	20.3367	2.57612	16.0558	3.33665
hsa-miR-191-5p	2051.73	3528	3166.71	3536.81	2665.86	3544.31	2610.33	3503.4	3664.89	4285.4	4612.59	3490.41	2184.68	2561.3	2681.24	3465.23	6704.63	8251.3	5479.85	8287.51	5914.21	6878.18	6763.62	6983.16	6145	3768.23	7164.11	5656.01	4781.88	5855.97	7802.57	6920.87	7777.99	5868.66	5682.36	3917.56	4686.86	3417.89	30646.6	4343.31	3745.91	2153.31	17011.1	3961.68	5950.65	5434.18	1919.21	10587.9	7166.28
hsa-miR-191-3p	0	0	0	11.2043	5.89793	1.95064	0	0	2.58637	22.7342	23.1163	16.1387	43.0243	0	21.328	11.1422	13.282	29.5718	2.62027	8.87552	0	7.12554	10.6434	19.6177	24.453	11.2261	54.8929	3.02218	35.9239	19.8478	16.6704	35.7396	41.4029	10.3558	23.1409	35.4579	14.111	14.9716	12.0388	34.5657	10.1791	22.7262	10.1985	9.32786	11.1749	39.603	12.8806	7.13592	22.5224
hsa-miR-1910-5p	0	0	0	0	17.6938	3.90128	0	0	0	0	0	0	0	0	0	0	0	0	15.7216	0	0	2.03587	1.68054	0	0	0	3.55421	0	0	0	0	0	0	0	0	0	0	2.49526	0	0	0	0	0.637407	0	0	0	0	0	0
hsa-miR-1910-3p	0	0	0	9.33688	0	0	0	0	0	0	0	0	0	0	9.14059	5.5711	0	0	0	0	0	0	3.36108	0	0	0	0	0	0	0.291879	3.33408	0	0	0	0	2.14897	0	0	1.95224	0	0	0	1.27481	0	0	0	0	0	0
hsa-miR-1911-5p	0	0	0	0	0	0	0	0	0	0	0	0	0	0	0	0	0	0	0	0	0	1.01793	0	0	0	0	0	0	0	0	4.16759	0	0	0	0	0	0	0	0.325373	0	0	0	0	0	1.86249	1.07035	0	0	0
hsa-miR-1914-5p	0	0	0	18.6738	0	0	0	0	3.4485	0	0	2.78253	0	0	0	0	1.39811	18.0503	0	11.834	0	0	2.8009	9.80887	6.76361	3.74203	6.3186	3.02218	13.9704	17.8046	2.50056	1.40155	6.90048	0	6.85655	4.83517	0	0	0	1.32945	0	0	0	0	29.7998	0	6.44031	0	9.17578
hsa-miR-1914-3p	0	0	0	0	0	0	0	0	0	0	0	0	0	0	0	0	0	0	0	0	0	0	0	0	2.60139	0	0	0	0	3.50255	0	0	1.15008	0	0	0	0	0	0	0	0	0	0	0	0	0	0	0	0
hsa-miR-192-5p	5734.7	3012.45	3206.91	1542.45	1610.13	1291.32	852.709	1694.09	3663.17	1874.15	3304.74	1801.97	4321.55	1499.94	1831.16	1840.32	1284.16	1186.71	3197.6	1049.53	1137.84	772.612	1729.28	937.879	677.921	677.308	561.566	805.411	643.637	525.091	2269.67	841.633	938.465	1035.58	1961.83	1191.06	2043.07	2883.9	4281.91	1140.67	1058.63	1477.2	2858.13	1543.1	735.683	1602.32	2055.75	2529.69	1404.73
hsa-miR-193a-5p	123.249	55.5989	183.124	153.125	300.794	118.989	156.62	84.6144	243.981	120.776	232.941	359.503	28.6829	43.8578	6.09372	33.4266	51.73	25.7313	41.9242	53.9927	0	42.7533	89.0687	134.306	63.4738	116.003	146.513	60.4436	111.763	98.6552	85.0189	86.8964	75.9053	197.797	323.972	267.009	165.3	370.546	209.54	21.9359	6.78607	5.68155	178.474	619.637	106.162	314.684	340.048	108.823	252.751
hsa-miR-193b-5p	79.7494	5.05444	17.8658	28.0107	23.5917	39.0128	0	50.4086	119.835	39.0744	78.2397	143.022	0	17.5431	3.04686	3.71407	172.666	15.362	69.0003	13.3133	36.5683	10.1793	42.5737	74.6983	11.4461	63.6146	20.5355	19.6442	16.9641	21.0153	36.6748	10.5117	5.7504	62.1351	33.4257	22.5641	15.1189	127.882	2.60299	1.99417	0	17.0446	1.91222	167.902	11.1749	21.407	20.609	10.7039	36.7031
hsa-miR-193b-3p	0	0	0	0	0	0	0	0	0	0	0	0	0	0	0	0	0	0	0	0	0	0	0	6.03623	3.12166	0	0	0	0	2.04315	0	0	0	5.17792	3.42827	0	0	3.11908	1.30149	0	0	0	0	0	0	0	0	0	0
hsa-miR-194-5p	268.248	328.539	317.118	321.189	324.386	384.276	382.849	257.444	520.723	304.07	465.882	564.854	262.926	17.5431	67.031	83.5665	257.951	107.918	346.748	172.333	115.331	102.811	314.261	190.896	91.5688	288.137	73.0588	54.3992	61.869	99.5308	445.933	87.5971	144.91	262.003	464.531	251.429	338.663	513.4	2277.29	48.5249	50.8955	113.631	1246.13	579.66	169.486	290.065	486.887	610.122	437.935
hsa-miR-194-3p	50.7496	0	0	0	0	0	0	0	0	0	0	6.67807	0	0	0	5.5711	0	8.06504	6.98737	0	0	3.0538	7.28235	3.77264	1.56083	0	0	0	0	0	2.50056	2.80311	0	4.14234	3.42827	0	2.01585	2.49526	6.18209	0	3.39304	0	1.27481	0	0	0	5.15225	3.56796	0.834162
hsa-miR-195-5p	0	96.0344	26.7987	0	23.5917	11.7038	34.8044	19.8034	1.72425	4.97311	2.66726	4.45205	0	0	0	12.9992	6.29149	0.768099	0	0	0	1.01793	1.68054	8.29981	9.36499	0	5.52878	12.0887	2.99366	3.79443	8.33519	1.40155	5.7504	10.3558	5.99948	4.83517	15.1189	3.11908	11.0627	12.6298	0	56.8155	12.1107	2.6651	1.86249	7.49247	6.44031	1.78398	5.00497
hsa-miR-195-3p	0	96.0344	58.0638	14.939	0	27.3089	17.4022	55.8095	47.4168	36.5879	32.8962	7.23458	23.9024	52.6294	36.5623	53.854	32.1565	0	17.4684	10.3548	0	13.2332	16.2452	14.336	4.6825	14.9681	7.50334	31.7329	25.9451	0.583758	5.83463	12.614	3.45024	30.032	8.57069	0	15.1189	9.35723	1.62687	32.5715	16.9652	73.8601	2.54963	10.6604	0	19.2663	7.72837	1.78398	6.67329
hsa-miR-196a-5p	0	0	0	5.60213	0	3.90128	8.70111	0	0	6.74922	1.77818	0.556506	0	0	0	0	4.19432	0.384049	1.74684	3.69813	2.81294	28.5022	3.92126	9.80887	80.1227	26.1942	3.55421	18.1331	0	2.04315	10.0022	4.90544	5.7504	20.7117	0.857069	0	18.1427	159.073	1.30149	3.98835	27.1443	0	0	25.3185	29.7998	27.8292	23.1851	0	6.67329
hsa-miR-196b-5p	0	30.3267	8.93289	91.5015	0	72.1736	0	32.4055	32.7607	18.4715	53.3453	22.8168	0	35.0862	9.14059	46.4259	15.3792	26.1154	27.9495	28.8454	25.3165	15.269	30.2497	17.3542	33.818	7.48407	13.427	34.7551	16.9641	28.896	59.1798	38.5427	33.3523	62.1351	16.2843	11.8193	26.2061	30.567	140.236	46.5307	40.7164	0	101.348	14.6581	35.3873	25.6885	2.57612	35.6796	15.0149
hsa-miR-197-5p	0	0	31.2651	9.33688	0	3.90128	0	1.80031	0.862124	4.61789	0	7.79109	0	0	15.2343	3.71407	8.38865	4.99264	11.3545	11.0944	26.723	5.08967	1.12036	13.5815	2.08111	0	3.55421	9.06653	0.997887	6.42134	4.16759	2.80311	4.60032	3.10675	0	10.7448	2.01585	4.99052	12.3642	0.664725	0	0	4.46185	5.33021	7.44995	18.196	5.15225	12.4879	1.66832
hsa-miR-197-3p	7.24994	10.1089	53.5973	188.605	88.4689	156.051	174.022	0	58.6245	74.2414	42.6762	235.402	38.2438	140.345	9.14059	90.9947	204.823	506.945	240.191	271.443	476.794	235.143	214.549	319.165	398.012	291.879	567.489	284.085	357.244	658.771	408.424	213.036	299.021	283.75	351.398	305.153	132.038	378.656	22.4508	140.922	20.3582	56.8155	35.0574	394.435	275.648	250.462	399.299	112.391	170.169
hsa-miR-1976	0	0	0	0	0	13.6545	0	0	12.0697	0	0	3.89554	0	0	0	0	11.8839	0	1.74684	2.21888	0	0	5.6018	0	0	0	0	0	4.98944	5.83758	8.33519	0.700777	0	0	10.2848	0.537241	8.06341	3.11908	34.8149	0	0	0	7.64888	0	16.7624	21.407	16.7448	17.8398	2.50249
hsa-miR-199a-5p	942.492	424.573	602.97	1800.15	406.957	1067	513.365	703.92	762.118	1867.4	777.952	1332.28	1338.53	675.41	1410.7	3398.37	2764.76	4188.83	1135.45	2337.96	2473.98	2500.05	2414.94	2797.79	3456.2	1261.07	2459.52	3668.92	3301.01	3674.47	2523.9	3981.82	3876.92	1907.55	1462.16	1061.05	738.81	1490.3	1113.75	4392.5	3226.78	613.607	1362.78	1409.84	2596.31	1665.47	923.54	1557.42	1343
hsa-miR-199a-3p	340.747	419.519	442.178	722.675	389.263	719.786	435.055	516.688	280.19	570.842	285.397	985.572	248.585	280.69	329.061	714.958	778.746	765.411	504.838	1087.99	1130.8	946.679	866.599	1156.69	1330.87	901.83	953.319	911.187	1001.88	765.307	521.783	1004.21	1451.4	1214.74	954.774	1179.78	361.846	796.613	199.779	1219.1	817.722	244.306	564.105	1433.83	791.557	631.508	1671.9	403.18	388.719
hsa-miR-199b-3p	340.747	419.519	442.178	722.675	389.263	719.786	435.055	516.688	280.19	570.842	285.397	985.572	248.585	280.69	329.061	714.958	778.746	765.411	504.838	1087.99	1130.8	946.679	866.599	1156.69	1330.87	901.83	953.319	911.187	1001.88	765.307	521.783	1004.21	1451.4	1214.74	954.774	1179.78	361.846	796.613	199.779	1219.1	817.722	244.306	564.105	1433.83	791.557	631.508	1671.9	403.18	388.719
hsa-miR-199b-5p	0	20.2178	49.1309	26.1433	0	25.3583	0	0	0	4.26266	29.3399	20.5907	81.2681	166.66	134.062	87.2806	19.5735	16.8982	10.4811	39.2002	0	24.4304	16.8054	16.5996	37.46	18.7102	30.4083	18.1331	17.962	22.4747	38.3419	18.921	27.6019	34.1743	113.133	24.7131	45.3567	13.7239	19.5224	83.0906	64.4677	5.68155	43.9811	7.99531	20.4874	46.0252	3.86419	7.13592	17.5174
hsa-miR-19a-3p	86.9993	50.5444	4.46645	212.881	47.1834	37.0621	0	118.82	49.1411	47.5998	76.4615	110.745	43.0243	52.6294	21.328	61.2821	44.0404	51.4626	87.3422	102.808	47.82	42.7533	40.333	16.5996	28.6153	26.1942	86.8808	89.1543	78.8331	79.3911	162.536	53.9598	46.0032	106.665	67.7084	136.997	113.896	104.177	236.221	84.42	54.2886	39.7708	215.444	82.6182	59.5996	89.9096	9.01643	178.398	79.2454
hsa-miR-19b-1-5p	0	0	0	0	0	0	0	0	0	0	0	0	0	0	0	0	0	0	0	0	0	0	0	0	0	0	0	0	0	0	0	0	0	0	0	0	2.01585	0	0.325373	0.664725	0	0	0.637407	0	0	0	0	0	0
hsa-miR-19b-3p	28.9998	25.2722	35.7316	151.258	53.0813	120.94	52.2066	54.0092	33.6228	55.0594	104.912	131.335	57.3657	114.03	94.4527	51.997	72.0026	75.2737	96.0764	120.559	136.428	86.5244	71.1429	32.4447	42.6627	7.48407	129.136	96.7097	125.734	150.318	375.084	135.25	87.4061	113.914	107.991	112.821	196.546	176.54	726.884	39.8835	50.8955	68.1785	455.109	101.274	100.574	247.251	38.6419	408.532	169.335
hsa-miR-200a-5p	7.24994	10.1089	0	0	0	0	0	0	0	0	0	2.22602	9.56095	43.8578	9.14059	0	0	0	0	2.95851	11.2518	16.287	9.52307	9.80887	28.6153	18.7102	0.789825	3.02218	0	1.75128	2.50056	7.70855	1.15008	13.4626	0	5.90966	27.214	1.87145	0.97612	11.3003	3.39304	301.122	1.27481	2.6651	0	6.42211	1.28806	0	9.17578
hsa-miR-200a-3p	36.2497	151.633	49.1309	95.2362	58.9793	31.2102	60.9078	0	0	18.4715	0.889088	6.67807	9.56095	43.8578	0	0	13.282	13.8258	71.6206	73.223	30.9424	70.2375	101.393	135.815	435.992	220.78	96.7536	28.7107	80.8289	23.6422	136.697	68.6762	48.3034	187.441	38.5681	7.52138	464.654	126.011	6.83284	81.0964	47.5025	2204.44	42.7063	98.6089	72.637	132.724	51.5225	39.2476	11.6783
hsa-miR-200b-5p	7.24994	0	0	9.33688	0	0	130.517	0	0	0	10.6691	10.0171	0	8.77156	0	3.71407	0	5.37669	3.49369	5.91701	0	2.03587	18.486	9.05434	21.3314	7.48407	10.2677	4.53327	12.9725	5.5457	7.50167	2.80311	6.90048	17.6049	1.71414	1.61172	35.2774	15.5954	0.325373	2.6589	0	198.854	1.91222	0	3.72498	3.21106	20.609	1.78398	1.66832
hsa-miR-200b-3p	79.7494	131.416	102.728	121.379	123.856	15.6051	0	79.2135	25.0016	28.4178	36.4526	10.5736	38.2438	298.233	0	40.8547	57.3224	43.7816	172.064	85.7967	108.298	181.192	257.123	210.513	757.004	288.137	194.297	107.287	173.632	52.2464	180.04	120.534	82.8058	398.7	59.9948	7.52138	1275.03	165.311	18.5463	214.041	135.721	4016.85	70.1148	103.939	89.3994	233.337	56.6747	23.1918	19.1857
hsa-miR-200c-3p	188.498	262.831	138.46	141.921	230.019	79.9762	26.1033	30.6052	48.279	40.1401	44.4544	56.2071	33.4633	105.259	6.09372	35.2836	108.353	86.4111	358.976	220.409	275.668	457.053	458.788	404.427	1749.17	441.56	458.888	679.99	653.616	235.255	461.769	268.398	258.768	1331.76	147.416	49.9635	3973.25	359.318	118.436	208.059	162.866	4562.28	251.138	489.047	640.696	490.221	158.432	124.879	80.0795
hsa-miR-202-5p	7.24994	0	0	0	0	0	0	0	0	6.394	0	0	0	0	0	0	0	0	10.4811	0	0	0	3.36108	0	0	0	0	0	0	0	0	0	0	3.10675	0.857069	0	0	0	0	0	0	0	2.54963	0	0	0	3.86419	0	0
hsa-miR-202-3p	0	0	0	0	5.89793	0	0	0	7.75912	0	0	3.33904	0	0	0	0	0	0	0	0	0	0	0	0.754528	0	0	0.789825	0	0	0.583758	0	3.50389	0	0	0	0	0	1.87145	1.30149	0	0	0	1.27481	0	0	2.1407	7.72837	0	0
hsa-miR-203a-3p	7.24994	0	17.8658	0	5.89793	3.90128	34.8044	48.6083	20.691	0	13.3363	13.9127	33.4633	0	48.7498	9.28517	4.19432	19.5865	13.1013	16.2718	0	17.3049	51.5366	2.26358	44.2236	48.6465	37.1218	10.5776	139.704	4.37819	37.5084	21.7241	2.30016	96.3094	5.99948	2.14897	104.824	33.0622	1.30149	26.589	16.9652	215.899	1.91222	37.3115	18.6249	21.407	25.7612	5.35194	13.3466
hsa-miR-204-5p	14.4999	106.143	75.9296	48.5518	76.673	27.3089	174.022	126.021	109.49	121.841	83.5742	27.2688	105.17	43.8578	45.7029	50.1399	29.3603	86.4111	54.1521	40.6795	1.40647	26.4663	55.4579	24.8994	65.555	59.8726	13.8219	16.622	44.9049	18.9721	50.0111	21.0233	42.553	46.6013	67.7084	7.52138	91.7213	73.6102	1.62687	47.8602	10.1791	119.312	4.46185	63.9625	33.5248	55.6583	24.4732	105.255	23.3565
hsa-miR-204-3p	0	75.8167	13.3993	0	82.571	0	0	0	6.89699	40.4953	75.5725	2.78253	0	0	0	12.9992	21.6707	11.5215	3.49369	10.3548	0	15.269	4.48144	17.3542	14.0475	18.7102	4.73895	6.04436	8.98099	3.50255	6.66815	7.70855	2.30016	14.4982	23.1409	11.2821	4.03171	22.4574	0.650746	4.65307	6.78607	17.0446	1.27481	5.33021	1.86249	5.35176	32.2015	21.4078	5.83913
hsa-miR-205-5p	0	0	0	0	0	13.6545	0	0	0	0	0	4.45205	0	0	0	0	0	0	0	1.47925	0	0	5.04162	0	3.64194	14.9681	7.50334	13.5998	3.99155	1.16752	70.8491	24.5272	0	10.3558	0	0	6.04756	2.49526	0.325373	0	0	17.0446	1.91222	25.3185	5.58746	17.1256	1.28806	3.56796	2.50249
hsa-miR-206	86.9993	0	0	0	224.121	85.8281	0	0	49.1411	123.262	4.44544	6.67807	14.3414	8.77156	6.09372	7.42814	2.09716	11.5215	28.8229	1.47925	14.0647	15.269	11.2036	33.9538	264.301	37.4203	3.1593	3.02218	5.98732	15.7615	1.66704	2.80311	4.60032	10.3558	3.42827	0	5.03963	11.2287	0	3.32362	13.5721	0	0	13.3255	3.72498	23.5478	39.9299	14.2718	7.50746
hsa-miR-20a-5p	688.744	697.513	549.373	1647.03	1120.61	1304.98	417.653	774.132	807.81	862.124	1389.64	1139.72	458.926	350.862	347.342	315.696	1455.43	1261.6	1740.73	1945.96	1835.45	1124.82	1425.1	999.75	616.008	280.653	970.695	1228.52	1406.02	1318.71	2913.98	1558.53	984.468	1230.27	1481.01	603.859	1840.47	1094.17	7118.19	329.039	403.771	244.306	2870.88	827.515	1214.34	1859.2	516.513	3357.45	1640.8
hsa-miR-20a-3p	0	0	0	0	0	0	0	0	0	0	0	0	0	0	0	0	3.49527	0	0	2.95851	0	0	0	5.2817	0	0	0	0	0	0	0	2.80311	0	0	0	0	0	0	4.55522	0	0	0	1.27481	0	0	0	0	8.91991	0
hsa-miR-20b-5p	0	106.143	142.926	211.014	153.346	115.088	60.9078	79.2135	104.317	127.88	176.928	128.553	43.0243	35.0862	9.14059	16.7133	118.14	67.9767	187.786	122.038	160.338	58.0223	71.1429	73.1892	47.3452	33.6783	48.9692	75.5545	85.8183	98.3633	342.576	84.0932	72.455	121.163	147.416	110.672	187.474	122.268	1194.12	18.6123	10.1791	0	376.07	109.269	178.799	149.849	78.5718	515.571	244.409
hsa-miR-20b-3p	0	0	0	0	0	0	0	0	0	6.03878	0	0	0	0	0	0	0	3.45644	0	0	0	0	0	0	0	0	0	0	0	2.33503	0	0	0	9.32026	0	0	0	2.49526	7.80896	1.32945	0	0	2.54963	0	0	0	0	0	5.00497
hsa-miR-21-5p	17501.4	16770.6	15083.2	14192.1	12055.4	15224.7	7883.2	14604.1	12465.5	15837.6	12749.5	17580	39023	43226.2	44008.9	87471.9	39495.1	50740.6	18000.3	30057.7	25385.4	32510.8	35063.4	28051.9	46637.1	28757.5	52523.4	24434.3	31834.6	31643.8	21332.3	41024.2	33918.2	35256.5	13028.3	13661.5	40411.8	24806.7	14672.4	134124	84761.4	84092.6	28842.7	31916	25477	21845.9	46761.8	19111.8	23719.4
hsa-miR-21-3p	0	0	0	24.2759	0	0	34.8044	0	0	1.77611	14.2254	4.45205	43.0243	122.802	6.09372	24.1414	5.59243	11.5215	0	8.87552	0	2.03587	1.12036	4.52717	4.6825	11.2261	32.3828	9.06653	32.9303	17.5128	11.6693	9.1101	24.1517	20.7117	13.7131	20.4152	18.1427	23.705	14.6418	22.6006	6.78607	62.497	14.023	26.651	5.58746	6.42211	30.9135	12.4879	4.17081
hsa-miR-210-3p	0	10.1089	4.46645	0	11.7959	19.5064	8.70111	0	16.3804	11.3671	16.0036	13.3561	14.3414	0	0	1.85703	4.89338	4.99264	6.98737	24.4077	63.2912	29.5201	18.486	12.0725	12.4867	11.2261	36.332	24.1774	41.9113	26.2691	39.1754	12.614	28.752	89.0603	16.2843	22.5641	35.2774	13.7239	143.815	9.97087	10.1791	39.7708	49.0803	1.33255	5.58746	12.8442	19.3209	16.0558	17.5174
hsa-miR-211-5p	0	0	0	0	0	0	0	0	0	3.197	0	0.556506	0	0	0	0	0	1.15215	0	0	0	0	0	0	0	0	0	0	0	0	0	0	0	0	0	1.07448	0	0	0	0	0	0	0	0	0	0	0	0	0
hsa-miR-211-3p	0	0	0	0	0	0	0	0	0	12.4328	0	0	0	0	0	0	0	0	0	0	0	0	0	0	0	0	0	0	0	0	0	0	0	0	0	0	0	0	0	0	0	0	0	0	0	0	0	0	0
hsa-miR-2110	202.998	257.777	303.718	429.497	389.263	507.166	522.066	338.458	312.089	352.736	487.22	429.623	152.975	157.888	88.359	172.704	389.373	382.129	522.306	627.203	499.297	391.905	397.168	547.033	201.347	138.455	263.407	250.841	229.514	320.191	429.262	167.486	190.913	426.661	377.11	283.126	397.123	460.376	1137.18	126.962	156.08	227.262	476.143	229.199	290.548	345.724	300.118	481.675	317.816
hsa-miR-2115-5p	0	0	0	0	0	0	0	0	0	0	0	0	0	0	0	1.85703	0	0	0	0	0	0	0	0	1.04055	0	0	0	0	0	0	0	0	0	4.28534	4.29793	0	0	4.22985	5.98252	0	0	5.09926	0	0	1.07035	0	0	0
hsa-miR-2115-3p	0	0	0	0	0	0	0	0	10.3455	0	0	6.67807	0	0	0	0	0	2.3043	13.9747	0	0	0	1.12036	0	4.16222	0	0	0	0	0	0.833519	4.20466	1.15008	0	14.5702	4.83517	2.01585	3.11908	5.53134	5.98252	0	11.3631	16.5726	1.33255	0	2.1407	2.57612	0	4.17081
hsa-miR-2116-3p	0	0	0	0	0	0	34.8044	0	0	0	0	1.66952	0	0	3.04686	0	0	0	0	0	0	0	0	0	0.520277	0	0	0	0	0	4.16759	3.50389	0	13.4626	6.85655	0	0	0	0	0.664725	0	0	0	1.33255	0	0	0	0	0
hsa-miR-212-5p	0	0	0	0	0	0	0	0	0	3.197	0	0	0	0	0	0	0	8.83314	0	0	0	0	0	0	0.520277	0	1.97456	0	4.98944	0.875638	1.66704	0	3.45024	0	0.857069	0	4.03171	0	5.53134	3.98835	6.78607	0	1.27481	0	0	1.07035	0	0	0
hsa-miR-214-5p	0	0	4.46645	0	0	7.80256	0	16.2028	6.03487	0.355222	0	3.33904	9.56095	0	0	3.71407	0	0	0	0	0	0	0.56018	0	4.16222	0	2.36948	0	11.9746	0	6.66815	0	0	6.21351	5.14241	3.22345	2.01585	1.24763	0	1.32945	0	0	0	2.6651	3.72498	1.07035	11.5926	0	0
hsa-miR-214-3p	0	0	0	26.1433	11.7959	0	52.2066	0	12.0697	4.97311	16.8927	4.45205	0	0	0	0	5.59243	7.29694	0	0	0	6.10761	2.8009	11.3179	5.20277	11.2261	2.36948	4.53327	2.99366	1.16752	3.33408	5.60622	5.7504	19.6761	5.99948	0	11.0872	13.1001	0	1.99417	0	0	0	10.6604	14.8999	13.9146	20.609	7.13592	3.33665
hsa-miR-215-5p	391.497	106.143	160.792	108.308	70.7751	124.841	60.9078	106.218	143.975	63.5847	60.458	99.6146	57.3657	52.6294	97.4996	33.4266	27.9622	22.6589	92.5827	23.668	25.3165	16.287	270.007	16.5996	26.5341	33.6783	16.1914	33.244	38.9176	15.1777	67.515	22.4249	29.9021	23.8184	405.393	38.6814	146.149	48.0338	62.1463	20.6065	64.4677	28.4077	47.8055	67.9602	39.1123	81.3468	95.3166	305.061	73.4062
hsa-miR-216a-5p	0	0	0	0	0	0	0	0	0	0	0	0	0	0	0	0	0	0	0	0	0	0	0	0	0	0	0	0	0	0	0	0	0	0	0	0	0	0	0	0	0	0	0	1.33255	0	0	0	0	0
hsa-miR-216a-3p	0	0	0	0	0	0	0	0	0	0	0	0	0	0	0	0	0	0	0	0	0	0	0	0	0	0	0	0	0	0	0	2.10233	0	0	0	9.1331	0	0	0	1.99417	0	0	0	0	0	0	0	0	0
hsa-miR-216b-5p	0	0	0	0	0	0	0	0	0	0	0	0	0	0	0	0	0	0	0	0	0	0	0	0	0	0	0	0	0	0	5.00111	0.700777	1.15008	4.14234	0	1.07448	0	0	0	0.664725	0	0	0	0	0	0	0	0	4.17081
hsa-miR-217	0	0	0	0	0	0	0	0	0	0	0	0	0	0	0	0	0	0	0	0	0	0	0	0	0	0	0	0	0	0	3.33408	0	0	0	1.71414	2.14897	0	0	0	0	0	0	0	7.99531	0	0	0	0	3.33665
hsa-miR-218-5p	101.499	35.3811	0	0	0	7.80256	8.70111	36.0061	25.0016	13.8537	8.00179	2.78253	23.9024	0	9.14059	14.8563	5.59243	0.768099	0	1.47925	8.43883	0	1.68054	6.03623	4.6825	3.74203	3.55421	0	2.99366	0	10.0022	5.60622	0	36.2455	0.857069	12.3566	8.06341	6.86197	4.55522	9.97087	3.39304	22.7262	3.18704	2.6651	11.1749	2.1407	7.72837	3.56796	10.0099
hsa-miR-219a-5p	0	0	0	0	0	0	0	0	0	0	0	0	0	0	0	0	0	0	0	0	0	0	2.24072	0	0	0	0	0	0	0	0	0	0	0	0	0	0	0	0.650746	0	0	0	0	0	0	0	0	0	0
hsa-miR-219a-1-3p	0	15.1633	0	11.2043	0	0	0	28.8049	0	0	0	3.33904	0	0	0	1.85703	6.99054	3.84049	0	5.91701	2.81294	1.01793	4.48144	2.26358	1.04055	11.2261	3.1593	0	2.99366	2.62691	9.16871	0	4.60032	0	2.57121	2.68621	0	2.49526	14.9672	4.65307	10.1791	0	3.18704	19.9883	0	16.0553	1.28806	1.78398	2.50249
hsa-miR-219b-5p	0	0	0	0	0	0	0	0	0	0	0	0	0	0	0	0	0	0	0	0	0	0	1.12036	0	0	0	2.36948	0	0	2.91879	0	0	1.15008	0	0	0	0	0	3.57911	0	0	0	0	0	0	0	0	0	0
hsa-miR-22-5p	65.2495	75.8167	22.3322	72.8277	17.6938	66.3217	60.9078	34.2058	121.56	145.641	131.585	96.8321	76.4876	149.117	57.8904	53.854	53.8271	56.8393	13.9747	59.1701	18.2841	55.9864	43.1339	55.8351	127.468	82.3248	125.187	15.1109	48.8965	69.7591	73.3497	76.3847	86.256	135.662	114.847	171.917	86.6817	96.6914	145.116	108.35	30.5373	90.9047	180.386	173.232	37.2498	54.588	189.345	87.4151	76.7429
hsa-miR-22-3p	2276.48	4073.88	3702.68	4802.89	5137.09	4601.56	8770.72	2552.84	4284.76	2449.97	3655.93	7328.07	2280.29	1482.39	2144.99	2284.15	2420.82	2623.06	1621.94	2601.27	1887.48	1805.82	2295.06	2966.81	3632.06	3753.26	5075.42	3072.04	2997.65	3649.37	6921.54	4035.07	4512.91	4864.14	4164.5	6385.65	4359.28	6145.21	17568.2	2662.22	2856.94	3011.22	12843.1	6870.64	3428.84	5131.27	9474.98	6597.16	6388.84
hsa-miR-221-5p	86.9993	0	22.3322	41.0823	35.3876	11.7038	8.70111	0	7.75912	44.758	11.5581	43.964	81.2681	52.6294	140.156	135.563	125.131	165.909	39.304	81.3589	16.8777	137.421	106.434	31.6902	50.4669	37.4203	113.34	51.377	66.8585	96.9039	83.3519	67.9754	57.504	30.032	22.2838	28.4738	47.3725	56.7672	47.1791	142.916	139.114	22.7262	70.1148	59.9648	104.299	41.7437	51.5225	82.0631	45.0447
hsa-miR-221-3p	369.747	257.777	236.722	883.269	342.08	639.81	530.768	657.112	637.11	1159.8	869.528	1034.54	611.901	578.923	728.2	999.084	1314.92	1714.4	734.548	1346.12	700.423	1365.05	1441.9	1035.97	1267.92	856.926	2062.23	1228.52	1390.06	1513.39	1128.58	1580.25	1736.62	1412.54	1286.46	904.715	732.763	1080.45	1403.99	1003.07	1628.66	392.027	1084.23	1772.29	1354.03	1040.38	1803.29	1034.71	920.08
hsa-miR-222-5p	0	0	0	0	0	0	0	0	0	0	0	0	0	0	0	0	0.699054	0	0	2.95851	0	1.01793	1.12036	0	0	0	0	0	0	0	3.33408	1.40155	0	1.03558	0	5.37241	2.01585	0	0	2.6589	3.39304	22.7262	0	0	0	10.7035	2.57612	0	3.33665
hsa-miR-222-3p	2675.23	2319.99	2193.02	1652.63	996.749	1862.86	1322.57	2965.11	1693.21	2414.44	2335.63	1748.54	5531.01	3719.14	6072.4	9762.43	7684.7	14972.6	3987.17	4872.66	3413.51	8182.16	6514.9	2933.61	5804.21	3611.06	5687.53	3344.04	4585.29	9127.94	4281.79	5159.82	5629.64	4479.94	3058.02	2319.27	4045.82	3263.18	2336.5	6497.68	9334.24	4914.54	2576.4	3617.88	5570.7	3870.39	2278.58	3007.79	3217.36
hsa-miR-223-5p	456.746	692.459	821.826	1152.17	371.569	719.786	165.321	583.299	712.115	782.554	571.683	960.53	1185.56	1342.05	1651.4	1660.19	684.374	1245.47	390.42	818.027	734.178	886.621	874.442	685.866	1070.21	692.276	1168.94	686.034	618.69	1016.62	798.511	852.846	936.165	631.707	1266.75	1825.55	412.242	646.897	541.746	2159.03	1255.42	931.773	1058.1	1187.3	556.884	822.031	583.492	421.02	632.295
hsa-miR-223-3p	0	5.05444	62.5302	84.032	47.1834	208.718	78.31	189.032	237.084	146.351	102.245	194.221	124.292	210.517	255.936	324.981	250.96	330.667	192.153	262.567	230.661	308.434	277.849	258.803	540.048	194.586	377.142	326.395	430.089	434.316	318.404	494.048	501.435	339.672	403.679	292.259	199.569	232.059	310.731	706.602	325.731	335.211	436.624	359.789	389.26	361.779	90.1643	289.005	270.268
hsa-miR-224-5p	275.498	187.014	312.651	500.457	153.346	152.15	147.919	235.84	129.319	326.094	86.2415	211.472	301.17	228.061	444.842	360.265	1363.16	1127.57	432.344	1332.81	1997.19	269.753	2488.88	940.142	857.417	1279.78	3305.81	1201.32	1691.42	1229.1	240.887	1644.02	539.387	819.147	248.55	308.914	713.612	343.722	178.305	906.684	1469.18	386.345	348.024	410.426	487.972	1160.26	158.432	381.772	225.224
hsa-miR-224-3p	0	0	0	0	0	0	0	0	0	0	0	0	0	0	0	0	2.79622	0	0	0	0	0	0	0	0	0	3.1593	0	0	0	0	1.40155	0	0	0	0	4.03171	0	0	0	0	0	0	0	0	0	0	0	0
hsa-miR-2276-3p	0	0	0	0	0	0	0	0	0	0	0	0	0	0	0	0	0	1.5362	0	0	0	0	1.12036	0	0.520277	0	0.789825	0	0	3.21067	0	0	0	0	0	0	0	0	0.650746	0	0	0	0	0	0	0	2.57612	0	0
hsa-miR-2277-5p	0	0	0	0	0	0	0	0	0	0	2.66726	0	0	0	0	0	4.89338	7.68099	0	5.91701	8.43883	21.3766	0	3.01811	5.72305	0	0.394913	0	0	1.75128	3.33408	3.50389	1.15008	0	3.42827	0	1.00793	3.11908	4.55522	1.32945	3.39304	0	0	0	0	5.35176	2.57612	0	0.834162
hsa-miR-2278	0	0	0	0	17.6938	0	0	0	0	0	0	0	0	0	0	0	0	0	0	0	0	0	0	0	0.520277	0	2.36948	0	0	2.91879	1.66704	0	0	0	0	0	0	0	0.650746	0	0	0	0	0	0	0	0	0	0
hsa-miR-2355-5p	0	0	0	0	0	0	0	0	0	0	0	0	0	0	0	0	0	3.84049	8.73422	1.47925	0	1.01793	5.04162	0	2.60139	0	5.92369	0	0	5.25383	0	2.10233	5.7504	0	3.42827	0	0	0	1.30149	0.664725	0	0	3.18704	0	0	0	10.3045	0	0
hsa-miR-2355-3p	0	0	0	54.1539	0	15.6051	0	0	31.8986	21.3133	1.77818	22.8168	0	17.5431	3.04686	12.9992	14.6801	44.1657	10.4811	19.2303	0	15.269	22.4072	22.6358	20.2908	3.74203	19.3507	6.04436	19.9577	18.6803	25.8391	7.70855	42.553	1.03558	13.7131	26.3248	6.04756	12.4763	3.25373	31.2421	10.1791	0	8.28629	27.9836	24.2123	8.56282	14.1687	3.56796	11.6783
hsa-miR-23a-5p	0	0	0	39.2149	70.7751	3.90128	34.8044	36.0061	0.862124	26.2864	15.1145	32.8339	0	0	0	11.1422	46.8366	12.6736	0	8.87552	19.6906	10.1793	26.8887	12.827	18.2097	41.1624	43.8353	13.5998	9.97887	37.3605	21.6715	17.5194	33.3523	19.6761	42.8534	38.6814	12.0951	31.1908	16.594	11.965	47.5025	5.68155	17.21	23.9859	13.0374	12.8442	38.6419	8.91991	17.5174
hsa-miR-23a-3p	94.2492	65.7078	4.46645	44.817	159.244	124.841	147.919	212.436	143.975	118.289	112.025	145.805	19.1219	61.4009	57.8904	194.989	143.306	219.676	55.899	290.673	88.6077	144.547	197.184	137.324	279.389	175.876	255.114	184.353	151.679	275.242	155.035	262.791	302.471	336.565	302.545	194.481	174.371	170.925	453.245	451.348	186.617	90.9047	416.227	267.843	242.123	226.915	258.9	196.238	227.726
hsa-miR-23b-5p	0	0	0	29.878	0	25.3583	8.70111	0	9.48337	19.8924	15.1145	48.416	0	0	9.14059	12.9992	34.2536	39.173	0	66.5664	39.3812	10.1793	35.2914	49.7989	15.6083	52.3885	29.6184	27.1996	23.9493	21.5991	13.3363	18.921	33.3523	8.28468	23.9979	11.2821	26.2061	23.705	8.4597	26.589	3.39304	34.0893	3.18704	59.9648	29.7998	14.9849	32.2015	1.78398	0
hsa-miR-23b-3p	86.9993	338.648	35.7316	18.6738	70.7751	33.1609	43.5055	43.2074	84.4882	99.8174	126.25	39.5119	57.3657	87.7156	79.2184	155.991	209.017	225.053	70.7472	96.8911	59.0718	114.009	128.281	55.0806	153.482	108.519	135.06	125.42	66.8585	156.155	70.0156	160.478	213.915	168.8	77.9932	44.0538	79.6262	56.7672	135.355	452.677	125.542	73.8601	141.504	35.9789	193.699	73.8543	63.115	73.1432	88.4211
hsa-miR-24-1-5p	14.4999	25.2722	0	35.4802	23.5917	13.6545	8.70111	0	12.0697	0	9.77996	10.5736	52.5852	43.8578	18.2812	22.2844	0.699054	10.3693	8.73422	0	14.0647	5.08967	7.28235	0.754528	8.84472	37.4203	2.76439	0	0.997887	7.29698	3.33408	2.80311	11.5008	21.7473	5.14241	6.4469	14.111	18.7145	11.0627	25.9243	10.1791	39.7708	11.4733	6.66276	7.44995	6.42211	9.01643	3.56796	8.34162
hsa-miR-24-3p	2203.98	2673.8	3278.37	3790.77	3656.71	3515.05	3610.96	3557.41	2928.64	3806.2	2320.52	6121.01	2543.21	2578.84	3214.44	5870.08	3416.98	5557.96	1981.79	2184.12	1559.78	3276.73	3109.56	2753.27	6149.68	5964.8	8097.29	5143.75	4031.46	6211.77	4610.19	6461.87	6623.31	4778.19	5386.68	6593.56	3702.11	4533.89	4629.08	7916.21	4020.75	2704.42	5412.86	6744.05	3708.21	4019.17	6602.61	2838.31	3054.7
hsa-miR-24-2-5p	0	20.2178	31.2651	106.44	64.8772	35.1115	95.7122	149.425	27.588	88.4503	48.8998	53.9811	81.2681	70.1725	118.828	129.992	57.3224	55.3031	28.8229	36.2417	57.6653	90.5962	56.018	31.6902	109.258	63.6146	44.6251	24.1774	54.8838	65.0891	51.6782	94.6049	63.2544	68.3486	53.9953	49.4262	73.5786	36.1813	56.9403	124.303	118.756	90.9047	75.8514	49.3044	65.1871	95.2614	60.5389	44.5995	42.5422
hsa-miR-2467-5p	0	0	0	0	0	0	0	0	0	0	0	0	0	0	0	0	0	0	0	0	0	0	0	0	0	0	0	0	0	0	0	1.40155	0	0	0	0	0	0	0	0	0	0	0	0	0	0	0	0	0
hsa-miR-25-5p	0	20.2178	111.661	24.2759	94.3668	64.3711	26.1033	72.0123	56.9002	29.8387	40.898	36.1729	76.4876	140.345	21.328	9.28517	31.4574	37.6368	39.304	58.4305	77.3559	31.556	39.7728	49.7989	27.0544	37.4203	37.9116	13.5998	30.9345	40.8631	80.0178	36.4404	21.8515	63.1707	56.5665	25.7876	43.3408	54.272	259.322	9.97087	3.39304	45.4524	79.6759	25.3185	39.1123	75.995	82.436	60.6554	66.7329
hsa-miR-25-3p	11628.9	11089.5	14323.9	23883.7	19079.8	19584.4	23823.6	8526.25	9133.34	7207.46	12388.5	22186.8	10794.3	4850.67	6569.03	4529.31	9425.34	6318.38	13024.5	14402	12389.6	8309.4	10502.3	11298.3	5987.87	5841.32	8097.29	7318.2	8162.72	13377.1	33635	7956.62	6680.81	10328.9	16160	9358.21	19902.5	17173.6	139724	3874.01	5021.69	6209.93	49318.1	9688.99	13287	26007.4	11059.3	38184.3	23988.8
hsa-miR-2682-5p	0	0	0	0	0	0	0	0	0	0	0	0	0	0	0	0	0	0	0	0	0	0	0	0	0	0	0.789825	0	0	0	0	0	0	0	0	0	0	0	0	1.32945	0	0	0	0	0	0	0	0	0
hsa-miR-26a-5p	32835	34592.6	35271.5	25840.8	27148.2	28859.7	14104.5	50396	37337.7	44451.8	51552	21770	55061.5	68470.8	68210.1	80920.3	64517.8	96251.6	39959	47970	34544.3	58130.2	52893.9	47997.1	85271.9	63745.6	52908	43301.8	40136	62213.8	45184.2	79818.5	85533.7	61207.2	29760	25788.1	38236.7	28284.4	69870	82669.1	95737.9	49776	70745.2	48303.7	50251.8	37486.9	16891.6	41955.7	41890.8
hsa-miR-26a-1-3p	0	0	0	0	0	3.90128	0	0	0	0	0	0	0	0	0	0	5.59243	6.52884	0	1.47925	0	0	1.12036	0	2.60139	7.48407	5.13386	3.02218	0	4.37819	3.33408	0	3.45024	0	0	2.14897	0	0	1.30149	1.99417	0	0	1.27481	0	1.86249	0	3.86419	0	5.00497
hsa-miR-26a-2-3p	0	25.2722	0	0	0	3.90128	0	0	0	7.45966	14.2254	1.11301	0	87.7156	15.2343	3.71407	0	0.384049	0	0	0	0	5.04162	1.50906	2.08111	7.48407	2.76439	0	3.99155	1.75128	0	4.20466	2.30016	1.03558	0.857069	7.52138	0	2.49526	1.95224	5.3178	3.39304	22.7262	0.637407	2.6651	1.86249	0	0	0	4.17081
hsa-miR-26b-5p	1899.48	1935.85	2925.52	1729.19	3025.64	2455.85	1174.65	2992.11	3071.75	3038.57	5106.03	2083.56	2662.73	3166.53	2714.75	3264.67	4522.18	3959.55	2658.7	4047.24	2620.26	3203.44	3084.35	2435.62	3900	2712.98	2117.52	2800.05	2696.29	2664.86	4651.04	4025.96	4049.43	3707.39	2418.65	1632.68	3013.7	1736.08	10975.5	4165.16	3776.45	2244.21	12662.1	3091.52	3304.05	2969.16	1633.26	6179.71	3740.38
hsa-miR-26b-3p	0	0	0	39.2149	11.7959	27.3089	0	0	23.2774	11.0119	18.6708	42.851	4.78048	0	24.3749	9.28517	21.6707	36.4847	13.9747	14.7925	35.1618	12.2152	16.8054	16.5996	22.8922	26.1942	30.4083	37.7772	65.8606	61.2946	37.5084	58.1645	26.4518	49.7081	45.4246	27.3993	18.1427	28.0717	46.8537	9.97087	30.5373	0	24.8589	38.644	37.2498	6.42211	25.7612	39.2476	12.5124
hsa-miR-27a-5p	0	136.47	142.926	13.0716	58.9793	25.3583	0	115.22	101.731	89.516	120.027	48.9725	119.512	596.466	298.592	181.989	96.4694	54.9191	41.9242	35.5021	2.81294	90.5962	51.5366	40.7445	43.7033	41.1624	11.0576	18.1331	65.8606	14.3021	41.6759	35.0389	11.5008	30.032	53.1382	40.8304	53.4201	38.0528	27.3313	154.881	118.756	482.931	28.0459	93.2786	14.8999	49.2362	90.1643	19.6238	62.5621
hsa-miR-27a-3p	2493.98	2800.16	1813.38	2218.44	3621.33	2085.23	3262.92	3957.07	3551.09	3276.92	3374.98	2330.09	3260.28	7280.39	5871.3	5734.52	1610.62	1181.72	1261.22	793.619	673.7	1293.79	1266.01	1186.12	3644.54	2799.04	1591.1	1473.31	1812.16	1720.63	1935.43	1981.1	2422.07	3594.51	2264.38	3046.16	2465.39	2168.38	2875.65	4686.97	4692.57	5607.69	5760.89	3933.69	1493.72	2684.44	3717.35	1511.03	1997.82
hsa-miR-27b-5p	0	0	26.7987	16.8064	17.6938	15.6051	0	23.404	11.2076	1.77611	5.33453	7.79109	23.9024	35.0862	12.1874	29.7125	30.7584	34.9485	15.7216	17.751	0	16.287	19.0461	15.8451	23.4125	14.9681	22.51	28.7107	15.9662	14.594	1.66704	31.535	33.3523	28.9964	10.2848	9.1331	19.1506	19.9621	4.55522	48.5249	23.7513	5.68155	3.18704	13.3255	26.0748	22.4774	10.3045	0	18.3516
hsa-miR-27b-3p	2319.98	2335.15	1567.72	1577.93	2683.56	1420.07	2723.45	2001.94	2285.49	1853.9	2054.68	2200.43	3451.5	6569.9	5600.13	4934.14	2176.15	1465.15	1736.36	1523.63	1348.81	1540.14	1911.34	1964.04	2879.74	3266.8	1919.28	1500.51	1658.49	1574.98	1270.28	1914.52	2701.54	2905.85	2090.39	1058.37	2560.13	2004.94	1059.74	5217.42	4516.13	5658.82	1333.46	3516.61	1501.17	2025.11	2607.04	1061.47	1123.62
hsa-miR-28-5p	137.749	40.4356	142.926	63.4908	64.8772	122.89	52.2066	21.6037	83.6261	140.313	72.9052	101.841	143.414	105.259	134.062	126.278	242.572	200.09	158.963	219.669	106.892	192.39	189.901	189.387	214.875	205.812	204.17	170.753	153.675	154.988	78.3508	248.075	247.267	167.765	76.2791	105.837	103.816	63.6292	83.2955	150.228	193.403	119.312	105.172	125.26	128.512	89.9096	90.1643	58.8714	100.934
hsa-miR-28-3p	608.995	530.717	683.366	1040.13	536.711	918.751	609.078	667.914	537.966	716.838	596.578	1321.15	913.071	894.699	1526.48	1097.51	1742.04	2118.8	1079.55	1968.15	1419.13	1953.42	1831.79	2110.42	1198.72	1010.35	1888.08	1278.38	1496.83	1780.17	1249.44	1759.65	1449.1	1299.66	1185.33	821.979	1245.8	1129.11	648.469	1657.82	1662.59	835.187	720.27	1014.07	1255.32	1036.1	1401.41	699.321	1027.69
hsa-miR-296-5p	0	0	0	0	0	0	0	0	0	0	0	2.22602	0	0	0	0	0	0	0	5.91701	0	0	0	0	0	0	0.394913	0	0	0.291879	1.66704	1.40155	0	5.17792	5.99948	1.61172	0	8.73342	132.752	0	0	0	35.0574	0	11.1749	0	0	0	0
hsa-miR-296-3p	0	0	0	0	11.7959	0	0	0	0	0	9.77996	4.45205	0	0	6.09372	11.1422	0	3.0724	0	0	2.81294	0	0	0	1.56083	3.74203	6.71352	4.53327	0	0	6.66815	3.50389	0	7.24909	0.857069	0	0	9.35723	2.92836	11.965	13.5721	22.7262	1.27481	0	7.44995	4.28141	3.86419	0	1.66832
hsa-miR-299-5p	0	0	0	0	0	0	0	0	0	0	0	0	0	0	0	0	0	0	0	0	0	0	0	0	0	0	6.3186	0	0	0	0	0	0	0	0	0	0	0	0	2.6589	0	0	0	0	1.86249	0	0	0	0
hsa-miR-299-3p	0	0	0	0	0	0	0	0	0	0	0	0	0	0	0	0	0	3.0724	6.98737	0	0	2.03587	4.48144	0	0	0	0	0	0	0	0	0	2.30016	0	0	0	0	1.24763	0	3.98835	13.5721	0	0	0	0	3.21106	3.86419	0	0
hsa-miR-29a-5p	0	0	0	0	0	0	0	0	0	0	0	0	0	0	0	0	0	0	0	0	0	0	1.12036	0	0	0	0.394913	3.02218	0	0	0	0	0	1.03558	0	0	0	0	0	0	0	5.68155	0	0	0	0	0	0	0
hsa-miR-29a-3p	355.247	470.063	218.856	233.422	448.242	382.325	287.137	405.069	476.755	239.42	394.755	343.364	114.731	377.177	237.655	376.978	209.716	175.127	255.913	187.865	90.0142	299.273	294.655	209.759	377.201	209.554	381.486	184.353	244.482	249.265	423.428	273.303	274.869	428.732	236.551	258.95	390.068	253.893	444.46	368.257	288.408	659.059	387.543	567.667	219.774	325.387	525.529	365.716	516.346
hsa-miR-29b-1-5p	0	0	0	0	0	0	0	0	0	3.90744	0	0	0	0	0	1.85703	0	0	0	0	0	0	0	0	0	0	0	0	0	0	1.66704	0	0	0	0	0	0	0	0.325373	0	0	0	0	0	0	2.1407	0	0	0
hsa-miR-29b-3p	0	20.2178	102.728	3.73475	41.2855	17.5557	17.4022	32.4055	44.8305	9.591	8.00179	31.7209	76.4876	52.6294	42.6561	27.8555	20.9716	19.9706	38.4306	27.3662	8.43883	14.2511	35.8515	26.4085	26.5341	29.9363	7.89825	4.53327	16.9641	18.0965	66.6815	10.5117	31.0522	40.3878	23.1409	11.2821	38.3012	15.5954	222.881	15.2887	44.1095	34.0893	178.474	19.9883	20.4874	37.4623	51.5225	94.551	38.3714
hsa-miR-29b-2-5p	0	0	0	0	0	5.85192	0	0	0.862124	13.1432	0	0	0	0	9.14059	0	0	2.3043	0	2.95851	7.03236	0	1.12036	0	0	7.48407	0	0	0.997887	1.75128	0	2.80311	2.30016	0	1.71414	0	5.03963	0	12.6896	3.32362	0	0	10.8359	0	3.72498	2.1407	0	0	0
hsa-miR-29c-5p	0	0	0	16.8064	0	0	0	0	19.8289	0	14.2254	6.67807	0	17.5431	6.09372	3.71407	5.59243	4.60859	23.5824	0	0	0	1.12036	1.50906	10.4055	0	1.57965	7.55545	0	4.67007	0	4.90544	8.05056	6.21351	4.28534	6.4469	0	4.99052	28.3075	7.9767	0	0	24.2215	0	1.86249	2.1407	0	8.91991	2.50249
hsa-miR-29c-3p	0	0	8.93289	0	5.89793	35.1115	17.4022	0	27.588	2.48655	6.22361	7.79109	0	0	21.328	12.9992	10.4858	3.0724	19.2153	2.95851	8.43883	0	2.8009	9.80887	14.0475	18.7102	2.36948	0	0	6.71322	11.6693	8.40932	6.90048	13.4626	7.71362	11.8193	13.103	18.0907	83.6209	7.9767	3.39304	17.0446	59.9163	39.9766	18.6249	28.8995	28.3374	37.4636	17.5174
hsa-miR-301a-5p	65.2495	0	35.7316	0	0	0	0	0	7.75912	0	15.1145	0	0	0	0	22.2844	9.0877	8.83314	6.98737	7.39626	12.6582	0	10.0832	8.29981	10.9258	7.48407	11.8474	0	1.99577	4.37819	3.33408	7.00777	10.3507	3.10675	2.57121	2.14897	2.01585	0.623816	10.7373	21.9359	3.39304	0	10.1985	17.3232	0	3.21106	3.86419	1.78398	8.34162
hsa-miR-301a-3p	0	0	0	0	0	0	0	0	0	2.13133	7.1127	1.11301	0	0	0	0	0	0.768099	1.74684	0	0	0	1.68054	0	2.60139	0	0.789825	0	0	0	3.33408	0.700777	0	0	4.28534	2.14897	0	0	9.7612	0	0	0	3.82444	0	0	5.35176	0	5.35194	0
hsa-miR-301b-5p	0	0	0	0	0	0	0	0	0	0	0	0	0	0	0	0	0	0	0	0	0	0	0	0	0	7.48407	0	0	0	0	0	0	0	0	0	3.76069	0	0	0.325373	0	0	0	0	0	0	0	0	0	0
hsa-miR-301b-3p	0	0	0	0	0	0	0	0	0	0	0	4.45205	4.78048	0	12.1874	0	0	0.768099	0	0	2.81294	0	6.72217	4.52717	0	0	3.94913	0	5.98732	0.583758	1.66704	4.90544	0	0	0.857069	1.07448	0	0	0.650746	1.32945	0	0	0	0	0	0	0	1.78398	0
hsa-miR-3064-5p	0	0	0	22.4085	0	0	8.70111	0	0	8.88055	10.6691	5.00856	0	0	0	12.9992	0	4.22454	5.24053	5.17739	0	4.07174	8.40271	8.29981	2.60139	0	2.36948	0	8.98099	2.91879	4.16759	6.30699	9.20064	6.21351	3.42827	8.05862	1.00793	1.24763	11.3881	7.9767	13.5721	0	5.09926	0	7.44995	0	7.72837	0	0
hsa-miR-3065-5p	0	0	0	0	0	0	0	0	0	0	0	0	0	0	0	0	0	0	0	2.95851	0	2.03587	0	4.52717	0	0	2.76439	0	2.99366	2.91879	0	1.40155	0	8.28468	0.857069	0	7.05549	0	0.650746	1.32945	0	0	0.637407	0	14.8999	2.1407	0	5.35194	0
hsa-miR-3065-3p	0	0	0	0	0	0	0	0	0	0	0	0	0	0	0	0	0	0	0	0	0	0	0	3.01811	0	0	0	0	0	0	0	0	0	0	0	0	0	0	0	0	0	0	0.637407	0	0	0	0	0	0
hsa-miR-3074-5p	0	0	0	0	0	0	0	0	0	3.197	8.00179	0	0	0	0	0	5.59243	55.3031	0	8.87552	11.2518	18.3228	6.72217	9.80887	7.28388	0	11.0576	4.53327	4.98944	6.42134	8.33519	8.40932	10.3507	2.07117	5.99948	8.05862	4.03171	5.61434	13.991	15.2887	13.5721	0	14.023	6.66276	1.86249	8.56282	14.1687	14.2718	11.6783
hsa-miR-3074-3p	0	0	0	0	0	0	0	0	0	0	0	0	0	0	0	0	0	0	0	2.95851	0	0	0	0	0	0	0	0	0	0	0	2.80311	3.45024	4.14234	0	0	0	0	0.650746	0	0	0	1.27481	0	0	2.1407	0	0	0
hsa-miR-30a-5p	1406.49	985.617	763.762	662.919	1321.14	618.352	487.262	1108.99	1298.36	949.509	1139.81	641.652	564.096	1754.31	1169.99	1164.36	944.422	553.415	874.295	286.235	257.384	666.747	579.787	357.646	885.512	422.85	278.413	655.813	715.485	643.886	518.449	1088.31	304.771	870.927	689.083	147.204	1229.67	711.774	969.612	1119.4	1031.48	1914.68	339.101	850.168	517.772	1510.27	975.063	378.204	572.235
hsa-miR-30a-3p	376.997	207.232	232.255	186.738	406.957	163.854	200.125	297.051	354.333	217.751	380.53	146.918	234.243	763.126	533.201	401.119	241.174	157.46	222.723	145.706	94.2336	224.964	185.42	219.568	255.456	198.328	55.2878	81.5988	108.77	121.714	94.1876	194.816	80.5056	228.864	217.695	53.1869	172.355	117.901	78.7403	402.158	403.771	749.964	45.8933	174.564	106.162	230.126	168.736	48.1675	80.9137
hsa-miR-30b-5p	0	45.49	62.5302	14.939	5.89793	58.5192	17.4022	1.80031	17.2425	20.9581	122.694	23.3733	19.1219	17.5431	3.04686	14.8563	56.6234	57.9915	22.709	39.9398	37.9747	48.8609	81.7863	19.6177	93.1297	41.1624	42.6506	51.377	54.8838	39.4037	64.181	55.3614	110.408	47.6369	45.4246	14.5055	62.4914	28.0717	839.463	51.1838	71.2538	39.7708	335.276	23.9859	57.7371	63.1508	21.8971	110.607	71.7379
hsa-miR-30b-3p	43.4996	0	0	0	0	21.457	0	48.6083	14.6561	0	15.1145	18.9212	0	0	0	22.2844	25.865	37.6368	10.4811	25.1473	16.8777	28.5022	15.6851	43.7626	23.4125	14.9681	7.10843	30.2218	21.9535	29.7717	8.33519	12.614	28.752	10.3558	22.2838	16.6545	13.103	10.6049	29.9343	25.2595	27.1443	0	15.9352	3.99766	26.0748	0	11.5926	12.4879	17.5174
hsa-miR-30c-5p	1580.49	1480.95	1393.53	675.99	1409.6	1256.21	957.122	1607.67	1219.91	1470.62	2450.33	884.288	1195.12	1499.94	1343.67	1480.06	2418.03	2359.98	1706.67	1678.21	1049.23	1828.21	1671.02	864.689	2131.58	1365.84	1549.64	1514.11	1624.56	2206.02	2377.2	2162.6	2001.14	1916.87	1577.01	852.065	2335.37	1274.46	9466.41	2143.07	2086.72	1403.34	4638.41	1247.27	2415.65	1569.14	714.874	3651.81	2711.86
hsa-miR-30c-1-3p	0	0	0	14.939	0	0	0	0	10.3455	30.9043	23.1163	4.45205	19.1219	0	21.328	27.8555	9.0877	24.1951	22.709	0	8.43883	7.12554	35.2914	19.6177	16.6489	7.48407	16.1914	7.55545	4.98944	13.7183	8.33519	14.0155	18.4013	6.21351	10.2848	15.58	13.103	21.8335	14.3164	37.2246	0	5.68155	13.3855	0	29.7998	7.49247	16.7448	5.35194	15.8491
hsa-miR-30c-2-3p	0	5.05444	0	0	17.6938	1.95064	0	0	9.48337	18.8268	0	8.9041	38.2438	26.3147	82.2653	9.28517	6.29149	0	6.98737	0	9.8453	0	7.84253	6.79075	10.9258	0	1.18474	0	8.98099	6.12946	5.83463	7.70855	0	11.3914	4.28534	0.537241	5.03963	13.1001	2.92836	25.2595	16.9652	22.7262	1.27481	0	1.86249	11.7739	6.44031	3.56796	1.66832
hsa-miR-30d-5p	14782.6	12929.3	16369.5	17131.3	10232.9	14678.6	13478	10803.6	9921.33	11026.8	10118.7	24504.6	15584.4	11824.1	13948.5	20258.4	19100.2	28555.6	14701.4	19302.8	12618.9	19695	18920.1	11745	20658.7	14216	22490.3	21723.4	21551.4	31551.3	26726	23984.8	18262.1	18221.1	25606.6	21278	21400.3	17830.5	60120.5	18842.3	20863.8	18669.6	28742.6	20126.9	17667.6	23771.5	15188.8	27635.7	23895.4
hsa-miR-30d-3p	7.24994	0	0	1.86738	35.3876	13.6545	0	0	3.4485	17.7611	15.1145	17.8082	23.9024	17.5431	0	24.1414	15.3792	11.1374	7.8608	4.43776	2.81294	3.0538	15.6851	0.754528	12.4867	14.9681	9.4779	6.04436	3.99155	3.50255	8.33519	9.81088	3.45024	7.24909	8.57069	13.9683	2.01585	0.623816	9.43582	21.2712	27.1443	17.0446	5.09926	10.6604	3.72498	11.7739	18.0329	1.78398	0
hsa-miR-30e-5p	2131.48	1496.12	1648.12	2261.39	1427.3	1576.12	478.561	1949.73	2036.34	2180	2574.8	1636.68	1290.73	1228.02	1258.35	1803.18	2329.25	2968.7	1534.6	1511.8	1500.71	1209.31	1459.27	800.555	1598.81	819.506	1953.24	2156.32	2410.9	2995.56	4300.96	2712.01	2313.96	1781.21	1840.98	2031.85	2476.48	1721.73	8349.73	1743.57	1520.08	920.41	5472.78	2307.98	2300.17	2422.21	1315.11	5132.51	2543.36
hsa-miR-30e-3p	1116.49	864.31	1058.55	704.001	636.976	632.007	495.963	484.283	680.216	722.166	627.696	658.903	1644.48	1806.94	1922.57	2274.87	1024.81	1190.94	800.928	1188.58	1194.09	1113.62	1007.76	1069.92	1095.7	1077.71	686.358	728.345	735.443	739.038	805.179	897.695	1191.48	808.792	676.227	501.784	657.168	504.043	1179.8	2623.67	1781.34	1806.73	862.412	776.878	839.982	687.166	303.983	731.432	648.978
hsa-miR-31-5p	0	0	71.4631	0	47.1834	15.6051	0	0	0	0	0	0	0	0	0	0	0	0	0	0	0	0	0	6.03623	0	3.74203	0	13.5998	2.99366	0	14.1698	0	0	0	1.71414	0	3.02378	1.24763	0	0	0	0	0	3.99766	106.162	0	36.0657	0	43.3764
hsa-miR-3115	0	0	0	0	0	0	0	0	0	0	0	0	38.2438	0	0	0	0	0	0	0	0	0	0	0	0	11.2261	1.97456	0	0	0	0	0	4.60032	0	1.71414	0	0	0	0.325373	1.32945	0	0	0	0	0	0	0	0	0
hsa-miR-3120-5p	0	0	0	16.8064	0	0	0	0	11.2076	2.48655	11.5581	16.1387	0	0	18.2812	20.4274	0	4.99264	0	5.91701	5.62589	1.01793	11.2036	13.5815	6.76361	3.74203	9.4779	16.622	0	8.4645	4.16759	3.50389	2.30016	6.21351	3.42827	4.83517	12.0951	13.1001	2.60299	26.589	0	0	3.18704	0	11.1749	0	14.1687	0	0
hsa-miR-3120-3p	0	0	0	42.9497	0	13.6545	0	0	0	11.0119	16.8927	51.1986	86.0486	70.1725	6.09372	9.28517	34.9527	41.8614	7.8608	26.6266	18.2841	39.6995	37.5321	76.2074	30.1761	41.1624	75.0334	33.244	35.9239	25.6854	23.3385	39.2435	51.7536	15.5338	22.2838	23.1014	44.3488	28.6955	4.22985	25.9243	20.3582	0	10.1985	21.3208	27.9373	12.8442	78.5718	5.35194	13.3466
hsa-miR-3121-3p	0	0	0	0	0	0	0	0	0	0	0	6.67807	0	0	0	0	8.38865	0	0	1.47925	0	0	0	0	1.04055	0	0.789825	0	0	0	0	0	3.45024	0	0.857069	0	0	0	0.650746	0	0	0	0	0	0	0	0	0	0
hsa-miR-3124-5p	0	0	0	24.2759	17.6938	0	0	0	0	0.355222	18.6708	12.7996	0	0	0	0	17.4763	5.76074	10.4811	1.47925	8.43883	13.2332	18.486	10.5634	13.0069	14.9681	12.6372	0	5.98732	9.63201	14.1698	3.50389	10.3507	2.07117	5.99948	8.05862	8.06341	3.11908	26.0299	2.6589	0	0	7.64888	5.33021	1.86249	5.35176	9.01643	12.4879	3.33665
hsa-miR-3125	0	0	0	0	0	0	0	0	0	1.77611	0	0	0	0	0	0	0	0	0	0	0	3.0538	0	0	0	0	0	0	0	0	0	0	0	0	0	0	0	0	0	0	0	0	0	1.33255	0	0	0	0	3.33665
hsa-miR-3127-5p	0	0	4.46645	5.60213	0	0	0	0	0	4.61789	0	6.67807	0	0	0	0	0	1.5362	0	0	2.81294	0	1.68054	18.1087	3.12166	7.48407	5.13386	15.1109	5.98732	3.21067	4.16759	0	2.30016	2.07117	0	14.5055	3.02378	2.49526	3.90448	0	6.78607	0	0.637407	6.66276	0	3.21106	5.15225	0	0
hsa-miR-3127-3p	0	0	8.93289	0	0	0	0	0	0	0	0	5.56506	0	0	27.4218	1.85703	2.09716	4.60859	0	5.91701	0	4.07174	5.04162	0	1.04055	7.48407	9.4779	0	1.99577	4.08631	3.33408	4.90544	0	0	2.57121	4.29793	3.02378	0	0.325373	9.30614	0	0	5.09926	0	1.86249	0	2.57612	3.56796	12.5124
hsa-miR-3128	0	0	0	0	0	0	0	0	0	0	0	0	0	0	0	0	0	0	0	0	0	0	0	0	0	0	0	0	0	2.33503	0	2.10233	0	0	0	0	0	0	3.57911	0	0	0	2.54963	0	0	0	0	3.56796	0
hsa-miR-3130-5p	0	0	0	0	0	0	0	0	0	0	0	3.33904	0	0	0	0	0	0	0	0	0	0	0	0	0	0	0	0	0	0	0	0	0	0	0	0	0	0	0	0	0	0	0	0	0	0	0	0	0
hsa-miR-3130-3p	50.7496	15.1633	0	24.2759	0	0	0	0	0	0	0	0	0	8.77156	9.14059	0	0	0	0	1.47925	0	0	0	0	0	0	0	0	0	0	1.66704	4.20466	0	0	0	0	0	0	3.25373	0	0	0	0.637407	0	0	6.42211	0	0	0
hsa-miR-3133	0	0	0	0	0	0	0	0	0	0	0	0	0	0	0	0	0	0	0	4.43776	0	0	0	0	0	0	0	0	0	0	0	0	1.15008	0	0	0	2.01585	0	0	0	0	0	0.637407	2.6651	0	0	0	0	0
hsa-miR-3135a	0	0	0	0	0	0	0	0	11.2076	4.26266	0.889088	1.66952	0	0	0	3.71407	2.09716	1.92025	0	0	0	0	0	9.80887	2.60139	0	3.94913	0	0	0.875638	0	2.80311	5.7504	1.03558	0	0	24.1902	1.87145	27.6567	1.32945	0	0	10.8359	7.99531	3.72498	0	0	12.4879	0
hsa-miR-3135b	0	0	4.46645	0	0	0	0	0	0	0	0	0	0	0	0	0	0	0.384049	0.873422	1.47925	0	0	0	0	0	0	0	0	0	0.583758	0	0	0	0	0	0	0	0	0	0	0	0	0	0	0	0	0	0	0
hsa-miR-3136-5p	0	0	17.8658	0	0	0	0	0	0	0	0	0	0	0	0	0	0.699054	0	0	0	0	0	0	0	0	0	0	0	0	0	0	0	1.15008	0	0	0	0	0	0.97612	0	0	0	1.27481	0	0	0	3.86419	0	0
hsa-miR-3138	0	0	4.46645	37.3475	17.6938	21.457	17.4022	27.0046	5.17275	26.9969	33.7853	74.5718	19.1219	0	45.7029	61.2821	72.0026	113.679	96.0764	185.646	192.687	58.0223	59.3791	101.107	77.5213	78.5827	105.442	63.4657	95.7972	69.1754	55.8458	52.5583	102.357	23.8184	18.8555	69.8414	25.1982	53.0243	25.3791	47.8602	13.5721	56.8155	27.4085	41.3091	39.1123	26.7588	63.115	1.78398	39.2056
hsa-miR-3139	0	0	0	0	0	0	0	0	6.89699	0	0	0	0	0	0	0	0	2.3043	0	0	0	0	0	0	0	0	0	0	0	0	0	0	0	0	0	0	0	0	0.325373	0	0	0	0.637407	0	0	0	0	0	0
hsa-miR-3140-3p	0	0	0	0	0	9.75319	0	0	0	0	0	0	0	0	0	0	0	1.15215	0	5.91701	0	0	0	0	0	0	0	0	4.98944	2.33503	5.83463	2.80311	1.15008	0	0	0	4.03171	2.49526	9.43582	0	0	0	1.27481	0	0	2.1407	2.57612	5.35194	3.33665
hsa-miR-3143	0	0	0	0	0	17.5557	0	0	0	25.2208	9.77996	11.1301	0	0	0	0	6.99054	1.5362	44.5445	2.21888	0	0	3.92126	0.754528	5.72305	3.74203	1.57965	0	0	6.71322	1.66704	7.00777	3.45024	7.24909	7.71362	2.68621	0	4.36671	40.997	0	0	0	22.9467	0	0	14.9849	15.4567	1.78398	15.0149
hsa-miR-3144-3p	0	0	0	0	0	0	0	0	0	0	0	0	0	0	0	0	0	0	0	0	0	0	0	0	0	0	0	0	0	0.875638	0	0	0	0	0	0	0	0	0	0	0	0	0	0	0	0	0	0	0
hsa-miR-3146	0	0	0	0	0	0	0	0	0	0	0	0	0	0	0	0	4.19432	0.768099	0	0	0	0	4.48144	0	0	0	1.18474	0	1.99577	0	0.833519	0	0	0	0	0	0	0	1.30149	0	0	0	1.27481	0	5.58746	2.1407	0	0	0
hsa-miR-3149	0	0	0	0	0	0	0	0	0	0	0	0	0	0	0	0	0	0	0	0	0	0	0	0	0	0	0	6.04436	0	0	0	0	0	0	0	0	0	4.36671	0.325373	0	0	0	1.27481	0	0	0	0	0	0
hsa-miR-3150a-5p	0	0	0	3.73475	0	0	0	0	0	0	0	6.12157	0	0	9.14059	3.71407	0	8.44909	0	4.43776	0	3.0538	1.68054	6.03623	2.60139	3.74203	8.68808	1.51109	0	7.0051	11.6693	4.20466	3.45024	4.14234	4.28534	4.29793	1.00793	0	0	5.3178	0	0	1.27481	2.6651	0	0	10.3045	8.91991	6.67329
hsa-miR-3150a-3p	0	0	0	0	0	0	0	0	16.3804	0	0	0.556506	0	0	0	0	0	0	0	0	0	0	0	4.52717	0	0	0	0	0	0	0.833519	0	0	0	0	0	0	0	0.325373	0	0	0	0	0	0	0	2.57612	0	0
hsa-miR-3150b-5p	0	0	0	0	0	0	0	0	0	0	0	0	0	0	0	0	0	0	0	0	2.81294	0	0	0	0	0	0	0	0	0	0	0	0	0	0	3.22345	0	0	0	0	0	0	0	0	0	0	6.44031	0	0
hsa-miR-3150b-3p	0	0	0	0	0	0	0	0	0	0	0	0	0	0	0	0	0	1.15215	0	0	0	0	3.92126	0	6.24333	0	0	0	0	0	5.83463	0	0	0	3.42827	1.61172	0	4.99052	4.55522	0	0	0	4.46185	0	5.58746	0	0	1.78398	1.66832
hsa-miR-3151-5p	0	0	0	0	0	0	0	28.8049	3.4485	6.74922	0	0	0	0	0	3.71407	0	0	0	0	8.43883	0	3.36108	0	0	0	0	0	0	2.33503	0	0	0	2.07117	0.857069	0	0	4.36671	0	1.99417	0	0	0	0	0	2.1407	0	0	0
hsa-miR-3152-5p	0	0	0	0	0	0	0	0	0	0	0	0	0	0	0	0	0	0	0	0	0	0	0	0	0	0	0	0	0	0	0	0.700777	0	0	0	0	0	0	0	0	3.39304	0	0	0	0	0	0	0	0
hsa-miR-3154	0	0	0	0	0	0	0	0	0	0	0	2.78253	0	0	0	0	0	0	0	5.91701	2.81294	0	3.36108	2.26358	0	0	0	4.53327	0	0	0	0	0	0	4.28534	0	0	2.49526	2.27761	0	0	0	4.46185	0	0	2.1407	0	0	1.66832
hsa-miR-3155a	0	0	0	0	0	0	0	0	0	0	0	0	0	0	0	0	0	0	0	0	0	2.03587	0	0	0	0	0	0	0	0	0	0	2.30016	0	0	0	0	0	0	0.664725	0	0	0	0	0	0	0	0	0
hsa-miR-3155b	0	0	0	0	0	0	0	0	0	0	0	0	0	0	0	0	0	0	0	0	0	2.03587	0	0	0	0	0	0	0	0	0	0	2.30016	0	0	0	0	0	0	0.664725	0	0	0	0	0	0	0	0	0
hsa-miR-3157-5p	0	0	0	0	0	0	0	0	0	0	0	0	0	0	0	0	6.29149	0	0	0	0	0	0	2.26358	1.04055	0	0	0	0	0	0	0	2.30016	0	0	0	0	0	3.25373	0	0	0	0	0	0	0	0	0	0
hsa-miR-3157-3p	0	5.05444	0	9.33688	0	0	0	1.80031	0	0	0	3.33904	0	0	0	0	0	0	0	6.65664	0	1.01793	0	0	0	0	0	1.51109	0	1.75128	0	4.20466	0	4.14234	0	5.37241	0	0	5.53134	0.664725	0	0	3.18704	0	0	0	1.28806	0	0
hsa-miR-3158-3p	86.9993	55.5989	66.9967	41.0823	70.7751	37.0621	69.6089	41.4071	46.5547	88.0951	64.9034	51.1986	152.975	61.4009	97.4996	22.2844	17.4763	4.99264	35.8103	43.638	11.2518	9.16141	12.8842	35.4628	6.76361	11.2261	13.427	3.02218	27.9408	15.7615	84.1854	3.50389	27.6019	14.4982	41.1393	40.2931	62.4914	19.9621	738.923	26.589	122.149	90.9047	374.158	6.66276	31.6623	26.7588	7.72837	126.663	70.0696
hsa-miR-3161	0	0	0	0	0	7.80256	8.70111	0	0	0	0	0	0	0	0	0	0	0	0	0	53.4459	0	0	0	0	11.2261	0	0	0	0	14.1698	43.4482	0	0	11.1419	0.537241	3.02378	0	1.30149	0	0	0	6.37407	0	0	0	0	0	0
hsa-miR-3162-5p	0	0	0	0	0	0	0	0	0	0	0	0	0	0	0	0	0	0	0	0	0	0	0	0	0	0	0	0	0	0	0	0	0	0	0	2.14897	0	0	0	0	0	0	0	0	0	0	0	5.35194	0
hsa-miR-3163	0	0	4.46645	11.2043	0	0	0	0	8.62124	0	0	0	0	0	0	0	3.49527	2.68835	0	4.43776	0	0	3.92126	0	0	0	0	0	0	0	3.33408	0.700777	0	0	1.71414	3.76069	0	0	9.11045	0	0	0	4.46185	0	3.72498	2.1407	0	0	1.66832
hsa-miR-3164	0	0	0	0	0	0	0	0	11.2076	0	0	4.45205	0	0	0	5.5711	8.38865	3.45644	0	5.91701	0	1.01793	0	0	0	0	0	0	0	2.62691	2.50056	0.700777	2.30016	0	5.14241	1.07448	0	0	3.90448	1.32945	6.78607	17.0446	5.73666	9.32786	0	0	0	0	3.33665
hsa-miR-3166	0	0	0	0	0	0	0	0	0	0	0	0	0	0	0	0	0	0	0	0	0	0	0	0	0	0	1.97456	0	0	0	0	0	0	0	0	0	0	0	0.325373	0	0	0	0.637407	0	0	0	1.28806	0	0
hsa-miR-3168	0	0	4.46645	0	0	0	0	3.60061	0	0.710444	0	0	0	0	6.09372	0	0	0	0	0	0	0	2.24072	0	0	0	0	0	0	0	3.33408	0	0	0	0	0	0	0	0	0.664725	0	0	0	0	0	1.07035	3.86419	1.78398	0.834162
hsa-miR-3173-5p	72.4994	0	8.93289	35.4802	47.1834	15.6051	26.1033	0	0	20.2477	24.8945	18.9212	14.3414	0	3.04686	0	9.78675	26.4994	35.8103	19.2303	12.6582	19.3408	25.7683	35.4628	2.08111	3.74203	20.5355	13.5998	16.9641	21.8909	25.8391	22.4249	3.45024	11.3914	24.855	18.2662	26.2061	18.7145	7.15821	5.98252	6.78607	0	4.46185	18.6557	0	24.6181	29.6254	3.56796	23.3565
hsa-miR-3173-3p	0	0	0	0	0	0	0	0	0	0	0	1.66952	0	0	0	0	0	0	0	4.43776	0	0	0	0	0.520277	0	0	0	0	1.75128	2.50056	0	1.15008	3.10675	2.57121	0	0	0	4.22985	0	0	0	0.637407	1.33255	0	0	0	0	0
hsa-miR-3174	0	0	0	0	0	15.6051	0	0	0	6.74922	0	0	0	0	0	0	6.29149	0.768099	7.8608	0	0	0	6.72217	9.05434	3.12166	0	3.94913	7.55545	12.9725	2.04315	0	2.10233	0	1.03558	0	4.83517	0	0	0.97612	3.98835	0	0	0	0	1.86249	0	2.57612	0	0
hsa-miR-3175	0	0	0	0	0	0	0	0	0	0	0	6.12157	0	0	0	0	0	0	0	0	0	13.2332	0	0	0	0	0	0	0	0	3.33408	0	4.60032	0	2.57121	2.68621	0	2.49526	0	0	0	0	0	0	0	3.21106	1.28806	0	7.50746
hsa-miR-3176	0	0	0	0	11.7959	0	0	0	0	6.394	6.22361	6.67807	0	0	0	1.85703	0	0	0	4.43776	0	0	0	0	1.04055	0	0	0	0	2.33503	0	7.70855	1.15008	0	1.71414	5.37241	3.02378	3.11908	9.11045	0	0	0	3.82444	0	0	0	0	0	5.83913
hsa-miR-3177-5p	0	0	0	0	0	0	0	0	0	0	0	0	0	0	0	0	0	0	0	0	0	0	0	0	0	3.74203	0	0	0	0	0	0	0	0	0	0	0	0	0.650746	1.32945	0	0	0	0	0	0	0	0	0
hsa-miR-3177-3p	0	0	22.3322	35.4802	0	48.766	0	0	0	17.4059	0.889088	30.0513	19.1219	0	0	5.5711	16.7773	37.2528	22.709	68.0456	36.5683	43.7712	21.847	25.654	27.0544	0	52.1285	33.244	30.9345	43.49	11.6693	12.614	16.1011	13.4626	35.1398	36.5324	5.03963	29.9431	16.9194	19.9417	3.39304	0	10.1985	23.9859	27.9373	11.7739	27.0493	8.91991	19.1857
hsa-miR-3179	0	0	0	0	17.6938	0	0	0	0	0	0	0	0	0	0	3.71407	0	5.76074	0	5.91701	2.81294	0	0	1.50906	4.16222	0	1.18474	0	13.9704	1.16752	2.50056	3.50389	0	9.32026	2.57121	7.52138	8.06341	1.24763	19.8478	1.99417	0	0	10.8359	0	0	0	0	0	4.17081
hsa-miR-3180-5p	0	0	0	0	0	1.95064	0	0	0	0	0	2.78253	0	0	0	0	0	1.15215	0	2.95851	0	2.03587	0	3.01811	0	0	4.73895	0	2.99366	1.75128	0	0	0	0	1.71414	1.07448	0	0	0.650746	0	0	0	0	0	0	1.07035	0	0	0
hsa-miR-3180-3p	0	0	17.8658	5.60213	23.5917	0	0	0	16.3804	8.17011	0	10.5736	4.78048	0	18.2812	5.5711	0	1.92025	18.3419	11.0944	0	0	1.68054	15.0906	3.12166	7.48407	24.0897	3.02218	8.98099	2.33503	0.833519	8.40932	1.15008	13.4626	5.14241	6.4469	0	12.4763	14.6418	2.6589	0	0	2.54963	0	0	0	1.28806	0	3.33665
hsa-miR-3180	0	0	17.8658	5.60213	23.5917	0	0	0	16.3804	8.17011	0	10.5736	4.78048	0	18.2812	5.5711	0	1.92025	18.3419	11.0944	0	0	1.68054	15.0906	3.12166	7.48407	24.0897	3.02218	8.98099	2.33503	0.833519	8.40932	1.15008	13.4626	5.14241	6.4469	0	12.4763	14.6418	2.6589	0	0	2.54963	0	0	0	1.28806	0	3.33665
hsa-miR-3181	0	0	0	0	0	0	0	1.80031	0	0	0	0	0	17.5431	0	0	0	0	0	0	0	0	0	0	0	0	0	0	0	0	0	0	0	0	0	3.76069	0	0	0	0	0	0	0	0	0	0	0	0	0
hsa-miR-3183	0	0	0	0	0	0	0	0	0	7.10444	0	0	0	0	0	0	0	0	0	0	0	0	0	0	0	0	0	0	0	0	0	0	0	0	0	0	5.03963	3.11908	0	0.664725	0	0	0	0	0	0	0	0	0
hsa-miR-3187-5p	0	0	0	0	0	0	0	0	0	0	0	0	0	0	0	0	0	3.0724	0	0	0	5.08967	6.16198	0	0.520277	0	5.52878	0	0	4.37819	0	3.50389	0	0	0.857069	0	0	0	0	1.99417	0	0	0	0	0	0	0	0	0
hsa-miR-3187-3p	0	0	0	24.2759	0	17.5557	17.4022	0	20.691	0	0	3.33904	0	0	0	9.28517	4.89338	7.29694	0	9.61514	0	4.07174	2.8009	21.1268	8.84472	3.74203	18.5609	16.622	4.98944	5.83758	7.50167	2.10233	6.90048	5.17792	14.5702	9.67035	10.0793	0.623816	22.7761	1.99417	0	0	12.1107	11.993	27.9373	6.42211	37.3538	8.91991	2.50249
hsa-miR-3188	0	0	0	0	0	1.95064	0	0	0	19.182	0	3.33904	0	0	0	0	3.49527	0	0	0	2.81294	0	3.92126	6.79075	4.16222	0	3.94913	1.51109	3.99155	10.5077	7.50167	2.10233	5.7504	4.14234	6.85655	3.76069	0	1.24763	3.57911	0.664725	6.78607	0	2.54963	2.6651	5.58746	5.35176	0	12.4879	1.66832
hsa-miR-3190-3p	0	0	0	0	17.6938	27.3089	0	0	7.75912	9.591	0	0	0	0	6.09372	0	0	6.52884	0	0	14.0647	1.01793	0.56018	11.3179	1.56083	3.74203	3.1593	7.55545	2.99366	1.75128	0	1.40155	0	0	5.14241	0.537241	0	4.36671	2.60299	3.32362	3.39304	0	3.82444	0	0	0	0	0	0
hsa-miR-3191-5p	0	0	0	0	0	0	0	0	0	0	0	0.556506	0	0	0	0	0	1.92025	0	0	0	0	0	0	0	0	0	0	0	0	0	0	0	2.07117	0	0	0	0	0	1.32945	0	0	0	0	0	0	0	0	0
hsa-miR-3191-3p	0	0	0	0	0	7.80256	0	1.80031	0	0	0	0	4.78048	0	0	0	0.699054	8.44909	0	0	0	4.07174	0.56018	7.54528	3.64194	0	3.94913	0	0	9.63201	0.833519	3.50389	5.7504	0	2.57121	0	0	0	1.62687	4.65307	0	0	2.54963	0	7.44995	0	0	7.13592	0
hsa-miR-3192-5p	0	0	0	0	0	0	0	0	0	7.10444	0	0	0	0	0	0	0	0	10.4811	0	0	8.14348	0	0	0.520277	0	2.76439	0	0	0	0	0	0	4.14234	4.28534	0	0	0	3.25373	0	0	0	0.637407	0	0	0	0	1.78398	0
hsa-miR-3194-3p	0	0	0	0	0	0	0	0	0	0	0	0	0	17.5431	0	0	0	0	0	0	0	0	0	0	0	0	0	0	0	0	0	0	0	0	1.71414	0	0	0	0.650746	0	0	0	0.637407	0	0	0	0	0	0
hsa-miR-3195	0	0	0	0	0	9.75319	0	0	0	0	0	6.12157	0	0	3.04686	0	0	0	0	0	0	1.01793	0	0	1.56083	0	0	0	0	0	0	0	0	0	0	0	0	1.87145	0.650746	0	0	0	0	0	0	0	0	0	0
hsa-miR-3196	0	0	0	0	0	0	0	0	0	0	7.1127	0	0	0	0	0	0	0	0	0	0	0	0	0	0	0	0	0	0	0	0	0	0	0	0	0	1.00793	0	0	0	0	0	0	0	0	1.07035	0	0	0
hsa-miR-3197	0	0	0	0	0	0	0	0	0	0	0	0	0	0	0	0	0	0	0	0	0	2.03587	0	0	0	0	1.57965	0	0	0	0	0	0	0	0	0	0	0	0	0	0	0	0	0	0	0	0	0	0
hsa-miR-3198	0	0	0	0	0	7.80256	0	0	0	0	0	5.00856	0	0	0	14.8563	0	2.3043	0	12.5736	14.0647	8.14348	0.56018	8.29981	6.24333	0	2.76439	6.04436	3.99155	3.79443	4.16759	2.10233	9.20064	0	2.57121	1.07448	5.03963	1.24763	1.95224	2.6589	0	0	3.18704	1.33255	0	0	5.15225	1.78398	0
hsa-miR-3199	0	0	0	0	0	0	0	0	0	0	0	1.11301	0	0	12.1874	0	0.699054	0	0	11.834	0	1.01793	2.24072	5.2817	1.56083	0	1.18474	0	0	3.50255	3.33408	2.10233	2.30016	0	3.42827	0	0	0	0.650746	0	0	0	0	6.66276	0	5.35176	0	1.78398	2.50249
hsa-miR-32-5p	108.749	202.178	142.926	115.777	159.244	117.038	104.413	284.448	62.0729	73.1757	121.805	71.2328	181.658	87.7156	155.39	209.845	90.877	76.4258	81.2282	91.7137	95.6401	54.9685	74.504	70.9257	142.556	116.003	69.8995	60.4436	58.8754	54.8733	138.364	60.2668	124.209	96.3094	53.9953	123.566	89.7055	77.3531	367.997	178.811	183.224	45.4524	337.188	151.911	57.7371	99.5428	85.0121	165.91	164.33
hsa-miR-32-3p	0	0	0	26.1433	0	0	34.8044	0	6.89699	0	0	0	43.0243	0	27.4218	14.8563	4.89338	1.15215	0	4.43776	5.62589	0	7.84253	13.5815	15.088	18.7102	0	0	2.99366	4.37819	0	3.50389	8.05056	0	0	20.9524	0	0	6.50746	9.30614	6.78607	0	8.28629	14.6581	0	0	6.44031	0	0
hsa-miR-3200-5p	0	0	0	0	0	3.90128	0	0	0	8.88055	0	1.66952	0	0	0	0	0	0	0	1.47925	0	0	0	0	0	0	0	0	0	0	5.00111	0	2.30016	0	0	0	0	0	16.594	0	0	0	9.56111	0	3.72498	0	0	7.13592	4.17081
hsa-miR-3200-3p	0	0	0	0	0	0	0	0	0	0	0	2.78253	0	0	0	0	4.19432	0	0	0	0	0	0	0	0	0	0	0	0	1.75128	0	5.60622	2.30016	0	0	3.76069	0	0	23.4269	0.664725	0	5.68155	3.82444	0	0	3.21106	0	0	3.33665
hsa-miR-3202	0	0	0	0	0	0	0	0	0	0	0	0	0	0	0	0	0	0	0	0	0	0	0	0	2.60139	0	0	0	0	2.33503	0	0	0	0	1.71414	0	0	4.99052	0.650746	0	0	0	0.637407	0	0	0	1.28806	5.35194	0
hsa-miR-320a	2986.98	4518.67	4649.57	6980.25	7531.65	8674.49	3959	11354.5	9749.76	12996.5	10770.4	12547	2758.33	2315.69	2583.74	2882.12	6775.93	6301.48	8958.69	13731.9	10140.7	9518.71	16348.3	11109.7	4100.31	2379.93	10983.7	6369.24	5707.92	9865.22	7551.68	7255.85	2952.26	9725.17	23540.2	12325.4	10844.3	14188.1	18110.3	3987.02	3104.63	2755.55	9246.86	9249.24	4835.02	15307.1	16261.8	11046.4	9793.89
hsa-miR-320b	695.994	793.548	844.158	1124.16	1315.24	1394.71	1070.24	1116.19	1405.26	1259.26	1419.87	1968.92	497.17	236.832	533.201	404.833	895.488	695.514	1182.61	1394.2	900.142	920.213	1601.56	1595.07	751.281	520.143	1789.35	874.921	772.365	926.133	902.701	646.116	478.433	3576.91	2206.95	1955.56	1280.07	2732.31	2543.44	289.155	464.846	568.155	1614.55	1484.46	713.333	1811.04	3043.69	1382.59	1788.44
hsa-miR-320c	173.999	232.504	259.054	481.783	548.507	438.894	539.469	304.252	385.37	323.963	402.757	778.552	239.024	96.4872	252.89	111.422	369.8	257.697	402.647	480.018	324.895	329.811	507.523	696.43	296.038	374.203	741.646	278.04	322.318	309.684	284.23	227.052	155.261	2144.7	547.667	976.168	411.234	1196.48	940.979	90.4025	152.687	340.893	532.872	623.634	290.548	465.603	1233.96	344.308	643.139
hsa-miR-320d	7.24994	45.49	62.5302	113.91	123.856	103.384	217.528	59.4101	100.869	65.7161	100.467	209.246	19.1219	61.4009	100.546	25.9985	116.043	67.5927	121.406	127.955	43.6006	61.0761	129.402	243.713	75.4402	179.618	277.624	87.6432	102.782	60.1271	60.0134	48.3536	42.553	1372.15	104.562	220.806	117.927	439.166	352.054	19.9417	47.5025	22.7262	215.444	181.227	78.2245	90.9799	322.015	112.391	205.204
hsa-miR-320e	0	0	0	0	5.89793	1.95064	0	0	0.862124	1.77611	2.66726	0.556506	0	0	0	0	0.699054	1.92025	0	0	0	2.03587	0.56018	1.50906	1.04055	0	0.394913	0	0	0.875638	0.833519	0.700777	1.15008	2.07117	3.42827	3.22345	0	2.49526	3.57911	1.99417	0	0	0.637407	0	0	0	2.57612	3.56796	4.17081
hsa-miR-323a-5p	0	0	0	0	5.89793	13.6545	0	0	0	7.45966	0	5.56506	0	0	0	0	0	1.15215	15.7216	0	0	5.08967	10.6434	12.827	13.0069	0	26.4591	4.53327	5.98732	2.91879	1.66704	6.30699	4.60032	1.03558	5.99948	17.729	5.03963	2.49526	1.30149	3.32362	0	0	0	9.32786	14.8999	2.1407	3.86419	0	0.834162
hsa-miR-323a-3p	7.24994	40.4356	0	48.5518	0	68.2724	17.4022	0	0	22.0238	9.77996	41.738	0	35.0862	21.328	1.85703	51.0309	169.366	64.6332	34.7624	59.0718	93.65	201.665	24.8994	99.373	37.4203	310.401	98.2208	22.9514	84.3531	34.1743	161.879	101.207	8.28468	77.1362	70.9159	21.1665	77.3531	3.57911	51.1838	54.2886	0	7.01148	29.3161	83.812	19.2663	185.481	7.13592	54.2205
hsa-miR-323b-3p	0	25.2722	0	57.8887	94.3668	60.4698	52.2066	0	46.5547	7.81489	18.6708	94.0495	0	17.5431	54.8435	20.4274	34.9527	184.728	329.28	51.7739	153.305	284.004	572.504	124.497	98.3324	254.458	270.12	234.219	36.9218	74.7211	66.6815	346.184	286.37	18.6405	119.133	251.429	49.3884	131.001	7.48358	55.1721	95.005	0	4.46185	30.6487	78.2245	63.1508	352.929	16.0558	49.2155
hsa-miR-324-5p	0	0	0	0	0	0	0	0	0.862124	0	0	0	0	0	0	0	0	0	0	12.5736	0	0	2.24072	0	5.20277	0	0	0	0	1.4594	7.50167	5.60622	0	4.14234	0	1.61172	0	1.87145	154.878	1.32945	0	0	31.8704	0	0	1.07035	0	7.13592	8.34162
hsa-miR-324-3p	79.7494	0	0	31.7454	17.6938	0	8.70111	0	18.1046	0	0	3.89554	0	0	3.04686	3.71407	2.79622	4.60859	0	0	0	0	0.56018	9.05434	3.64194	0	5.52878	12.0887	6.98521	13.1346	43.343	4.90544	16.1011	4.14234	20.5696	4.83517	10.0793	4.36671	205.31	3.32362	6.78607	0	42.0689	9.32786	26.0748	11.7739	24.4732	7.13592	10.0099
hsa-miR-326	0	0	0	5.60213	0	11.7038	26.1033	0	19.8289	25.9312	0.889088	31.1643	76.4876	26.3147	42.6561	92.8517	9.78675	20.3546	13.1013	16.2718	9.8453	19.3408	35.2914	27.9175	32.2572	18.7102	28.8286	10.5776	14.9683	30.9392	1.66704	28.7319	21.8515	13.4626	28.2833	39.2186	15.1189	38.0528	78.0896	85.7495	44.1095	22.7262	75.8514	11.993	7.44995	22.4774	43.7941	10.7039	25.0249
hsa-miR-328-5p	0	0	0	0	0	0	0	0	6.03487	0	12.4472	0	9.56095	0	0	0	0	0	0	0	0	5.08967	0	0	0	0	0	0	0	0	0	0	0	0	0	0	0	0	0	0.664725	0	0	0	0	0	0	0	0	0
hsa-miR-328-3p	521.996	348.757	1259.54	1568.6	353.876	862.182	765.697	1233.21	769.877	1221.96	602.801	1967.25	602.34	456.121	749.528	802.239	1594.54	2856.18	1133.7	3668.55	2424.76	2103.05	2338.75	2963.03	1842.82	2065.6	3444.03	1795.17	1488.85	3462.27	1740.39	1462.52	1995.39	1573.05	1921.55	5040.4	846.658	1223.3	100.54	912.002	576.816	392.027	181.024	1315.23	1311.19	881.97	1114.17	776.032	987.647
hsa-miR-329-5p	0	0	0	0	0	0	0	0	4.31062	0	0	1.66952	0	0	0	0	0	4.99264	0	0	0	0	0	0	0	0	0	0	0	0	0	0.700777	1.15008	0	0	2.14897	0	0	0	3.98835	0	0	0	0	0	0	0	0	0
hsa-miR-329-3p	0	0	0	0	5.89793	3.90128	0	0	10.3455	0	0	30.6078	14.3414	0	0	3.71407	6.29149	14.5939	8.73422	0	0	6.10761	11.7638	5.2817	20.8111	7.48407	20.9304	9.06653	0	5.83758	0	21.0233	13.801	15.5338	3.42827	7.52138	4.03171	6.23816	2.60299	7.9767	23.7513	0	2.54963	10.6604	5.58746	8.56282	5.15225	0	7.50746
hsa-miR-330-5p	0	0	0	9.33688	5.89793	0	26.1033	0	16.3804	31.97	10.6691	5.56506	43.0243	43.8578	0	63.1392	6.29149	26.1154	3.49369	22.1888	5.62589	3.0538	17.3656	24.8994	33.2978	11.2261	30.0134	28.7107	12.9725	26.2691	23.3385	16.8186	20.7014	14.4982	35.9969	11.2821	5.03963	10.6049	59.8687	48.5249	20.3582	0	40.7941	10.6604	29.7998	0	30.9135	5.35194	16.6832
hsa-miR-330-3p	7.24994	333.593	192.057	201.677	70.7751	204.817	104.413	196.233	92.2473	279.915	143.143	310.53	176.878	26.3147	179.765	241.414	541.767	778.468	197.393	785.483	736.991	548.667	565.222	750.756	389.688	232.006	484.953	512.259	443.062	461.169	393.421	340.578	530.187	318.96	472.245	346.521	182.435	223.326	92.0806	281.179	257.871	51.1339	105.81	333.138	402.297	241.9	176.464	208.726	203.535
hsa-miR-331-5p	0	15.1633	0	7.46951	0	13.6545	17.4022	21.6037	5.17275	9.94622	8.00179	26.7123	0	8.77156	0	24.1414	2.79622	7.29694	1.74684	28.1058	16.8777	6.10761	14.0045	27.9175	16.6489	3.74203	16.9812	7.55545	7.9831	15.1777	31.6737	12.614	13.801	9.32026	17.1414	24.7131	8.06341	14.9716	57.9164	13.9592	13.5721	39.7708	22.9467	14.6581	1.86249	0	14.1687	10.7039	20.0199
hsa-miR-331-3p	14.4999	0	0	0	0	13.6545	0	0	8.62124	7.81489	16.8927	7.79109	0	61.4009	15.2343	38.9977	13.9811	39.173	12.2279	22.1888	15.4712	30.538	13.4443	5.2817	33.818	33.6783	49.3641	19.6442	9.97887	29.7717	17.5039	30.1334	14.951	9.32026	17.1414	13.431	20.1585	9.35723	19.197	21.2712	16.9652	22.7262	18.4848	14.6581	13.0374	17.1256	1.28806	21.4078	21.6882
hsa-miR-335-5p	7.24994	45.49	116.128	154.992	58.9793	177.508	17.4022	0	48.279	36.9431	40.0089	159.717	28.6829	17.5431	21.328	14.8563	126.529	144.403	22.709	170.114	240.507	135.385	108.115	82.9981	85.3255	44.9044	100.703	132.976	145.692	139.226	63.3474	218.642	83.9558	66.2774	94.2775	52.1124	71.5628	100.434	55.9642	18.6123	44.1095	45.4524	79.6759	142.583	93.1244	71.7136	123.654	30.3277	76.7429
hsa-miR-335-3p	94.2492	30.3267	102.728	123.247	70.7751	56.5685	60.9078	79.2135	37.9335	73.1757	104.023	62.8852	267.707	131.573	353.436	267.413	202.027	397.107	49.785	232.982	127.989	189.336	77.3049	113.934	290.315	67.3566	106.232	114.843	106.774	197.018	74.1832	227.753	172.512	98.3805	77.1362	104.762	57.4518	32.4384	116.809	162.193	403.771	170.446	216.081	165.236	119.199	126.302	20.609	33.8956	82.582
hsa-miR-337-5p	0	0	0	0	0	0	0	0	0	0	0	10.5736	0	0	0	0	0	0	0	0	0	0	0	0	0	0	0	0	0	0	0	0	1.15008	0	0	0	0	3.11908	0.325373	0	10.1791	0	0	0	3.72498	0	0	0	0
hsa-miR-337-3p	0	0	0	0	0	0	0	39.6068	0	6.394	0	1.66952	0	8.77156	0	0	1.39811	9.21719	6.98737	0	0	4.07174	3.92126	0	15.6083	3.74203	10.2677	10.5776	0	7.0051	2.50056	6.30699	13.801	0	3.42827	9.67035	0	15.5954	0.650746	16.6181	0	0	0.637407	1.33255	9.31244	1.07035	2.57612	0	0.834162
hsa-miR-338-5p	72.4994	75.8167	0	82.1646	0	74.1243	147.919	90.0153	34.485	24.1551	56.9016	104.623	14.3414	35.0862	63.9841	66.8532	67.1092	61.4479	45.4179	68.0456	26.723	117.062	77.3049	129.024	101.454	44.9044	83.3266	83.1099	38.9176	72.0942	57.5128	95.3057	72.455	76.6333	88.2781	118.73	54.428	66.7483	72.5582	55.1721	71.2538	85.2232	101.348	131.923	54.0122	75.995	145.551	78.4952	126.793
hsa-miR-338-3p	0	0	0	0	0	0	0	39.6068	0	0	15.1145	0	0	35.0862	0	5.5711	14.6801	0	13.9747	0	0	9.16141	1.68054	0	1.04055	3.74203	1.57965	6.04436	0	0	0	2.10233	2.30016	2.07117	0	3.22345	15.1189	4.99052	0	11.3003	0	17.0446	0.637407	0	9.31244	0	6.44031	1.78398	7.50746
hsa-miR-339-5p	65.2495	5.05444	22.3322	13.0716	29.4896	76.0749	26.1033	79.2135	62.0729	103.37	16.8927	86.2585	47.8048	35.0862	60.9372	83.5665	156.588	404.02	95.203	176.031	120.957	161.852	225.753	190.896	209.152	153.423	340.415	208.53	180.618	388.199	166.704	272.602	263.368	229.9	170.557	55.8731	128.007	158.449	233.293	118.321	125.542	11.3631	226.28	81.2857	288.686	149.849	172.6	299.709	166.832
hsa-miR-339-3p	166.749	0	35.7316	69.0929	176.938	70.223	87.0111	86.4147	43.9683	106.922	23.1163	94.6061	138.634	114.03	33.5155	76.1384	103.46	63.7522	89.089	119.819	85.7948	89.5783	87.9483	107.898	112.38	179.618	145.723	66.4879	96.7951	135.724	206.713	130.345	118.458	170.871	161.129	109.597	112.888	95.4438	384.591	101.038	61.0747	79.5416	140.23	157.241	93.1244	77.0654	136.535	180.182	155.154
hsa-miR-33a-5p	0	0	0	0	0	0	0	0	5.17275	0	0	5.00856	0	0	0	0	0	0.384049	0	11.0944	0	4.07174	0	0	4.16222	3.74203	0	3.02218	3.99155	3.50255	0	4.90544	5.7504	5.17792	2.57121	2.14897	6.04756	5.61434	1.95224	4.65307	13.5721	0	0.637407	5.33021	5.58746	0	0	0	2.50249
hsa-miR-33b-3p	0	0	0	0	0	0	0	0	3.4485	0	0	0	0	0	0	0	0	0	0	0	19.6906	0	0	0	0	0	0	0	0	0	0	0	0	0	0	0	0	0	0.325373	0	0	0	0	0	0	0	0	0	0
hsa-miR-340-5p	507.496	358.866	571.705	1088.68	672.364	795.861	417.653	196.233	329.331	520.756	465.882	1055.69	674.047	859.613	1020.7	928.517	984.268	1009.28	495.23	809.891	545.711	726.805	861.558	746.983	1214.85	942.993	915.802	1251.18	1326.19	1205.17	976.884	1720.41	1120.18	892.674	707.939	509.842	647.089	758.56	429.167	858.159	1323.28	738.601	768.076	1243.27	1015.06	705.362	756.092	838.471	598.928
hsa-miR-340-3p	0	75.8167	120.594	28.0107	0	46.8153	26.1033	57.6098	103.455	56.4803	109.358	26.7123	95.6095	105.259	149.296	451.259	125.83	212.379	19.2153	117.601	35.1618	85.5065	89.6289	53.5715	248.693	273.169	69.8995	48.3549	51.8901	150.902	74.1832	118.431	159.861	123.235	27.4262	68.2297	31.2457	40.548	86.2239	457.331	227.333	90.9047	144.054	178.562	78.2245	65.2915	18.0329	62.4393	69.2354
hsa-miR-342-5p	833.743	793.548	817.36	397.751	607.486	475.956	234.93	779.533	1112.14	735.31	1057.13	395.676	344.194	140.345	313.827	506.97	522.193	316.073	822.763	1099.82	348.805	869.316	638.606	534.961	337.14	362.977	172.972	178.309	134.715	301.511	948.545	262.091	138.01	301.355	219.41	271.844	667.247	339.356	896.403	245.283	135.721	187.491	354.398	534.353	352.01	606.89	655.624	918.75	1534.02
hsa-miR-342-3p	115.999	171.851	111.661	63.4908	41.2855	87.7787	26.1033	145.825	83.6261	71.3996	72.0161	76.2413	9.56095	131.573	63.9841	61.2821	74.7988	29.5718	98.6967	88.0155	2.81294	93.65	38.6525	26.4085	40.5816	18.7102	31.593	22.6663	97.793	73.2617	155.035	88.9987	12.6509	90.0959	53.9953	34.3835	150.181	47.41	56.2896	67.1372	20.3582	11.3631	39.5192	78.6206	94.9869	132.724	77.2837	185.534	232.731
hsa-miR-345-5p	0	0	0	1.86738	47.1834	46.8153	26.1033	61.2104	17.2425	16.3402	16.8927	62.8852	14.3414	8.77156	6.09372	22.2844	21.6707	27.6516	3.49369	4.43776	36.5683	8.14348	8.96289	18.1087	24.9733	37.4203	42.6506	45.3327	42.9092	34.1499	108.357	45.5505	35.6525	88.0247	71.1367	114.432	61.4835	44.2909	317.89	17.9476	27.1443	22.7262	119.833	39.9766	20.4874	66.3618	38.6419	55.3034	38.3714
hsa-miR-345-3p	0	0	0	0	0	0	0	0	9.48337	0	0	0	0	0	0	0	0	1.92025	0	0	0	0	2.8009	0	0.520277	0	0	0	0	0	0	0	0	0	2.57121	0	0	0	0	0	0	0	0	0	0	0	0	0	0
hsa-miR-34a-5p	0	0	0	0	0	0	0	0	8.62124	0	0	0	0	0	0	0	4.19432	0	0	0	0	0	0	0	0	0	0	0	0	0	0.833519	2.80311	3.45024	0	5.99948	0	0	0	0	0.664725	0	0	0	1.33255	0	2.1407	5.15225	0	0
hsa-miR-34c-5p	123.249	10.1089	0	29.878	0	0	0	0	18.9667	0	0	0	0	0	0	0	0	0.384049	3.49369	0	0	0	0.56018	0	1.56083	0	0.394913	0	5.98732	1.16752	7.50167	0.700777	0	5.17792	0	0	0	29.9431	1.30149	2.6589	10.1791	28.4077	3.18704	9.32786	0	6.42211	0	5.35194	3.33665
hsa-miR-3591-5p	0	0	0	0	0	0	0	0	0	0	0	1.66952	0	0	0	0	1.39811	0	0	0	0	0	4.48144	3.01811	1.04055	0	0	0	0	4.37819	3.33408	0	0	0	0	0	0	1.87145	0	0	0	0	0	9.32786	0	0	0	0	0
hsa-miR-3605-5p	21.7498	0	0	13.0716	0	9.75319	17.4022	27.0046	0	7.81489	5.33453	16.6952	0	0	3.04686	1.85703	11.8839	6.14479	18.3419	16.2718	36.5683	19.3408	22.9674	14.336	9.88527	3.74203	13.0321	0	6.98521	11.6752	11.6693	4.90544	4.60032	1.03558	16.2843	13.9683	22.1744	18.0907	21.1493	15.9534	20.3582	11.3631	28.0459	11.993	7.44995	17.1256	16.7448	12.4879	8.34162
hsa-miR-3605-3p	159.499	0	129.527	18.6738	0	7.80256	121.816	25.2043	18.9667	17.0507	75.5725	28.9383	43.0243	26.3147	60.9372	66.8532	23.0688	79.4982	93.4561	16.2718	50.633	72.2734	55.4579	60.3623	24.453	67.3566	13.8219	27.1996	31.9324	50.2032	99.1888	22.4249	16.1011	54.886	53.9953	23.6386	17.1348	40.548	23.4269	15.2887	20.3582	45.4524	15.9352	69.2927	39.1123	61.0101	23.1851	33.8956	60.8938
hsa-miR-361-5p	43.4996	35.3811	0	31.7454	5.89793	27.3089	34.8044	0	38.7956	29.1282	25.7835	39.5119	9.56095	17.5431	3.04686	24.1414	43.3413	46.854	2.62027	31.8039	22.5035	37.6636	50.9764	53.5715	51.5075	18.7102	50.9437	42.3105	78.8331	77.348	22.505	58.1645	32.2022	67.313	48.8529	42.9793	60.4756	44.9147	138.934	29.2479	33.9304	34.0893	112.184	69.2927	22.3499	24.6181	48.9464	41.0316	72.5721
hsa-miR-361-3p	224.748	368.974	263.52	293.178	112.061	185.311	330.642	502.286	273.293	288.44	344.077	288.827	454.145	429.806	472.264	768.812	436.21	494.272	227.09	440.817	192.687	528.308	453.186	227.868	341.822	168.392	449.806	370.217	338.284	484.519	471.772	377.719	210.465	329.316	368.539	365.324	539.241	255.141	1973.39	1121.39	631.105	238.625	1027.5	223.869	288.686	390.679	217.682	365.716	570.567
hsa-miR-3611	0	0	0	0	0	0	0	0	0	0	0	0	0	0	0	3.71407	0	4.22454	6.98737	0	5.62589	0	0	2.26358	0.520277	0	1.57965	0	0	0	0	0	0	0	0	2.68621	0	0	0.97612	0	0	0	1.91222	0	0	0	0	3.56796	0
hsa-miR-3613-5p	43.4996	217.341	31.2651	132.584	206.427	138.495	52.2066	68.4117	67.2457	92.0025	134.252	70.6763	76.4876	78.944	30.4686	63.1392	165.676	130.961	59.3927	139.789	115.331	98.7397	130.522	92.0525	135.792	74.8407	89.6452	92.1764	95.7972	105.66	119.193	124.038	167.912	132.555	109.705	28.4738	54.428	85.4627	263.878	72.455	88.2189	79.5416	226.917	143.916	87.5369	96.3317	87.5882	149.854	100.934
hsa-miR-3613-3p	0	0	0	0	0	0	0	0	0	0	0.889088	0	0	0	0	0	0	0	0	0	0	0	0.56018	0	0	0	4.73895	0	0	0	4.16759	0	0	0	0.857069	0.537241	0	0	5.85672	1.32945	0	0	3.82444	0	5.58746	0	0	0	0
hsa-miR-3614-5p	0	0	0	0	29.4896	0	0	0	0	0	18.6708	4.45205	14.3414	35.0862	30.4686	1.85703	16.7773	5.37669	0	0	0	9.16141	3.36108	0.754528	11.4461	3.74203	1.97456	0	0	3.21067	10.8357	0	2.30016	1.03558	2.57121	5.37241	3.02378	3.11908	8.78508	11.965	0	79.5416	7.64888	0	7.44995	4.28141	3.86419	0	2.50249
hsa-miR-3614-3p	0	0	0	0	0	0	0	0	0	0	0	0	0	0	0	0	0	0	0	0	0	0	0	0	2.08111	0	0	0	0	0	0	0	0	0	0	0	0	0	0	0	0	0	0	0	0	3.21106	0	0	0
hsa-miR-3615	456.746	394.247	477.91	319.321	218.223	339.411	800.502	1108.99	510.378	483.812	608.136	502.525	401.56	298.233	316.874	646.248	394.266	807.656	297.837	593.92	313.643	366.456	203.346	343.31	398.012	321.815	606.981	358.128	402.149	572.375	674.317	448.497	465.782	435.981	649.658	739.244	393.091	444.781	1941.83	812.293	342.697	443.161	1042.16	205.213	404.16	438.844	596.373	815.279	715.711
hsa-miR-3617-5p	0	0	0	0	0	0	0	0	0	0	0	0	0	0	0	0	0	1.15215	0	4.43776	0	0	2.8009	0	3.64194	0	0	0	3.99155	1.16752	0	0	1.15008	9.32026	0.857069	3.22345	0	0	0.325373	0	0	0	1.91222	0	0	0	0	0	0
hsa-miR-3619-3p	0	0	0	0	0	0	0	0	0	0	0	0	0	0	0	0	6.29149	0	0	0	0	0	6.72217	0	2.08111	0	0	0	0	0	0	0	0	0	0	0	0	0	3.25373	0	0	0	0.637407	0	0	0	0	0	0
hsa-miR-362-5p	0	0	0	13.0716	17.6938	21.457	0	0	17.2425	3.90744	40.0089	6.12157	9.56095	0	0	0	7.68959	5.76074	1.74684	7.39626	23.91	6.10761	16.2452	0.754528	6.76361	0	4.34404	16.622	7.9831	4.67007	36.6748	12.614	9.20064	2.07117	23.9979	1.61172	18.1427	1.24763	33.1881	0.664725	10.1791	0	13.3855	13.3255	3.72498	17.1256	2.57612	19.6238	25.859
hsa-miR-3620-5p	0	0	0	0	0	0	0	0	0	0	0	0	0	0	0	16.7133	4.89338	0	0	1.47925	0	0	1.12036	1.50906	4.16222	0	0	0	0	0.583758	0.833519	0	6.90048	0	0	0	2.01585	4.36671	2.27761	10.6356	0	22.7262	1.91222	1.33255	3.72498	0	2.57612	0	4.17081
hsa-miR-3620-3p	0	0	0	0	0	0	0	0	0	0	0	0	0	0	0	0	0	0	0	0	0	0	0	0	0	0	0	0	0.997887	0	0	0	0	0	0	0	0	0	0	0	0	0	0.637407	0	0	0	0	0	0
hsa-miR-3622a-5p	0	20.2178	4.46645	0	0	0	0	0	0	0	0	0	0	0	0	0	0	0	0	1.47925	5.62589	0	0	0	3.12166	0	5.13386	0	5.98732	5.5457	0	0.700777	0	0	1.71414	1.07448	6.04756	0	0	0	0	0	0	6.66276	13.0374	2.1407	6.44031	3.56796	0
hsa-miR-363-5p	0	35.3811	0	33.6128	29.4896	3.90128	17.4022	0	9.48337	3.90744	0	12.7996	0	8.77156	0	9.28517	4.89338	3.45644	36.6837	8.13589	22.5035	17.3049	13.4443	0.754528	14.5678	26.1942	7.89825	21.1552	11.9746	11.6752	17.5039	14.0155	5.7504	12.427	16.2843	6.98414	14.111	14.9716	106.722	4.65307	0	0	30.5955	6.66276	7.44995	6.42211	20.609	30.3277	26.6932
hsa-miR-363-3p	1855.99	2618.2	3014.85	1243.67	1645.52	1431.77	1461.79	1825.51	2426.02	1624.43	3810.63	1458.05	1969.56	745.583	850.074	1504.2	1077.94	476.989	956.397	1349.82	1295.36	437.712	718.151	639.085	584.792	617.436	346.338	460.882	599.73	581.715	3389.92	464.615	736.051	956.88	914.492	1927.62	1310.3	939.466	18097.6	1124.05	563.244	818.143	7001.92	1421.83	828.807	1038.24	803.751	4650.84	2354.84
hsa-miR-3648	0	0	0	0	0	0	0	0	0	0	0	0	0	0	0	0	0	0	0	0	0	0	0	0	0	0	0	0	0	0	0.833519	0	0	0	0	0	0	0	0	0	0	5.68155	0	0	0	3.21106	0	0	0
hsa-miR-3656	195.748	166.797	165.258	59.7561	41.2855	56.5685	147.919	77.4132	31.0365	46.8893	36.4526	32.8339	181.658	394.72	204.14	83.5665	60.8177	46.854	179.051	37.7209	118.144	89.5783	33.6108	96.5796	23.9328	59.8726	19.7456	30.2218	35.9239	40.2793	44.1765	35.7396	19.5514	60.0639	11.1419	42.9793	79.6262	39.3004	58.5672	37.2246	54.2886	323.848	36.3322	51.9695	72.637	26.7588	36.0657	37.4636	60.8938
hsa-miR-365a-5p	0	0	17.8658	0	0	1.95064	0	0	2.58637	1.77611	16.0036	7.79109	0	0	0	0	0	1.15215	0	1.47925	0	0	0	0	0	0	0	1.51109	0	2.04315	0.833519	0	1.15008	2.07117	0	0	0	3.11908	0	0.664725	0	0	0	7.99531	0	0	0	0	0
hsa-miR-365a-3p	0	0	0	0	11.7959	0	0	0	0	0	0	6.67807	0	0	0	0	7.68959	0	0	5.91701	0	0	5.04162	0	0.520277	0	0.789825	0	1.99577	0.291879	0	1.40155	0	5.17792	3.42827	0	2.01585	1.87145	3.90448	3.32362	0	0	1.27481	0	0	4.28141	2.57612	7.13592	4.17081
hsa-miR-365b-3p	0	0	0	0	11.7959	0	0	0	0	0	0	6.67807	0	0	0	0	7.68959	0	0	5.91701	0	0	5.04162	0	0.520277	0	0.789825	0	1.99577	0.291879	0	1.40155	0	5.17792	3.42827	0	2.01585	1.87145	3.90448	3.32362	0	0	1.27481	0	0	4.28141	2.57612	7.13592	4.17081
hsa-miR-365b-5p	0	0	17.8658	5.60213	0	7.80256	0	0	0	12.4328	2.66726	0.556506	0	52.6294	0	0	0	3.84049	0	0	0	0	1.68054	5.2817	3.64194	0	0	0	1.99577	2.62691	0	4.20466	1.15008	7.24909	3.42827	4.83517	12.0951	1.87145	4.55522	2.6589	0	0	0.637407	1.33255	0	2.1407	0	0	0
hsa-miR-3661	0	0	0	0	5.89793	0	0	0	0	0	0	0	0	0	0	0	0	0	0	0	0	0	0	0	0	0	4.73895	0	0	0	2.50056	0	1.15008	0	0	0	0	0	2.27761	2.6589	0	0	2.54963	0	0	0	0	0	0
hsa-miR-3663-5p	0	0	0	0	0	0	0	0	0	0	0	0	0	0	0	0	0	0	0	0	0	0	0	5.2817	0	0	0	1.51109	0	0	0	0	0	0	0	0	0	0	0	0	0	0	0	0	0	0	0	0	0
hsa-miR-3664-3p	0	0	0	11.2043	0	0	0	0	0	0	0	0	0	0	0	0	0	0	0	0	0	0	0	0	0	0	2.36948	0	0	0	0	0	0	0	0	0	0	0	0	0	0	0	0	0	0	0	0	0	0
hsa-miR-3667-5p	0	0	0	0	0	0	0	0	0	0	0	1.66952	0	0	0	0	0	0	0	0	0	0	0	0	0	0	0	0	0	0	0	0	3.45024	0	0	0	0	4.36671	0	0	0	0	0	0	0	0	0	0	0
hsa-miR-3675-5p	0	0	0	0	0	0	0	0	0	0	0	1.66952	0	0	6.09372	0	0	0	0	0	0	0	0	2.26358	3.64194	0	5.52878	3.02218	0	1.4594	2.50056	0	0	0	0	0.537241	0	0	4.55522	0	0	0	0.637407	0	0	0	0	0	0
hsa-miR-3675-3p	0	0	0	0	0	0	0	34.2058	0	0	0.889088	0	0	0	0	0	0	1.5362	0	0	0	4.07174	0	0	0	0	0	0	0	0	3.33408	2.80311	0	0	0	2.14897	0	0	0	0	0	0	0.637407	3.99766	0	0	0	1.78398	0
hsa-miR-3677-3p	0	0	0	0	0	0	0	0	0	0	0	0	0	0	0	0	0	0	0	0	0	0	0	0	0	0	0	0	0	0	0	0	0	0	0	0	0	0	0.97612	1.32945	0	0	0	0	0	0	0	0	0
hsa-miR-3678-5p	0	0	0	0	0	0	0	0	0	0	0	0	0	8.77156	0	0	0	0	0	0	0	0	1.68054	0	0	0	0	0	0	0	0	0	0	0	0	0	0	0	0.325373	0	0	0	0	0	0	0	0	0	0
hsa-miR-3679-5p	0	15.1633	4.46645	3.73475	0	7.80256	0	27.0046	12.9319	9.23577	0	13.9127	0	0	0	44.5688	11.1849	20.3546	0	33.2832	8.43883	0	20.1665	4.52717	8.32444	0	12.2423	0	16.9641	13.7183	12.5028	13.3148	3.45024	12.427	6.85655	25.7876	6.04756	0	4.8806	9.97087	13.5721	11.3631	7.01148	10.6604	1.86249	6.42211	0	0	19.1857
hsa-miR-3680-5p	0	0	0	0	0	0	0	0	0	0	0	0	0	0	0	0	0	0	0	0	0	0	0	0	0	7.48407	0	0	0	0	0	0	0	0	0	0	0	0	2.92836	0	0	0	0	0	0	0	0	0	0
hsa-miR-3680-3p	0	0	0	0	0	0	0	0	0	0	0	0	0	0	0	0	0	0	0	0	0	0	0	0	0	0	0	0	0	1.16752	0	0	0	0	0	0	0	0	3.57911	0	0	0	0.637407	0	0	0	2.57612	0	1.66832
hsa-miR-3682-3p	0	0	0	0	0	0	0	0	0	0	0	0	0	8.77156	0	0	6.29149	0	0	5.17739	0	0	1.12036	0	0.520277	0	1.57965	0	0	1.16752	6.66815	0	0	0	1.71414	1.61172	0	0	2.92836	0	10.1791	0	2.54963	1.33255	0	2.1407	2.57612	0	0
hsa-miR-3685	0	0	0	0	0	0	0	0	0	0	0	1.66952	0	0	0	0	0	4.99264	0	5.91701	0	0	0	0	0	0	0	0	0	2.04315	0	2.10233	0	0	0	0	0	0	0	0	0	0	0	0	0	0	0	0	0.834162
hsa-miR-3687	0	0	0	0	0	0	0	0	0	0	0	0	0	0	0	0	0	0	0	4.43776	0	0	0	0	0	0	2.76439	0	0	0	0	0	0	0	0	0	0	0	0	0	0	0	0	0	0	2.1407	0	0	0
hsa-miR-3688-3p	0	0	0	0	0	5.85192	0	0	0	0	0	3.89554	0	0	0	0	1.39811	0	0	2.95851	0	2.03587	2.8009	0	1.56083	0	1.18474	0	3.99155	1.4594	3.33408	0.700777	5.7504	0	5.99948	0	1.00793	1.24763	42.9493	0	0	0	14.023	14.6581	5.58746	0	2.57612	12.4879	10.0099
hsa-miR-369-5p	0	0	0	5.60213	0	11.7038	26.1033	0	6.89699	20.9581	0.889088	12.2431	4.78048	17.5431	30.4686	5.5711	2.79622	32.2602	13.9747	18.4907	14.0647	54.9685	39.2126	0	37.46	22.4522	22.9049	15.1109	0.997887	13.4264	1.66704	25.9288	16.1011	10.3558	13.7131	26.3248	1.00793	15.5954	0.650746	26.589	27.1443	0	2.54963	6.66276	3.72498	2.1407	15.4567	1.78398	2.50249
hsa-miR-369-3p	0	0	0	48.5518	0	17.5557	0	5.40092	3.4485	2.13133	0	1.11301	0	0	0	0	0	6.52884	0	0	22.5035	22.3946	20.1665	6.79075	27.0544	7.48407	16.5863	3.02218	0	4.08631	8.33519	27.3303	25.3018	0	1.71414	4.29793	5.03963	17.4668	0	6.64725	3.39304	0	0.637407	9.32786	11.1749	2.1407	10.3045	1.78398	0
hsa-miR-3690	0	0	0	0	0	0	0	0	13.794	0	0	0	0	0	6.09372	9.28517	0.699054	0	0	1.47925	0	0	1.68054	4.52717	3.12166	0	0.394913	0	4.98944	1.16752	0	8.40932	1.15008	0	6.85655	2.68621	0	3.74289	4.8806	1.32945	0	0	5.73666	0	0	0	0	0	0.834162
hsa-miR-3691-5p	0	0	0	0	0	0	0	0	0	14.2089	8.89088	3.33904	0	0	0	0	0	0	0	1.47925	0	0	5.04162	0	1.04055	0	2.76439	3.02218	0	2.62691	3.33408	4.20466	0	1.03558	3.42827	6.4469	8.06341	3.74289	14.6418	0	0	0	3.82444	5.33021	0	0	0	0	1.66832
hsa-miR-370-5p	0	0	0	0	0	0	0	0	0	0	0	0	0	0	0	0	0	3.45644	0	0	0	0	0	0	1.56083	0	3.94913	0	0	0.583758	0	0	0	0	0	0	0	0	0	0	0	0	0	11.993	0	2.1407	0	0	0
hsa-miR-370-3p	0	0	169.725	14.939	64.8772	60.4698	34.8044	178.23	95.6958	201.056	155.59	84.0324	219.902	526.294	289.452	213.559	56.6234	291.109	253.292	34.0228	25.3165	356.277	350.113	52.817	479.696	168.392	180.08	93.6875	42.9092	124.341	35.8413	455.505	261.068	47.6369	69.4226	148.279	55.436	187.768	28.3075	868.795	678.607	102.268	35.6948	42.6417	197.424	53.5176	59.2508	33.8956	80.0795
hsa-miR-371b-5p	0	0	0	0	0	0	0	0	0	0	0	1.11301	0	0	0	0	0	0	0	0	0	0	0	0	0	0	0	0	0	2.33503	0	3.50389	4.60032	0	3.42827	5.90966	0	3.74289	5.85672	1.99417	0	11.3631	5.73666	0	0	0	0	0	0
hsa-miR-372-3p	0	0	0	0	0	0	0	0	4.31062	0	0	0	0	0	0	0	0	3.84049	0	0	0	0	0	0	0	0	0	0	0	0	0	3.50389	0	0	0	0	0	0	0	0	0	0	0	0	0	0	0	0	0
hsa-miR-374a-5p	72.4994	25.2722	147.393	91.5015	123.856	97.5319	8.70111	172.829	118.973	95.1995	213.381	157.491	105.17	105.259	121.874	220.987	109.052	98.3167	158.089	99.8496	85.7948	96.7038	104.194	71.6802	138.914	116.003	71.8741	46.8438	112.761	101.282	263.392	159.076	167.912	157.409	62.566	127.326	146.149	77.9769	1301.17	267.884	166.259	73.8601	944	114.599	126.649	133.794	51.5225	431.723	220.219
hsa-miR-374a-3p	0	20.2178	75.9296	9.33688	17.6938	52.6672	0	27.0046	69.8321	36.2327	43.5653	23.3733	157.756	105.259	210.233	126.278	49.6328	39.9411	33.19	27.3662	43.6006	22.3946	31.3701	26.4085	45.7844	29.9363	28.0388	36.2661	29.9366	17.5128	34.1743	40.6451	44.8531	32.1031	23.1409	19.3407	44.3488	34.3099	98.5881	146.239	210.368	153.402	133.218	33.3138	31.6623	38.5327	23.1851	60.6554	45.0447
hsa-miR-374b-5p	0	15.1633	35.7316	50.4192	53.0813	66.3217	0	0	18.1046	17.0507	44.4544	45.6335	43.0243	43.8578	30.4686	72.4243	101.363	75.2737	18.3419	59.1701	11.2518	23.4125	61.6198	28.6721	75.4402	67.3566	39.8862	60.4436	50.8923	75.013	105.857	102.313	115.008	95.2738	50.567	46.74	50.3963	47.41	783.173	69.7961	84.8259	0	377.345	73.2904	76.362	50.3066	23.1851	185.534	80.9137
hsa-miR-374b-3p	0	0	0	7.46951	0	0	0	0	0	0	0	0	14.3414	0	27.4218	0	0	6.91289	0	0	0	0	6.72217	8.29981	2.60139	3.74203	0	0	9.97887	9.92389	2.50056	5.60622	0	4.14234	0	0	0	1.87145	2.60299	5.98252	3.39304	0	1.91222	0	0	0	2.57612	0	2.50249
hsa-miR-374c-5p	0	0	0	0	0	0	0	0	0.862124	0	0	0	0	0	0	0	0	1.15215	0	0	0	0	0	0	1.04055	0	0	0	0	0	0	0	0	1.03558	0	0	0	1.24763	0.650746	0	0	0	1.91222	0	0	0	0	0	0
hsa-miR-375	384.247	277.994	241.188	866.463	371.569	202.866	469.86	194.433	173.287	80.6354	321.85	228.168	33.4633	1140.3	48.7498	0	31.4574	28.8037	210.495	117.601	108.298	184.246	489.038	449.699	373.559	583.757	507.068	356.617	1130.61	72.0942	328.406	184.304	126.509	930.99	557.952	374.995	845.65	631.301	13.3403	63.8136	203.582	1329.48	54.1796	483.716	374.36	294.347	206.09	369.284	309.474
hsa-miR-376a-3p	0	0	0	0	0	0	0	0	0	0	0	3.33904	0	0	0	0	0	0	0	0	0	0	1.12036	1.50906	6.76361	7.48407	1.57965	7.55545	0	0	0	1.40155	1.15008	0	3.42827	0	0	4.99052	0	0	0	0	0	0	0	0	0	0	0.834162
hsa-miR-376c-3p	0	0	0	0	0	0	0	0	0	3.55222	0	0	0	0	0	0	0.699054	4.22454	10.4811	0	11.2518	0	6.72217	0	1.04055	0	4.34404	4.53327	4.98944	0	0	2.10233	4.60032	0	0	5.37241	0	5.61434	0	0	0	0	0	7.99531	0	1.07035	0	0	0
hsa-miR-377-5p	0	0	0	0	0	0	0	0	0	0	0	0	0	0	0	0	0	0	0	0	0	3.0538	1.12036	0	0	0	4.73895	0	0.997887	0.291879	0	5.60622	3.45024	0	0.857069	4.29793	5.03963	0.623816	0.325373	0	0	0	0.637407	0	0	0	0	0	0
hsa-miR-377-3p	0	0	0	0	0	11.7038	0	0	0	0	0	0	0	0	0	0	0	5.37669	0	0	0	5.08967	5.6018	0	0	0	0	0	0	0	0	0.700777	2.30016	5.17792	1.71414	0	0	0	0	0	3.39304	0	0	0	0	1.07035	5.15225	0	0
hsa-miR-378a-5p	0	0	0	0	5.89793	0	0	0	7.75912	2.48655	0	5.00856	0	0	0	0	5.59243	1.15215	1.74684	7.39626	14.0647	14.2511	1.68054	0	6.24333	7.48407	6.3186	16.622	13.9704	6.42134	20.838	2.10233	3.45024	5.17792	15.4272	2.14897	25.1982	13.7239	74.1851	3.32362	6.78607	0	29.9581	6.66276	1.86249	16.0553	19.3209	14.2718	10.0099
hsa-miR-378a-3p	2327.23	1647.75	1598.99	2457.47	1975.81	1751.67	1670.61	1987.54	3645.92	2734.5	3456.77	2650.08	1878.73	2254.29	1645.31	1216.36	1410.69	936.697	1256.85	1209.29	1164.56	1192	1347.23	1562.63	794.984	789.569	1030.72	912.698	1332.18	1454.73	2479.72	1314.66	945.366	1052.15	2551.49	2175.29	2442.21	2190.84	4605.66	1157.29	1218.1	2653.28	1795.58	1817.6	975.944	2450.04	3676.13	3036.34	2494.98
hsa-miR-378b	0	0	0	0	0	0	0	0	2.58637	1.06567	0.889088	0.556506	4.78048	8.77156	0	0	0	0	0	0	0	0	0	0	0	0	0	1.51109	0	0	0	0	0	0	0	0	1.00793	1.24763	2.27761	0	0	0	0.637407	0	5.58746	0	1.28806	0	0.834162
hsa-miR-378c	65.2495	55.5989	71.4631	89.6341	200.529	79.9762	356.745	28.8049	354.333	262.864	293.399	206.464	138.634	114.03	97.4996	111.422	95.7704	59.5277	56.7724	29.5851	36.5683	61.0761	91.3094	79.2255	65.555	89.8088	63.5809	45.3327	122.74	102.45	140.865	93.2033	65.5546	111.843	167.128	63.3945	154.213	175.916	430.469	114.997	105.184	238.625	172.737	70.6253	87.5369	194.804	404.451	355.012	216.048
hsa-miR-378d	0	35.3811	26.7987	63.4908	129.754	33.1609	243.631	25.2043	249.154	193.241	197.377	140.24	86.0486	105.259	42.6561	72.4243	71.3035	42.2454	42.7977	25.8869	12.6582	48.8609	54.8977	45.2717	34.3383	67.3566	45.415	22.6663	88.812	75.8886	100.022	56.7629	47.1533	82.8468	99.4199	25.7876	92.7292	116.654	305.851	85.7495	74.6468	142.039	116.645	41.3091	70.7746	145.568	294.966	242.621	134.3
hsa-miR-378e	0	0	0	1.86738	0	0	0	0	5.17275	6.394	2.66726	0	0	0	0	0	2.79622	0	0	0	0	0	3.36108	0	3.64194	0	0.789825	0	1.99577	1.75128	0	1.40155	0	0	1.71414	0	0	0.623816	5.53134	1.32945	0	0	1.91222	1.33255	0	3.21106	1.28806	8.91991	2.50249
hsa-miR-378f	14.4999	0	0	3.73475	17.6938	13.6545	0	7.20123	25.0016	15.2745	19.5599	13.3561	14.3414	0	3.04686	7.42814	4.19432	3.0724	5.24053	1.47925	8.43883	4.07174	10.0832	6.03623	6.24333	7.48407	3.55421	0	9.97887	6.12946	3.33408	8.40932	2.30016	4.14234	5.99948	4.29793	6.04756	12.4763	22.4508	3.32362	3.39304	22.7262	5.73666	13.3255	1.86249	10.7035	23.1851	32.1117	20.0199
hsa-miR-378g	7.24994	0	0	3.73475	0	3.90128	0	3.60061	9.48337	8.17011	8.89088	10.0171	4.78048	26.3147	0	20.4274	2.09716	1.15215	3.49369	1.47925	7.03236	3.0538	3.36108	1.50906	1.56083	3.74203	2.36948	1.51109	6.98521	2.33503	5.00111	2.80311	0	0	5.14241	4.83517	8.06341	1.87145	13.3403	1.99417	3.39304	0	4.46185	0	5.58746	6.42211	16.7448	3.56796	3.33665
hsa-miR-378h	0	0	0	1.86738	0	0	0	1.80031	4.31062	0.710444	0	2.22602	0	17.5431	0	0	0	0.768099	1.74684	0	0	1.01793	0.56018	0	0	0	0	0	0	0.875638	0	0	0	0	0	0	0	0	4.8806	1.32945	0	0	0.637407	0	0	2.1407	2.57612	7.13592	0.834162
hsa-miR-378i	181.249	106.143	107.195	156.86	129.754	115.088	156.62	127.822	250.016	186.847	298.733	269.906	181.658	210.517	182.812	129.992	144.005	73.7375	87.3422	93.9326	75.9495	96.7038	101.393	98.0887	81.1633	59.8726	78.9825	67.999	127.73	111.206	213.381	135.951	100.057	56.9571	227.123	326.643	218.72	168.43	242.403	86.4142	152.687	176.128	113.458	197.218	78.2245	144.498	413.468	258.677	210.209
hsa-miR-378j	0	0	0	0	0	0	0	0	0	2.84178	0	0	0	0	0	0	0	0	0	0	0	1.01793	0	0	0	0	0	0	0	0.291879	0	0	0	0	0.857069	0	0	0	0.650746	0	0	0	0	0	0	0	0	3.56796	0
hsa-miR-379-5p	57.9995	25.2722	120.594	82.1646	106.163	83.8775	52.2066	163.828	42.2441	88.0951	48.8998	57.8766	205.56	219.289	301.639	83.5665	93.6732	378.673	149.355	37.7209	49.2265	303.345	285.692	80.7345	382.924	295.621	343.969	131.465	41.9113	115.876	31.6737	346.184	333.523	24.854	55.7095	62.32	39.3091	99.1867	12.0388	385.54	393.592	62.497	26.7711	30.6487	150.862	48.1659	100.469	24.9757	65.0646
hsa-miR-379-3p	0	0	0	0	0	0	0	0	0	0	6.22361	3.89554	0	0	0	9.28517	5.59243	6.52884	17.4684	0	5.62589	4.07174	16.8054	0	6.24333	3.74203	10.2677	6.04436	0	4.37819	0	9.1101	5.7504	5.17792	0	0.537241	3.02378	0	1.30149	4.65307	10.1791	0	0.637407	0	3.72498	0	0	0	0
hsa-miR-380-5p	0	0	0	9.33688	0	0	0	0	0	0	0	1.11301	0	0	30.4686	0	0	5.37669	0	0	0	0	4.48144	0	8.32444	0	0.394913	7.55545	0	0	0	3.50389	6.90048	0	0	0	0	0	0	8.64142	0	0	0	0	1.86249	0	10.3045	0	0
hsa-miR-381-3p	144.999	15.1633	120.594	115.777	58.9793	58.5192	87.0111	208.836	62.9351	233.026	147.589	117.979	152.975	359.634	408.279	384.406	53.8271	236.574	63.7598	36.2417	99.8595	186.282	213.989	43.7626	264.821	202.07	391.753	78.5766	65.8606	86.1044	98.3552	252.28	253.018	28.9964	59.1377	316.972	51.4043	95.4438	17.8955	1291.56	468.239	28.4077	15.2978	18.6557	91.2619	56.7287	34.7777	32.1117	54.2205
hsa-miR-382-5p	57.9995	25.2722	142.926	220.35	100.265	198.965	200.125	138.624	68.1078	176.901	119.138	300.513	90.829	96.4872	82.2653	38.9977	102.761	327.594	154.596	85.7967	195.5	348.134	583.708	116.952	392.809	250.716	771.659	247.819	129.725	209.861	115.859	489.843	451.981	41.4234	211.696	372.846	73.5786	301.927	20.8239	186.788	132.328	17.0446	24.2215	123.927	193.699	117.739	462.414	42.8155	69.2354
hsa-miR-382-3p	0	0	0	0	0	13.6545	0	0	0	0	0	13.3561	0	0	0	0	0	7.29694	9.60764	0	0	0	10.0832	0.754528	4.16222	11.2261	9.4779	9.06653	0	0	0	15.4171	5.7504	1.03558	3.42827	19.8779	0	0	1.95224	6.64725	0	0	1.27481	0	1.86249	2.1407	1.28806	0	0
hsa-miR-383-5p	0	0	0	0	0	0	0	0	0	0	0	1.66952	0	0	0	0	0	0	0	0	0	0	0	0	0	0	0	1.51109	0	0	0	0	0	0	0	0	0	0	0	0	0	0	0	0	0	0	0	0	0
hsa-miR-3909	0	0	0	22.4085	0	0	0	0	2.58637	8.17011	0	5.56506	47.8048	0	15.2343	11.1422	0	3.45644	0	2.21888	0	0	0	6.79075	16.1286	3.74203	4.34404	6.04436	11.9746	11.967	10.8357	6.30699	12.6509	8.28468	31.7115	31.6972	6.04756	6.86197	24.403	19.9417	6.78607	28.4077	17.8474	6.66276	3.72498	12.8442	21.8971	7.13592	24.1907
hsa-miR-3911	0	0	0	0	0	0	0	0	0	0	0	0	0	0	0	0	2.09716	0	0	0	0	0	0	0	1.04055	0	0.789825	0	0	0	3.33408	0	0	3.10675	0	0	1.00793	0	1.95224	0	0	0	0	0	0	0	0	0	2.50249
hsa-miR-3912-3p	0	0	0	0	5.89793	5.85192	0	0	0	8.17011	0	0	0	0	0	1.85703	0	0	6.98737	0	0	0	1.68054	0	0	0	0	3.02218	0	0	0	0	2.30016	4.14234	4.28534	0	0	3.74289	9.7612	3.98835	0	0	11.4733	0	3.72498	2.1407	1.28806	3.56796	5.83913
hsa-miR-3913-5p	36.2497	0	44.6645	18.6738	17.6938	9.75319	0	28.8049	0.862124	29.1282	12.4472	16.1387	14.3414	0	0	40.8547	11.8839	6.14479	19.2153	4.43776	21.0971	2.03587	14.5647	17.3542	3.64194	0	1.18474	0	0	7.0051	9.16871	8.40932	1.15008	2.07117	1.71414	6.4469	2.01585	4.36671	43.9254	19.277	0	39.7708	31.8704	7.99531	1.86249	10.7035	2.57612	23.1918	9.17578
hsa-miR-3918	0	0	0	0	0	0	0	0	0	0	0	0	0	0	0	0	1.39811	0	0	0	0	0	0	0	0	0	0	0	0	2.04315	1.66704	0	0	0	0	2.68621	0	0	0.97612	0	0	0	3.18704	0	0	0	2.57612	0	0
hsa-miR-3920	0	0	0	0	0	0	0	0	0	0	0	0	0	0	0	0	0	0	6.11395	0	0	2.03587	0	0	0	0	0	0	6.98521	0	0	0	1.15008	0	0	2.68621	0	0	0.97612	3.32362	0	17.0446	0	0	0	0	1.28806	0	0
hsa-miR-3928-3p	36.2497	0	0	0	11.7959	0	0	0	6.89699	13.8537	0	0	0	0	0	20.4274	4.19432	9.60124	0	0	0	0	3.92126	6.79075	2.08111	0	4.73895	1.51109	0	0	2.50056	0.700777	1.15008	0	5.14241	3.76069	0	9.98105	9.7612	5.98252	0	11.3631	7.01148	0	13.0374	6.42211	0	5.35194	2.50249
hsa-miR-3934-5p	0	0	0	0	0	0	0	0	0	0	0	0	0	8.77156	0	0	5.59243	0	6.98737	0	0	0	2.8009	0	2.08111	0	4.34404	0	0.997887	0	3.33408	0.700777	0	18.6405	1.71414	0	8.06341	12.4763	7.80896	0	0	22.7262	0.637407	0	7.44995	0	2.57612	1.78398	0.834162
hsa-miR-3936	0	0	0	0	0	0	0	0	0	0	0	0	23.9024	0	0	0	0	0	0	0	0	0	0	0	2.08111	0	0	0	0	0	0	0	0	0	0	0	0	2.49526	4.8806	0	0	0	0.637407	0	0	0	2.57612	0	0
hsa-miR-3939	0	0	0	0	0	0	0	0	1.72425	0	0	0	0	0	0	0	0	0	0	0	0	0	0	0	0	0	0	0	0	1.75128	0	0	4.60032	0	0	0	0	0	5.85672	3.32362	0	0	1.27481	9.32786	0	1.07035	0	0	0
hsa-miR-3940-5p	0	0	0	0	0	0	0	0	0	0	0	0	0	0	0	0	1.39811	0	0	5.91701	0	9.16141	0	0	0	3.74203	0	0	0	0	0	0	0	0	0	0	0	4.99052	0.650746	0.664725	0	0	0	0	0	0	5.15225	0	0
hsa-miR-3940-3p	0	0	13.3993	20.5411	0	0	8.70111	0	0.862124	0.710444	0	0	0	0	0	0	0	2.3043	0	0	0	5.08967	0	0	4.6825	0	0	0	2.99366	0	5.00111	0	0	0	4.28534	0	0	2.49526	13.991	0	0	0	1.91222	6.66276	14.8999	4.28141	0	12.4879	5.00497
hsa-miR-3942-5p	0	0	0	0	0	0	0	0	0	0	0	0	0	0	0	0	0	0	8.73422	0	0	0	0	0	0	0	0	4.53327	0	0	0	0	0	0	2.57121	0	0	0	0.325373	0	0	0	0	0	0	0	0	0	0
hsa-miR-3942-3p	0	0	0	0	0	0	0	0	0	0	0	0	0	0	0	0	0	0	0	0	0	0	0	0	0	0	0	0	0	0	0	0	0	0	0	0	0	0	0	0	0	0	0	0	0	0	0	0	0
hsa-miR-3944-5p	0	0	0	0	0	0	0	0	0	0	0	0	0	0	0	0	0	0	0	0	0	0	3.36108	1.50906	0	0	0.789825	0	0	0	0	5.60622	0	0	0	0	0	0.623816	1.62687	0	0	0	0	0	0	0	0	0	0.834162
hsa-miR-3944-3p	0	0	0	13.0716	0	0	0	0	0	0	0	0	9.56095	0	0	0	0	0	0	0	0	0	0	0.754528	0	0	0	0	0	0	4.16759	0	1.15008	0	0	0	0	0	0.97612	0	0	0	2.54963	0	0	0	0	0	0
hsa-miR-3960	65.2495	20.2178	17.8658	24.2759	23.5917	3.90128	78.31	37.8064	4.31062	12.0776	42.6762	7.23458	9.56095	26.3147	36.5623	1.85703	5.59243	12.2896	27.0761	13.3133	19.6906	9.16141	12.324	19.6177	4.6825	18.7102	6.71352	4.53327	10.9768	6.42134	14.1698	2.10233	6.90048	16.5694	8.57069	2.68621	4.03171	14.9716	26.3552	0.664725	3.39304	17.0446	19.7596	23.9859	18.6249	14.9849	12.8806	14.2718	15.8491
hsa-miR-3976	0	0	0	0	0	0	0	0	0	0	0	0	0	0	0	0	0	0	0	0	0	0	0	0	0	29.9363	0	0	0	0	0	0	0	0	0	0	0	0	0	0	0	0	0	0	5.58746	0	0	0	5.00497
hsa-miR-409-5p	0	0	0	0	0	0	0	0	0	0	0.889088	5.56506	0	8.77156	0	0	0	10.7534	0	0	0	23.4125	1.68054	0	11.9664	3.74203	13.427	4.53327	0	5.5457	10.8357	10.5117	12.6509	0	0	1.61172	7.05549	9.98105	0.97612	21.9359	0	0	0.637407	0	1.86249	2.1407	5.15225	1.78398	0
hsa-miR-409-3p	1232.49	379.083	602.97	1292.22	259.509	971.418	295.838	957.763	523.309	911.855	698.823	1347.3	635.803	1149.07	1139.53	427.118	565.535	2485.57	1724.13	551.022	1213.79	3349.01	3317.95	741.701	2374.55	1291	3060.18	920.253	506.927	1408.9	760.169	2711.31	1780.32	152.231	1018.2	2223.64	431.393	1825.91	61.4955	1466.38	1662.59	460.205	91.7866	526.358	1015.06	686.096	761.245	358.58	492.155
hsa-miR-410-3p	0	0	0	0	5.89793	19.5064	8.70111	0	8.62124	8.17011	0	22.8168	0	0	0	3.71407	0.699054	7.29694	0	8.87552	2.81294	7.12554	15.6851	0	22.8922	3.74203	15.4016	18.1331	3.99155	7.29698	5.00111	25.228	12.6509	0	3.42827	11.8193	0	11.2287	2.27761	3.32362	3.39304	0	1.27481	3.99766	5.58746	2.1407	12.8806	0	0.834162
hsa-miR-411-5p	108.749	0	0	0	11.7959	5.85192	52.2066	32.4055	13.794	24.1551	7.1127	4.45205	19.1219	52.6294	30.4686	12.9992	20.9716	79.4982	3.49369	7.39626	11.2518	40.7174	45.3746	19.6177	113.42	93.5509	90.435	25.6885	6.98521	30.9392	21.6715	112.825	71.305	7.24909	3.42827	9.67035	15.1189	19.3383	3.90448	105.691	98.3981	0	5.73666	6.66276	29.7998	17.1256	27.0493	0	11.6783
hsa-miR-411-3p	0	0	0	39.2149	0	13.6545	26.1033	37.8064	0	0.355222	8.00179	31.1643	33.4633	8.77156	24.3749	16.7133	14.6801	49.5424	16.595	19.2303	33.7553	67.1837	72.8235	0.754528	57.7508	37.4203	43.4404	7.55545	0.997887	19.8478	11.6693	63.7707	47.1533	11.3914	9.42775	10.2076	0	10.6049	3.25373	21.2712	44.1095	0	3.82444	1.33255	44.6997	9.63317	15.4567	3.56796	9.17578
hsa-miR-412-5p	0	0	0	20.5411	0	0	0	0	0	0	0	0	0	0	0	0	4.89338	4.60859	0	0	0	0	8.96289	0	7.80416	0	3.55421	0	0	3.50255	0	2.10233	4.60032	0	0	2.14897	0	4.36671	0	7.31197	0	0	0	3.99766	0	0	3.86419	0	0
hsa-miR-412-3p	0	0	0	0	0	0	0	0	0	0	0	0	0	0	0	0	0	1.5362	0	0	0	0	0	0	0.520277	0	0	0	0	0	0	0.700777	0	0	1.71414	0	0	0	0	0	0	0	0	0	0	0	0	0	0
hsa-miR-421	0	30.3267	8.93289	44.817	35.3876	13.6545	8.70111	0	45.6926	37.2983	16.8927	66.7807	4.78048	35.0862	70.0778	20.4274	17.4763	35.7166	18.3419	87.2759	52.0395	17.3049	28.5692	53.5715	39.0208	22.4522	54.8929	60.4436	59.8732	62.754	52.5117	47.6528	28.752	50.7436	42.8534	47.8145	68.539	35.5575	126.896	39.8835	13.5721	11.3631	109.634	61.2974	14.8999	43.8844	18.0329	51.7354	55.0547
hsa-miR-422a	0	5.05444	0	7.46951	0	7.80256	0	1.80031	15.5182	11.7223	4.44544	7.79109	4.78048	0	3.04686	7.42814	2.09716	1.92025	6.98737	2.95851	5.62589	0	2.24072	6.03623	2.08111	0	1.18474	4.53327	1.99577	1.16752	4.16759	2.80311	1.15008	1.03558	7.71362	4.29793	6.04756	7.48579	9.7612	7.9767	6.78607	5.68155	3.82444	3.99766	0	12.8442	7.72837	7.13592	5.00497
hsa-miR-423-5p	69048.4	64853.6	83071.4	93447.3	66593.5	101782	75673.5	73722.6	90751.5	93071	93292	127112	45046.4	30560.1	43171	37229.8	88993.8	91963.7	151731	172936	168702	108575	97435.5	137576	48136.1	38161.3	96737.4	52617.6	59681.6	78810.3	94771.9	43822.4	43822.6	66741.4	40788.7	141766	59128	118685	216897	30562	43213.7	46912.5	112752	79462.7	55349.4	64458.8	62259.8	82022.1	108966
hsa-miR-423-3p	5669.45	4255.84	7668.89	5112.88	2984.35	5512.51	4916.13	7276.84	4915.83	7395.01	6069.8	8410.48	6114.23	5675.2	6367.94	11086.5	11647.6	21580.5	7713.19	19147.4	10568.2	12766.9	13215.8	14575.2	12594.4	10642.3	19609	8507.43	7965.14	19883.1	12416.9	12796.9	12529	9251.91	13084	19729.1	7836.63	7859.45	13052	10293.9	7396.82	4692.96	6643.69	6770.7	10273.5	8350.89	7267.25	9317.73	10209.3
hsa-miR-424-5p	0	0	0	0	0	5.85192	0	0	0	3.55222	0	1.11301	0	0	0	5.5711	4.89338	1.92025	7.8608	5.91701	0	4.07174	0	2.26358	14.5678	0	2.36948	6.04436	4.98944	1.75128	4.16759	3.50389	3.45024	10.3558	5.14241	16.1172	2.01585	10.6049	12.3642	7.31197	0	0	7.01148	7.99531	5.58746	4.28141	10.3045	17.8398	3.33665
hsa-miR-424-3p	159.499	96.0344	393.047	183.003	200.529	105.334	191.424	185.432	280.19	190.399	175.15	193.108	267.707	140.345	143.203	148.563	109.052	187.8	187.786	314.341	326.301	130.296	141.165	252.767	208.631	108.519	256.298	113.332	162.656	181.549	303.401	229.154	161.011	268.216	449.104	287.424	246.942	212.721	638.057	140.257	159.473	545.428	302.768	219.871	150.862	263.307	341.336	244.405	248.58
hsa-miR-425-5p	463.996	601.479	437.712	590.091	583.895	550.08	948.421	532.891	587.107	755.557	730.83	781.335	391.999	228.061	280.311	536.683	608.876	720.861	509.205	712.26	423.348	508.967	658.212	587.023	801.747	804.538	638.969	563.636	570.792	797.122	1141.09	686.762	759.053	838.823	813.358	1109.4	735.786	605.725	5083.96	685.331	366.448	124.994	3204.25	644.955	651.871	849.86	445.669	1366.53	1110.27
hsa-miR-425-3p	0	0	0	85.8993	53.0813	56.5685	8.70111	1.80031	55.176	28.773	23.1163	48.9725	33.4633	17.5431	82.2653	33.4266	70.6044	87.5633	36.6837	89.4948	68.9171	78.381	43.6941	36.9719	67.1158	18.7102	110.576	131.465	63.8648	99.5308	105.857	70.7785	87.4061	39.3522	64.2801	107.448	38.3012	59.2625	328.627	49.8543	71.2538	96.5863	153.615	46.6393	52.1497	50.3066	30.9135	62.4393	99.2652
hsa-miR-4286	0	0	0	0	0	0	0	0	0	7.81489	0	1.66952	0	0	0	0	1.39811	0	0	0	0	0	0	0	0.520277	0	0	0	0	1.75128	1.66704	0	0	3.10675	0	0.537241	0	0.623816	0.325373	0.664725	0	0	3.82444	0	0	0	0	3.56796	1.66832
hsa-miR-429	21.7498	0	8.93289	35.4802	11.7959	3.90128	0	0	10.3455	0	0	0	0	0	0	0	0	0	27.0761	2.95851	2.81294	21.3766	21.2869	29.4266	125.387	44.9044	18.166	31.7329	14.9683	8.4645	56.6793	11.2124	20.7014	93.2026	4.28534	0	76.6024	58.0148	0.650746	8.64142	13.5721	488.613	12.7481	11.993	27.9373	73.8543	3.86419	7.13592	0.834162
hsa-miR-4301	0	0	0	1.86738	0	0	0	0	0	0.355222	0.889088	0.556506	0	0	0	0	0	0	0	0	0	0	0	0	0.520277	0	0	7.55545	0	0	0	0	0	0	0.857069	0	1.00793	0	0.325373	0	0	0	0.637407	0	0	0	0	0	0
hsa-miR-431-5p	0	0	0	0	0	1.95064	0	36.0061	0.862124	6.74922	12.4472	10.0171	0	35.0862	0	7.42814	2.79622	15.746	0	0	0	7.12554	5.6018	9.05434	16.6489	0	23.6948	6.04436	5.98732	15.1777	0	21.0233	10.3507	2.07117	4.28534	18.8035	5.03963	11.8525	0.97612	9.30614	3.39304	0	2.54963	13.3255	18.6249	5.35176	14.1687	0	0
hsa-miR-431-3p	0	0	0	0	0	0	0	0	0	5.68355	0	0	0	0	0	0	0	1.92025	0	0	0	0	1.68054	0	0	0	1.97456	0	0	0	0	2.10233	0	0	0.857069	15.0428	0	0	0	0.664725	0	0	0	0	3.72498	6.42211	0	0	0.834162
hsa-miR-432-5p	268.248	45.49	98.2618	242.759	47.1834	216.521	87.0111	153.026	83.6261	196.083	136.03	298.844	243.804	78.944	243.749	105.851	95.7704	532.293	603.534	288.454	479.607	804.168	1060.42	333.502	570.744	291.879	559.591	231.197	106.774	250.14	84.1854	584.448	381.827	61.0995	207.411	671.552	66.5232	364.932	15.9433	254.59	400.378	11.3631	15.9352	157.241	283.098	86.6985	244.732	23.1918	88.4211
hsa-miR-4324	0	0	4.46645	0	0	0	0	0	0	0.355222	0	0	0	0	0	0	0	0	0	0	0	0	0	0	0	0	0	0	0	0	0	0	0	0	0.857069	0	1.00793	0	0	0	0	0	0	0	1.86249	0	0	0	0
hsa-miR-4326	0	0	4.46645	48.5518	17.6938	21.457	43.5055	0	19.8289	7.45966	12.4472	25.0428	52.5852	0	12.1874	29.7125	62.9149	48.0062	31.4432	61.389	61.8848	36.6456	16.2452	43.0081	35.8991	11.2261	60.8165	24.1774	49.8944	20.1397	57.5128	21.0233	23.0016	19.6761	44.5676	29.011	51.4043	29.3193	154.552	55.8369	47.5025	73.8601	63.1033	3.99766	31.6623	16.0553	28.3374	69.5753	55.0547
hsa-miR-433-3p	0	15.1633	4.46645	7.46951	17.6938	79.9762	60.9078	41.4071	49.1411	44.758	76.4615	67.3372	19.1219	87.7156	39.6092	42.7118	37.0499	120.592	85.5953	54.7324	54.8524	159.816	171.415	61.1168	93.1297	108.519	206.934	78.5766	19.9577	65.0891	25.8391	113.526	111.558	7.24909	73.7079	99.9269	1.00793	136.616	4.22985	41.2129	33.9304	0	4.46185	23.9859	70.7746	43.8844	100.469	3.56796	36.7031
hsa-miR-4421	0	0	0	0	0	0	0	0	0	0	0	0	0	0	0	0	0	1.5362	0	1.47925	0	0	0	0	0	0	0	0	0	0	0	0	0	0	0	0	0	0	0	1.32945	0	0	0	0	0	0	0	0	0
hsa-miR-4424	0	0	26.7987	0	0	0	0	0	0	0	0	0	0	0	0	0	0	0	0	0	0	3.0538	0	0	0	0	0	0	0	1.75128	0	0	0	0	0	0	0	0	0.650746	0	0	0	0.637407	0	0	0	0	0	0
hsa-miR-4426	0	0	0	0	0	0	0	0	0	0	0	0	0	0	0	0	0	0	0	0	0	0	0	1.50906	0	0	0	0	0	0	0	0	0	0	0	0	0	0	0	0	0	0	0	0	0	0	0	0	0
hsa-miR-4429	0	10.1089	0	3.73475	0	5.85192	17.4022	16.2028	6.89699	6.03878	4.44544	12.7996	0	0	3.04686	1.85703	4.89338	4.99264	3.49369	4.43776	0	5.08967	4.48144	7.54528	5.20277	0	6.3186	0	2.99366	1.16752	4.16759	1.40155	2.30016	7.24909	27.4262	10.7448	10.0793	11.2287	10.0866	0.664725	0	0	7.64888	5.33021	0	10.7035	12.8806	7.13592	5.83913
hsa-miR-4433a-5p	0	0	0	0	0	0	0	0	0	0.710444	0	0	0	0	0	0	2.09716	0.384049	0	5.91701	0	0	3.92126	3.01811	0	3.74203	0.394913	0	0	2.04315	0	0.700777	1.15008	0	0	0	0	0	0.325373	0	0	0	0.637407	2.6651	0	0	0	0	0
hsa-miR-4433a-3p	0	0	17.8658	3.73475	0	0	0	9.00153	0.862124	1.42089	0	3.33904	43.0243	8.77156	15.2343	11.1422	3.49527	6.52884	0	13.3133	8.43883	4.07174	3.92126	2.26358	1.04055	11.2261	5.13386	10.5776	5.98732	2.91879	2.50056	3.50389	4.60032	5.17792	2.57121	3.76069	1.00793	3.74289	4.22985	8.64142	27.1443	17.0446	0	0	0	1.07035	2.57612	0	0
hsa-miR-4433b-5p	514.746	257.777	397.514	961.699	188.734	585.192	495.963	624.706	127.594	512.941	113.803	940.495	363.316	175.431	408.279	176.418	1991.6	1869.94	307.444	1584.28	1663.86	1362	1404.37	2011.57	863.14	1511.78	1448.14	1060.78	958.97	2883.77	688.487	1484.95	1108.68	719.731	1058.48	632.87	272.14	716.764	141.212	226.671	234.12	198.854	123.02	944.779	1342.85	830.593	580.916	251.541	477.14
hsa-miR-4433b-3p	1754.49	429.628	437.712	562.08	17.6938	331.609	156.62	757.929	226.739	521.466	43.5653	479.152	2189.46	1429.76	2739.13	1753.04	1002.44	576.458	460.293	1218.9	1994.38	953.805	520.408	968.06	518.717	598.726	926.07	580.258	1158.55	1122.86	439.264	801.689	486.484	264.074	170.557	904.177	234.847	311.284	126.245	1618.6	1832.24	1141.99	143.417	530.356	352.01	218.352	238.291	74.9272	110.109
hsa-miR-4435	0	0	0	14.939	17.6938	1.95064	0	0	0	2.84178	0	0	19.1219	17.5431	0	25.9985	5.59243	11.9055	0	2.21888	0	6.10761	3.92126	6.79075	8.84472	0	4.73895	10.5776	2.99366	8.75638	6.66815	8.40932	4.60032	7.24909	5.99948	22.5641	1.00793	3.74289	13.6657	19.277	10.1791	0	12.7481	0	1.86249	10.7035	0	1.78398	0
hsa-miR-4436a	0	0	0	0	0	0	0	0	0	0	0	0	0	0	0	0	0	0	0	0	0	0	0	0	0	0	0	0	0	0	0	0	0	0	0	0	0	0	0.650746	2.6589	16.9652	0	0.637407	0	0	0	0	7.13592	0
hsa-miR-4436b-5p	0	0	0	0	0	0	0	0	0	0	0	0	0	0	0	0	0	0	0	0	0	0	0	0	2.08111	0	1.97456	1.51109	0	0.291879	0	0	0	0	0	0	0	0	0	0.664725	0	0	0	0	0	0	0	0	0
hsa-miR-4436b-3p	0	0	0	0	0	0	0	0	0	0	0	2.78253	9.56095	0	0	3.71407	0	6.52884	0	7.39626	0	13.2332	1.68054	0	0	0	2.36948	0	3.99155	1.16752	4.16759	0	0	0	0.857069	0	0	0	0	0	0	0	0	0	0	0	0	0	0
hsa-miR-4437	0	0	0	0	0	0	0	0	0	0	0	0	0	0	0	0	0	0	0	0	0	0	0	0	1.04055	0	0	0	0	0	0	0	0	0	0	4.83517	0	0	0.325373	0	0	0	0.637407	0	0	0	2.57612	0	0
hsa-miR-4440	0	0	0	3.73475	0	0	0	0	0	0	0	0	0	0	0	0	0	0	0	10.3548	0	0	0	0	0	0	0	0	6.98521	0.875638	1.66704	0	0	4.14234	3.42827	4.83517	3.02378	0	5.53134	0	0	0	3.82444	0	1.86249	6.42211	0	3.56796	0.834162
hsa-miR-4443	7.24994	0	0	13.0716	0	13.6545	0	0	0	0	8.00179	4.45205	4.78048	26.3147	0	0	9.78675	0	13.1013	10.3548	29.5359	5.08967	0	9.80887	2.08111	3.74203	0	3.02218	0	5.83758	2.50056	2.80311	3.45024	0	1.71414	0	0	3.11908	0.97612	8.64142	0	0	1.27481	0	1.86249	0	0	0	0.834162
hsa-miR-4446-5p	0	0	0	0	0	0	0	0	0	0	0	0	0	0	0	0	0	0	0	0	0	0	0	0	0	0	0.789825	0	0	0	0	1.40155	0	0	0	0	0	0	0	0.664725	0	0	0	0	0	0	0	0	0
hsa-miR-4446-3p	0	65.7078	227.789	268.902	11.7959	187.261	87.0111	104.418	103.455	232.67	53.3453	402.354	105.17	8.77156	73.1247	191.275	368.401	445.881	197.393	638.298	527.427	250.412	451.505	488.18	337.14	523.885	407.55	486.571	547.84	378.859	185.041	335.672	541.688	214.366	254.549	431.942	115.912	182.154	46.5284	249.936	159.473	11.3631	72.6644	270.508	234.674	111.317	121.078	108.823	114.28
hsa-miR-4448	0	0	0	0	0	5.85192	0	0	0	19.8924	0	0	14.3414	0	0	1.85703	9.0877	7.68099	0	8.87552	0	15.269	0.56018	4.52717	4.6825	3.74203	1.57965	0	2.99366	2.33503	1.66704	4.20466	1.15008	12.427	5.99948	0	1.00793	0	7.80896	0	0	0	10.8359	0	1.86249	3.21106	23.1851	0	0
hsa-miR-4449	0	0	0	0	0	0	0	0	0	0	0	0	0	0	0	3.71407	2.09716	0	0	0	0	2.03587	0	0	1.56083	0	1.18474	7.55545	0	2.04315	0	4.90544	0	4.14234	2.57121	0	0	4.36671	0.97612	0.664725	0	0	0	0	0	0	0	0	1.66832
hsa-miR-4451	0	0	0	0	0	0	0	0	0	0	0	0	0	0	0	0	0	0	0	0	0	0	0	0	0.520277	0	0	1.51109	0	0	0	0	0	0	0	0	0	0	0	0	0	0	0	0	0	0	0	3.56796	0
hsa-miR-4454	0	0	0	0	0	0	0	0	0	0	0	0	0	0	0	0	0	3.45644	0	0	0	0	0	0	0	0	1.18474	0	0	0.291879	0	0.700777	0	0	0.857069	0	0	0	0.97612	0	6.78607	0	0	0	0	0	0	0	0
hsa-miR-4459	0	0	0	0	0	0	0	0	0	0	0	0	0	0	0	0	0	0	0	0	0	0	0	0	0	0	0	0	0	0	0	0	0	0	0	0	0	0	0	2.6589	0	0	0	0	0	0	0	0	0
hsa-miR-4466	7.24994	30.3267	17.8658	3.73475	0	0	0	16.2028	23.2774	4.97311	23.1163	2.22602	66.9267	35.0862	24.3749	25.9985	16.7773	1.5362	6.98737	0	11.2518	1.01793	2.24072	6.79075	6.24333	7.48407	3.1593	0	12.9725	7.0051	0	2.80311	0	11.3914	2.57121	9.1331	5.03963	11.2287	8.78508	9.30614	0	0	3.18704	0	3.72498	7.49247	18.0329	1.78398	5.83913
hsa-miR-4467	0	0	0	11.2043	0	5.85192	0	0	0	0	0	8.34759	19.1219	0	0	7.42814	8.38865	0	0	4.43776	0	7.12554	0	0	0	0	1.97456	1.51109	15.9662	3.50255	5.00111	0	1.15008	0	0	2.14897	20.1585	0	67.0269	0.664725	0	0	6.37407	7.99531	9.31244	1.07035	0	0	10.8441
hsa-miR-4469	0	0	0	0	0	0	0	0	0	0	0	0	0	0	0	0	0	0	0	0	0	0	0	2.26358	0	0	0	0	0	0	0	0	0	0	0	0	0	0	0	0	0	0	0	0	1.86249	0	0	0	0
hsa-miR-4470	0	0	22.3322	0	0	0	0	0	0	0.355222	0	6.12157	0	0	0	0	0	0	0	1.47925	0	0	7.28235	3.01811	7.28388	0	4.34404	0	9.97887	8.75638	0.833519	1.40155	2.30016	0	3.42827	8.05862	0	5.61434	1.30149	5.3178	0	0	3.18704	1.33255	0	0	1.28806	1.78398	0
hsa-miR-4473	0	0	13.3993	39.2149	0	0	43.5055	0	6.89699	0	37.3417	1.11301	0	0	0	12.9992	6.99054	3.84049	0	2.95851	5.62589	0	1.68054	2.26358	8.32444	3.74203	3.55421	0	0.997887	1.4594	5.00111	4.90544	12.6509	0	6.85655	8.59586	2.01585	5.61434	20.1731	6.64725	0	0	7.64888	0	0	0	9.01643	0	2.50249
hsa-miR-4474-3p	0	0	0	0	0	0	0	0	0	0	0	0	0	0	0	0	0	0	0	7.39626	8.43883	0	2.24072	0	0	0	0	0	0	1.75128	0.833519	0	0	0	0	0.537241	0	0	2.92836	0	0	0	0	0	0	0	0	0	0
hsa-miR-4477b	0	0	0	0	0	0	0	0	0	0	0	0	0	0	0	3.71407	0	0	0	0	0	0	0	0	0	0	0	0	0	2.91879	0	0	0	0	0	4.29793	0	0	0.325373	0	0	0	0	0	0	0	2.57612	0	0
hsa-miR-4479	0	0	0	0	0	0	0	0	0	0	0	0	0	0	0	0	0	0	0	0	0	0	0	0	1.56083	0	1.57965	0	0	0	0	0	0	0	0	0	0	0	1.95224	1.32945	0	0	0	0	0	0	0	0	0
hsa-miR-4482-5p	0	0	0	0	0	0	0	0	0	0	0	0	0	0	0	0	5.59243	0	0	0	0	0	0	0	0	0	0	0	0	0	0	0	0	0	0	0	0	0	0	0	0	0	0	0	0	0	2.57612	0	0
hsa-miR-4482-3p	0	0	0	0	0	0	0	0	0	0	0	0	0	0	12.1874	0	0	0	0	0	0	0	0	0	0	0	0	0	0	0	0	0	0	0	0	0	0	0	1.30149	0	0	0	0	0	0	0	0	0	0
hsa-miR-4485-3p	0	0	0	0	0	0	0	0	0	2.48655	0	1.66952	0	0	0	0	6.29149	2.3043	0	4.43776	0	7.12554	0	5.2817	0	0	9.4779	0	0	4.08631	2.50056	0	0	2.07117	1.71414	1.07448	0	4.99052	0	0	10.1791	0	0	0	0	2.1407	0	0	0
hsa-miR-4488	0	0	8.93289	0	88.4689	17.5557	34.8044	102.617	31.8986	10.3014	17.7818	1.66952	138.634	456.121	60.9372	9.28517	7.68959	12.6736	13.1013	19.9699	19.6906	7.12554	26.3285	35.4628	15.6083	149.681	31.593	33.244	69.8521	5.5457	15.0033	3.50389	6.90048	104.594	22.2838	8.59586	36.2854	29.3193	33.1881	9.97087	33.9304	119.312	3.18704	0	1.86249	12.8442	60.5389	16.0558	18.3516
hsa-miR-4489	0	0	0	5.60213	0	3.90128	0	0	0	5.68355	13.3363	3.33904	0	0	0	0	4.89338	0	0	0	0	4.07174	0.56018	4.52717	0	0	2.76439	0	0	0	0	0	0	6.21351	0.857069	6.4469	3.02378	3.11908	12.0388	0	0	0	3.18704	2.6651	0	0	0	0	0
hsa-miR-4492	0	0	0	0	0	0	0	0	0	0	0	3.89554	4.78048	43.8578	42.6561	0	0	0	0	0	0	8.14348	2.24072	0	0	0	0	0	0	0	0	0	1.15008	9.32026	0.857069	0.537241	0	0	0.325373	2.6589	0	0	0	0	0	5.35176	0	0	0
hsa-miR-4498	0	0	0	0	0	0	0	0	8.62124	9.94622	0	0	0	0	0	11.1422	0	0	0	5.91701	0	0	0	0	0	0	0.394913	0	0	4.67007	0	0.700777	0	0	0.857069	2.14897	0	4.36671	7.80896	1.32945	0	0	0	0	0	0	0	0	6.67329
hsa-miR-449a	0	0	0	0	0	0	0	0	0	0	0	0	0	0	0	0	0	0	0	0	0	0	1.12036	0	0	0	1.18474	0	11.9746	0	0	0	0	0	0	0	0	0	1.62687	0.664725	0	0	0	3.99766	0	2.1407	0	0	0
hsa-miR-449c-5p	0	30.3267	0	0	35.3876	0	0	0	0	0	0	2.22602	0	8.77156	0	0	0	0	11.3545	0	0	0	0	0	3.12166	0	12.2423	0	27.9408	0	0	4.90544	0	9.32026	0	0	8.06341	0	0.325373	0	0	0	0	73.2904	0	6.42211	0	0	0
hsa-miR-4503	0	0	0	0	0	0	0	0	0	0	0	0	0	0	0	0	0	0	0	0	0	0	0	0	0	0	0	0	0	2.62691	0	0	0	0	0.857069	0	0	0	0.97612	0	0	0	0	0	0	0	0	0	0
hsa-miR-4504	0	0	0	0	0	0	0	0	0.862124	0	16.8927	2.78253	0	0	18.2812	3.71407	2.09716	0	0	0	0	0	3.92126	2.26358	0	0	0.394913	3.02218	0	0.875638	0	0	1.15008	2.07117	0.857069	0	3.02378	6.86197	11.3881	6.64725	0	0	9.56111	7.99531	1.86249	2.1407	0	1.78398	0.834162
hsa-miR-4508	0	0	0	11.2043	23.5917	15.6051	104.413	0	14.6561	18.4715	4.44544	20.5907	9.56095	17.5431	15.2343	3.71407	37.0499	18.0503	1.74684	20.7095	25.3165	10.1793	37.5321	8.29981	6.24333	33.6783	17.7711	10.5776	17.962	21.8909	44.1765	3.50389	5.7504	35.2099	18.8555	18.2662	51.4043	14.9716	96.3105	16.6181	10.1791	5.68155	8.28629	23.9859	31.6623	54.588	20.609	8.91991	64.2304
hsa-miR-450a-5p	108.749	0	0	93.3688	82.571	70.223	43.5055	36.0061	60.3487	12.4328	49.7889	43.964	200.78	105.259	106.64	59.4251	11.1849	42.6295	49.785	88.0155	82.9818	30.538	19.6063	54.326	71.7983	44.9044	46.9946	46.8438	55.8817	25.9772	68.3486	30.8342	54.0538	52.8148	59.1377	29.5483	70.5549	31.8146	118.761	50.5191	67.8607	238.625	124.932	86.6159	33.5248	48.1659	34.7777	99.9029	23.3565
hsa-miR-450a-1-3p	0	0	0	0	0	0	0	0	0	0	0	0	0	0	0	0	0	0	0	0	0	0	0	0	0	0	0	0	1.99577	0	0	0	0	0	0	0	0	0	0.97612	0.664725	0	0	0.637407	0	0	0	0	0	0
hsa-miR-450a-2-3p	0	0	0	0	0	0	0	0	0	1.42089	0	2.22602	0	0	0	0	0	5.37669	0	5.17739	0	0	0	0	1.56083	0	2.36948	0	6.98521	2.33503	0	0	2.30016	1.03558	1.71414	5.90966	2.01585	3.74289	6.50746	3.98835	0	0	7.64888	0	5.58746	0	0	3.56796	9.17578
hsa-miR-450b-5p	0	30.3267	0	18.6738	0	15.6051	8.70111	0	13.794	4.61789	0	23.3733	81.2681	87.7156	39.6092	18.5703	22.3697	7.29694	0	25.1473	36.5683	17.3049	14.0045	16.5996	24.9733	29.9363	17.7711	1.51109	17.962	11.6752	10.8357	21.0233	21.8515	37.281	25.7121	28.4738	12.0951	21.2097	31.2358	65.143	47.5025	147.72	59.2789	17.3232	16.7624	7.49247	45.0822	19.6238	39.2056
hsa-miR-4510	0	0	4.46645	3.73475	35.3876	7.80256	0	9.00153	9.48337	12.4328	16.8927	7.79109	4.78048	0	12.1874	5.5711	4.89338	0.768099	1.74684	3.69813	4.21941	1.01793	1.12036	3.01811	2.60139	7.48407	4.34404	3.02218	4.98944	10.5077	10.0022	6.30699	4.60032	9.32026	4.28534	6.98414	3.02378	9.35723	65.7254	8.64142	20.3582	11.3631	26.1337	5.33021	14.8999	14.9849	5.15225	17.8398	12.5124
hsa-miR-4511	0	0	0	0	0	0	0	0	0	0	0	1.11301	9.56095	0	9.14059	0	4.19432	3.45644	0	0	0	0	0	0	0	0	7.89825	0	0	4.67007	5.00111	1.40155	2.30016	1.03558	5.99948	0	3.02378	1.87145	16.594	1.99417	13.5721	0	8.28629	0	0	3.21106	0	0	9.17578
hsa-miR-4513	0	0	4.46645	0	0	0	0	0	0	0	0	0	0	0	0	0	0	0	0	0	0	0	0	0	0	22.4522	0	0	0	0	0	0	0	0	0	0	0	0	0	0	0	0	0	0	24.2123	0	0	0	0.834162
hsa-miR-4516	57.9995	0	8.93289	0	0	0	0	0	10.3455	3.55222	0	0	0	78.944	12.1874	5.5711	4.89338	5.76074	0	2.95851	14.0647	0	0	8.29981	0	11.2261	0.789825	0	5.98732	0	0	1.40155	1.15008	0	0	0	0	0	1.30149	2.6589	0	45.4524	0	0	3.72498	0	3.86419	0	0
hsa-miR-451a	35060.7	45196.8	53445.5	97120.4	92915.9	85986.1	97217.5	27438.5	57041.6	38346.9	54907.4	101235	26154	11499.5	35029.8	9981.56	19875.5	7937.92	117133	59141.3	30872.1	40122.9	67295.6	74338.4	32658.9	20884.3	4556.9	7647.62	6770.67	26996.8	108371	7250.24	20438.1	54702.7	40420.2	96669.6	36861.9	94705.8	776470	5269.94	29858.7	52304.3	538380	82121.2	41798	97827	32353.5	128853	101596
hsa-miR-451b	0	0	0	1.86738	0	1.95064	0	0	0.862124	2.13133	0.889088	3.33904	0	0	3.04686	0	0	0	0	1.47925	0	1.01793	1.12036	2.26358	1.56083	0	0	0	0	0.875638	0.833519	0	0	1.03558	2.57121	8.59586	1.00793	3.11908	15.2925	0	0	0	14.023	1.33255	0	0	0	10.7039	2.50249
hsa-miR-452-5p	72.4994	0	0	5.60213	23.5917	0	0	0	0	21.3133	16.0036	8.9041	0	35.0862	12.1874	18.5703	22.3697	21.1227	0	11.834	2.81294	3.0538	23.5276	0	14.5678	56.1305	51.7336	22.6663	28.9387	25.3935	0.833519	15.4171	11.5008	27.9608	14.5702	9.67035	9.07134	11.2287	1.95224	14.6239	10.1791	17.0446	6.37407	14.6581	1.86249	12.8442	25.7612	17.8398	5.83913
hsa-miR-4520-5p	0	0	0	0	0	0	0	0	4.31062	0	0	0	0	0	0	0	0	0	0	0	0	0	2.8009	0	0	0	1.18474	0	0	0	0	0	0	0	0	0	0	0	0	0	0	0	0	0	0	0	0	0	0
hsa-miR-4521	0	0	0	0	0	0	0	0	0	0	0	2.22602	0	0	0	0	0	0	0	0	0	0	0	6.79075	3.12166	0	0	0	0	0	0	0	0	0	0	0	0	1.24763	10.4119	3.32362	0	0	1.27481	0	0	0	0	0	5.00497
hsa-miR-4525	0	0	0	0	0	17.5557	0	0	22.4152	8.17011	13.3363	1.11301	0	0	0	0	2.79622	2.68835	0	0	0	0	0	3.01811	0.520277	0	7.89825	0	0.997887	1.75128	5.83463	0	0	1.03558	0.857069	6.98414	0	1.24763	8.78508	0	0	45.4524	10.1985	0	0	5.35176	2.57612	7.13592	6.67329
hsa-miR-4532	0	45.49	0	0	5.89793	0	0	0	0	0	0	0	0	0	0	0	0	0	0	0	0	0	0	0	0	0	0	0	0	0	0	0	0	0	0	0	0	0	0.97612	0	0	0	0	0	0	0	0	0	0
hsa-miR-4533	0	0	0	0	0	0	0	0	0	8.17011	0	0	0	0	0	9.28517	18.1754	12.6736	12.2279	5.91701	14.0647	0	11.2036	12.827	3.64194	0	13.8219	30.2218	5.98732	15.4696	1.66704	8.40932	3.45024	0	1.71414	5.90966	0	23.705	1.30149	4.65307	0	0	2.54963	0	0	0	12.8806	0	0
hsa-miR-4536-5p	0	0	0	0	0	0	0	0	0	0	0	0	0	0	0	0	0	0	0	0	0	0	0	0	0	0	0	9.06653	0	0.291879	0	0	1.15008	3.10675	0	0	0	3.11908	0.650746	0	0	0	0	0	0	0	0	0	0
hsa-miR-454-5p	0	25.2722	0	0	0	0	17.4022	0	8.62124	5.68355	27.5617	9.46061	28.6829	26.3147	0	48.2829	21.6707	20.7387	0	17.0114	0	11.1973	22.9674	13.5815	8.84472	14.9681	26.4591	24.1774	18.9599	13.4264	20.838	18.2202	40.2528	22.7829	9.42775	10.2076	8.06341	13.7239	68.003	20.6065	23.7513	0	35.6948	15.9906	18.6249	19.2663	12.8806	21.4078	30.0298
hsa-miR-454-3p	94.2492	0	17.8658	18.6738	0	11.7038	0	28.8049	20.691	7.45966	8.89088	20.0342	0	8.77156	15.2343	9.28517	22.3697	21.8908	7.8608	14.0529	14.0647	17.3049	13.4443	6.79075	16.1286	0	15.0067	13.5998	9.97887	18.3884	30.8402	13.3148	23.0016	9.32026	17.9984	9.67035	18.1427	6.23816	196.851	9.30614	3.39304	5.68155	113.458	11.993	20.4874	11.7739	3.86419	67.7913	28.3615
hsa-miR-455-5p	0	15.1633	35.7316	54.1539	29.4896	21.457	0	0	37.0713	12.788	16.0036	8.34759	0	0	21.328	9.28517	17.4763	13.0577	0	1.47925	0	4.07174	11.2036	12.0725	14.0475	7.48407	6.71352	7.55545	0	1.16752	2.50056	12.614	2.30016	3.10675	0.857069	0	22.1744	18.0907	0	9.30614	6.78607	0	0	5.33021	3.72498	1.07035	3.86419	1.78398	0
hsa-miR-455-3p	0	0	0	0	0	0	0	0	4.31062	0	0	0	0	0	0	0	0	9.60124	0	0	0	0	4.48144	0	2.08111	0	0	0	0	2.04315	3.33408	2.10233	0	0	0.857069	0	14.111	0	0	0	0	0	0	0	0	8.56282	0	0	0
hsa-miR-4632-5p	0	0	0	0	0	0	0	0	0	0	0	0	0	0	0	0	0	0	0	0	0	0	0	0	0	0	0	0	0.997887	0	0	0	0	0	0	0	0	0	0.325373	0	0	0	1.27481	0	0	0	0	0	0
hsa-miR-4635	0	0	0	0	35.3876	0	0	0	0	0	0	0	0	8.77156	0	0	0	0	0	0	0	0	0	0	0	0	0	0	0	0	0	1.40155	0	0	0	0	0	0	3.57911	0	0	0	0.637407	0	0	0	0	0	0
hsa-miR-4638-5p	0	0	0	0	0	0	0	0	0	0	0	0	0	0	0	0	0	0	0	0	0	0	0	13.5815	0	0	0	0	0	7.29698	0	0	0	0	4.28534	2.68621	1.00793	0	2.27761	1.32945	6.78607	0	1.27481	0	0	1.07035	0	0	2.50249
hsa-miR-4638-3p	0	0	0	0	0	0	0	0	0	0	0	0	0	0	0	0	0	0	0	0	0	0	0	0	2.60139	0	0	0	0	0	3.33408	0	0	0	0	0	0	0	1.30149	0	0	0	0.637407	0	0	2.1407	0	0	0
hsa-miR-4639-5p	0	0	0	0	0	0	0	0	0	0	0	0	0	0	0	0	0	0	0	0	0	0	0	1.50906	0	0	3.1593	0	0	0	0	0	0	0	0	0	0	0	0.325373	0	0	0	1.27481	0	0	0	0	1.78398	2.50249
hsa-miR-4644	0	0	0	0	0	3.90128	0	0	0	0	0	1.66952	0	0	0	0	0	0	0	0	0	0	0	1.50906	0	0	0.394913	0	0	1.16752	0.833519	0	0	0	0	0	0	0	0.650746	0	0	0	1.27481	0	1.86249	0	0	0	0
hsa-miR-4645-3p	0	0	0	0	0	0	0	21.6037	0	0	0	2.78253	0	0	0	0	3.49527	1.5362	0	2.95851	23.91	0	0.56018	15.8451	6.24333	0	4.73895	9.06653	0	1.16752	0	7.00777	1.15008	0	8.57069	0	0	0	0	1.32945	0	0	1.91222	2.6651	1.86249	0	3.86419	0	0.834162
hsa-miR-4646-5p	0	0	0	0	0	5.85192	0	0	0	0	0	5.56506	0	0	0	0	0	3.0724	0	1.47925	0	0	0	5.2817	1.56083	0	0	0	2.99366	1.75128	1.66704	0	0	0	4.28534	8.05862	2.01585	3.11908	9.43582	0	6.78607	0	2.54963	0	7.44995	2.1407	2.57612	0	9.17578
hsa-miR-4646-3p	0	0	0	0	0	9.75319	0	0	0	0	0	0	0	0	0	0	0	0	0	0	0	0	0	0	0	0	2.36948	1.51109	0.997887	0.291879	1.66704	0	0	0	0	0	0	0	0.325373	0	0	0	0	1.33255	0	0	0	0	1.66832
hsa-miR-4647	0	0	0	0	0	3.90128	0	0	0	8.17011	0	0	0	0	0	0	0	0.768099	0	0	0	0	3.92126	0	0	3.74203	3.55421	0	0	0.291879	1.66704	0.700777	0	0	1.71414	5.37241	9.07134	0	1.95224	1.32945	0	0	0.637407	3.99766	0	0	0	7.13592	4.17081
hsa-miR-4654	0	0	0	0	0	0	0	25.2043	0	8.17011	0	0	0	0	0	0	3.49527	0.768099	0	2.95851	8.43883	3.0538	15.6851	8.29981	0	0	3.1593	3.02218	0	2.04315	0	0.700777	0	0	5.14241	0	0	0	0.325373	10.6356	0	0	1.91222	0	0	0	0	5.35194	0
hsa-miR-4655-5p	0	0	0	0	0	0	0	0	0	0	0	0	0	0	0	0	0	0	0	0	0	0	0	0	0	0	1.57965	0	0	0	0	0	0	0	0	0	0	0	1.62687	0	0	0	0.637407	7.99531	3.72498	0	0	0	0
hsa-miR-4657	0	0	0	22.4085	0	0	0	0	0	0	0	0	0	0	0	0	0	0	6.98737	4.43776	0	0	3.92126	0	0.520277	0	2.36948	0	0	0	0.833519	3.50389	0	1.03558	0	0	0	0	0.325373	0	0	0	0	6.66276	0	0	0	0	0
hsa-miR-4658	0	0	0	0	0	0	0	0	0	0	0	0	0	0	0	0	0	0	15.7216	0	0	0	0	6.79075	0	0	0	0	0	0	0	0	0	7.24909	0	0	0	3.11908	0	0.664725	0	0	0.637407	0	0	4.28141	0	0	0
hsa-miR-4659a-3p	0	0	0	0	0	11.7038	0	0	19.8289	0	0	6.12157	0	0	6.09372	0	3.49527	13.0577	0	11.834	0	6.10761	14.5647	0	5.72305	3.74203	0.789825	13.5998	0	2.91879	16.6704	5.60622	1.15008	1.03558	0.857069	3.22345	3.02378	0	34.1642	1.32945	3.39304	0	11.4733	2.6651	0	5.35176	0	7.13592	5.00497
hsa-miR-4659b-5p	0	0	0	0	5.89793	0	0	0	0	0	0	0	0	0	0	0	0	0	0	1.47925	0	0	0	0	0	0	1.97456	0	0	0.875638	0	1.40155	0	0	0	0	0	0	0	0	0	0	0	2.6651	0	0	0	0	0
hsa-miR-4659b-3p	0	0	17.8658	0	0	7.80256	0	0	0.862124	0	0	6.12157	0	0	0	0	15.3792	12.2896	19.2153	8.87552	9.8453	4.07174	6.72217	6.79075	7.80416	3.74203	16.9812	7.55545	9.97887	2.91879	14.1698	8.40932	5.7504	2.07117	2.57121	5.37241	13.103	0	13.991	13.2945	0	0	17.8474	1.33255	22.3499	3.21106	2.57612	0	3.33665
hsa-miR-4660	0	0	0	3.73475	0	0	0	0	0	4.26266	0	0	0	0	0	0	2.79622	0	0	0	0	0	0	0	0.520277	0	0	1.51109	0	1.4594	0	0	0	0	0	1.61172	0	0.623816	4.22985	2.6589	0	0	1.91222	0	1.86249	0	1.28806	0	0
hsa-miR-4661-5p	0	0	0	0	0	0	0	25.2043	6.03487	0	0	1.66952	14.3414	0	0	0	0	0	0	0	2.81294	7.12554	2.24072	0	5.20277	0	0.394913	31.7329	0	0	2.50056	0	2.30016	0	0.857069	1.07448	0	0	2.60299	10.6356	6.78607	0	4.46185	0	5.58746	0	0	0	1.66832
hsa-miR-4662a-5p	0	0	0	3.73475	0	0	0	0	0	5.32833	0	2.22602	0	0	0	1.85703	12.583	8.06504	11.3545	11.834	18.2841	4.07174	12.324	12.0725	1.56083	0	8.68808	6.04436	14.9683	2.91879	3.33408	18.2202	6.90048	0	5.99948	2.68621	0	0	2.92836	1.99417	13.5721	0	1.91222	6.66276	0	0	6.44031	3.56796	0
hsa-miR-4664-3p	0	0	0	0	0	0	0	0	0	0	0	0	0	0	0	0	0	4.60859	0	0	0	0	0	6.03623	0	0	2.36948	6.04436	0	0	0	0	1.15008	1.03558	0	2.68621	3.02378	6.86197	1.30149	1.99417	3.39304	0	1.27481	0	0	0	0	5.35194	5.00497
hsa-miR-4665-5p	0	0	0	24.2759	5.89793	3.90128	0	1.80031	17.2425	28.773	35.5635	23.9298	19.1219	0	60.9372	7.42814	25.865	57.6074	38.4306	74.7023	22.5035	18.3228	18.486	52.0625	13.5272	18.7102	55.6827	30.2218	58.8754	30.3554	21.6715	16.1179	33.3523	49.7081	18.8555	23.1014	14.111	13.1001	3.90448	32.5715	30.5373	0	6.37407	25.3185	33.5248	19.2663	3.86419	0	13.3466
hsa-miR-4667-5p	0	0	0	0	0	1.95064	0	0	0	0	8.00179	10.0171	0	0	0	0	3.49527	0.384049	0	0	2.81294	4.07174	5.04162	0	2.60139	3.74203	0	0	9.97887	1.16752	0	0	2.30016	0	2.57121	0	4.03171	1.87145	1.30149	3.98835	0	0	0	0	0	1.07035	3.86419	0	0
hsa-miR-4668-5p	0	0	0	13.0716	0	11.7038	0	25.2043	0	1.77611	0	0	0	0	0	0	4.19432	0	0	4.43776	0	0	0	3.77264	0	0	0.789825	0	0	0	0.833519	0	0	1.03558	0	2.68621	5.03963	3.74289	5.53134	0	0	0	9.56111	2.6651	0	0	0	0	0
hsa-miR-4669	0	0	0	0	11.7959	0	0	0	0	0	0	0	0	0	0	0	4.89338	0	0	6.65664	0	0	14.0045	3.77264	0	0	0	0	0	0	15.0033	0	2.30016	6.21351	0	0	13.103	0	35.1403	0	0	17.0446	0	0	1.86249	7.49247	1.28806	1.78398	0
hsa-miR-4670-5p	0	0	0	0	0	0	0	0	0	0	0	0	0	0	6.09372	0	0	0	5.24053	0	0	0	0	0	0	0	0	0	0	0	0	0	0	0	0	0	0	0	0	1.32945	0	0	0.637407	0	0	0	0	0	0
hsa-miR-4672	0	0	0	0	0	0	0	0	0	0	0	0	0	0	0	3.71407	0	0	0	0	0	0	0	0	0	0	0	0	0	0	0	0	0	0	0	0	0	0	2.27761	0.664725	0	0	0.637407	6.66276	0	0	0	0	0
hsa-miR-4676-5p	0	0	0	0	0	0	0	0	0	0	0	0	0	0	0	0	0	0	0	0	0	6.10761	0	0	0.520277	0	0	0	0	0	0	0	0	0	0	0	0	3.74289	0.650746	2.6589	0	0	0	0	0	0	0	0	0
hsa-miR-4676-3p	0	0	0	0	0	0	0	0	0	9.591	1.77818	2.78253	0	0	0	0	7.68959	0	0	0	8.43883	0	2.24072	10.5634	4.16222	0	2.36948	1.51109	0	0	1.66704	0	2.30016	0	7.71362	5.37241	14.111	1.87145	7.48358	8.64142	6.78607	0	1.91222	0	1.86249	0	0	0	1.66832
hsa-miR-4677-5p	0	0	0	0	0	0	0	0	0	0	0	0	0	0	0	0	2.79622	0	0	0	0	0	0	0	0	3.74203	0	0	0	0	0	0	0	0	0	0	0	0	0.325373	3.32362	0	0	0.637407	0	0	0	3.86419	0	0
hsa-miR-4677-3p	0	0	0	0	5.89793	3.90128	0	0	6.89699	0	0	3.89554	0	0	0	0	4.89338	3.45644	0	0	0	0	2.8009	0	1.56083	0	0	3.02218	4.98944	0	1.66704	2.10233	0	0	0.857069	0	0	0	2.92836	9.97087	3.39304	0	6.37407	9.32786	0	0	0	0	2.50249
hsa-miR-4678	0	0	8.93289	0	0	0	0	0	0	0	0	0	0	0	0	0	0	0	0	0	0	0	0	0	0	0	0	0	0	0	0	0	0	0	0	0	0	0	1.30149	0	0	0	0.637407	0	0	0	0	1.78398	0
hsa-miR-4680-3p	0	0	0	0	0	0	0	0	0	0	0	0	0	0	0	0	0	0	0	0	0	0	0	0	0	0	0	0	0	0	0	0	0	0	0	0	0	0	0	0	10.1791	0	0	0	0	0	0	0	0
hsa-miR-4683	0	0	0	0	0	0	0	0	10.3455	9.94622	26.6726	0.556506	0	0	12.1874	0	2.09716	3.0724	0	0	0	5.08967	0	0	2.08111	0	0	0	1.99577	4.67007	0	3.50389	3.45024	8.28468	0	0	0	0.623816	0	0	0	0	0	0	0	6.42211	0	1.78398	1.66832
hsa-miR-4685-5p	0	0	0	0	0	0	0	0	0	0	0	0	0	0	0	0	0	0	0	0	0	4.07174	0	0	0	0	0	0	0	0	0	0	0	0	0	0	0	0	0.325373	0	0	0	0	1.33255	0	0	0	0	0
hsa-miR-4685-3p	0	0	0	0	0	13.6545	52.2066	0	0	0	0	10.5736	0	0	0	0	2.79622	0	4.36711	0	0	5.08967	1.12036	9.05434	9.36499	0	5.52878	6.04436	0	6.71322	19.1709	6.30699	0	3.10675	18.8555	0.537241	6.04756	21.2097	18.8716	2.6589	0	0	2.54963	15.9906	5.58746	17.1256	12.8806	10.7039	9.17578
hsa-miR-4686	0	0	0	0	0	0	0	0	0	0	0	0	0	0	0	0	0	0	6.98737	0	0	0	0	0	0	3.74203	0	0	0	0	0	2.80311	0	0	1.71414	0	0	0	0	0	0	0	0	0	0	0	0	0	0
hsa-miR-4687-5p	0	0	0	0	0	0	0	0	0	0	0	0	0	0	0	0	0	3.0724	0	0	0	0	0	0	0	0	0	0	2.99366	0.875638	0	0	0	0	1.71414	0	0	0	0	0	0	0	0	0	0	0	1.28806	0	0
hsa-miR-4687-3p	0	0	0	0	0	0	0	0	0	6.74922	0	0	0	0	0	0	0	0	0	0	0	0	0	0	0	0	0	0	0	0	0	2.10233	4.60032	1.03558	0	0	0	0	0	3.98835	0	0	0	3.99766	0	0	0	0	0
hsa-miR-4688	0	0	0	0	0	0	0	0	0	0	0.889088	0	0	0	12.1874	0	6.29149	0	0	0	0	0	5.04162	0	1.04055	0	0	0	0	0.583758	0	0	0	0	0.857069	0	0	0	0	2.6589	0	0	0.637407	0	0	0	0	0	0
hsa-miR-4689	0	0	0	0	0	0	0	0	0	0	0	0	0	0	0	0	0	2.68835	0	1.47925	0	0	0	0	0	0	0	6.04436	0	0.875638	0	0	0	0	0	0	0	0	0	0	0	0	0	0	0	0	0	0	0
hsa-miR-4690-3p	0	0	0	0	0	0	0	0	0	0	0	0	0	0	0	0	0	0	0	0	0	0	1.68054	0	3.12166	0	0.394913	0	0	0	0	0	0	10.3558	4.28534	0	3.02378	1.24763	38.0687	0	0	0	5.73666	0	0	0	0	1.78398	4.17081
hsa-miR-4693-3p	0	0	0	0	0	0	0	0	0	0	4.44544	0	0	0	0	0	0	0	0	0	0	0	0	0	0	0	0	0	0	0	0	0	0	0	0	0	0	0	0	0	0	0	0	0	0	0	0	0	0
hsa-miR-4695-5p	0	0	0	0	0	0	0	0	0	0	0	0	0	0	0	0	0	0	0	0	0	6.10761	0	0	0	0	0	0	0	0	0	0	0	0	0	0	0	0	0.325373	0	0	0	0	0	0	0	0	1.78398	0
hsa-miR-4695-3p	0	0	0	0	0	0	0	0	0	0	0	0	0	0	0	0	0	0	0	0	0	0	0	0	0	0	0	0	0	0	3.33408	0	0	0	0.857069	0	0	0	0	0	0	0	0	0	0	0	0	0	0
hsa-miR-4697-5p	0	0	0	0	0	0	0	0	0	4.97311	0	0	0	0	0	7.42814	0	2.68835	0	0	7.03236	0	0	0	0	0	0	0	0	0.291879	0.833519	0.700777	0	3.10675	1.71414	0	3.02378	1.87145	0	1.99417	0	11.3631	1.91222	0	0	0	0	0	0
hsa-miR-4697-3p	0	0	0	0	0	1.95064	0	0	0	0	8.89088	1.66952	0	0	0	0	0	0	0	0	0	0	0	0	0	0	0	0	0	0	0	0	0	7.24909	0	0	0	0	0	0	0	0	0	0	0	1.07035	0	0	0
hsa-miR-4700-5p	0	0	26.7987	0	23.5917	0	43.5055	0	0	6.394	0	1.11301	0	0	0	0	0	0	3.49369	2.95851	9.8453	0	0	0	1.04055	0	0	3.02218	0	0	0	0	0	0	0	0	1.00793	0	2.27761	0	0	0	0.637407	5.33021	1.86249	0	3.86419	0	0
hsa-miR-4701-5p	0	0	0	0	0	0	0	0	0	0	0	0	0	0	0	0	0	0	0	0	0	0	0	0	0	0	0	0	0	0	1.66704	0	0	0	1.71414	0	0	0	0.325373	0	0	0	0	0	0	0	0	0	0
hsa-miR-4701-3p	0	0	0	0	0	0	0	0	0	7.10444	0	0	0	0	0	0	0	0	0	1.47925	0	0	1.68054	0	0	0	1.97456	0	0	2.91879	0	0	1.15008	0	0	0	0	0	0	0	0	0	0	0	0	0	0	0	0
hsa-miR-4707-5p	0	0	0	0	0	0	0	0	0	0	0	0.556506	0	0	0	0	0	2.3043	0	0	0	0	0	0	0.520277	7.48407	0	0	0	0	0	0	3.45024	0	0	0	0	0	0	0	0	0	0	0	0	0	0	0	0
hsa-miR-4708-3p	0	0	0	0	0	0	0	0	0	0	7.1127	0	0	0	0	0	0	0	0	0	0	0	0	0	0	0	0.394913	0	0	0	0	2.10233	0	0	0	0	11.0872	0	0.650746	0	0	0	0	0	0	0	0	0	0
hsa-miR-4709-5p	0	0	0	0	0	0	0	0	0	0	13.3363	0	0	0	0	5.5711	0	0	3.49369	7.39626	0	0	0	0	0	3.74203	0	0	0	0	0	0	1.15008	0	0	0	0	0	0	0	6.78607	17.0446	0	0	0	0	0	1.78398	0
hsa-miR-4709-3p	0	0	0	0	0	0	0	0	0	0	0	0	0	0	0	0	0	0	0	0	0	0	2.24072	0	1.56083	0	0	0	0	0	0	0	0	0	0	0	0	0	0	0.664725	0	0	0	0	0	0	0	0	0
hsa-miR-4710	0	0	0	0	0	0	0	0	0	0	0	0	0	0	0	0	0	0	0	0	0	0	0	0	0	0	1.57965	0	0	0	0.833519	0	0	0	0	0	0	0	0	0	0	0	0	0	0	0	0	0	0
hsa-miR-4716-3p	0	0	0	0	0	5.85192	0	0	0	2.13133	0	0	0	8.77156	0	0	7.68959	1.92025	1.74684	4.43776	0	0	2.24072	6.03623	1.04055	0	7.10843	0	0	0.875638	0	2.10233	1.15008	0	0	2.14897	0	2.49526	1.30149	0	0	0	0	0	0	0	0	0	0
hsa-miR-4717-3p	0	0	0	0	0	0	0	0	0	0	0	0	0	0	0	5.5711	4.19432	0	0	0	0	0	0	0	0	0	0	0	0	0	0	0	0	0	0	0	0	0	0.650746	0	0	0	0.637407	0	0	0	0	0	0
hsa-miR-4721	0	0	0	0	0	0	0	0	0	0	0	0	0	0	0	0	0	0	0	0	0	0	0	0	0	0	0	0	0	0.291879	0	0	0	4.14234	0	0	0	0	0	0	0	0	0	0	0	0	0	0	0
hsa-miR-4723-5p	0	0	0	0	0	0	0	0	0	0	0	0	0	0	0	0	3.49527	0	0	0	0	0	0.56018	0	0	3.74203	0	1.51109	0	0	0	0	0	0	2.57121	0	0	0	0.325373	0	0	0	0	0	0	0	0	0	0
hsa-miR-4723-3p	0	0	0	0	0	0	0	0	0	0	0	5.00856	0	0	0	0	0	0	0	0	0	0	0.56018	3.01811	0	0	1.18474	0	0	2.04315	0	0	0	3.10675	0	0	0	0	0.97612	0	0	0	0	2.6651	0	0	0	0	0
hsa-miR-4724-5p	0	0	0	0	0	0	0	0	0	0	0	0	0	0	0	0	0	0	0	0	0	0	0	0	0	3.74203	0	0	0	0	0	2.80311	3.45024	0	0	0	0	0	0	0	0	5.68155	1.27481	0	0	0	0	0	0
hsa-miR-4726-5p	0	0	17.8658	0	0	0	0	0	0	0	0	0	0	0	0	0	0	0	0	1.47925	0	0	0	4.52717	1.56083	0	0.789825	0	6.98521	0	0	1.40155	0	0	0	2.14897	0	0	1.95224	0.664725	6.78607	0	0	0	0	0	0	0	0
hsa-miR-4727-3p	0	0	0	0	0	0	0	0	0	0	0	0	0	0	0	0	0	0	0	0	0	9.16141	0	0	1.04055	0	0	0	0	0	0	0	0	0	0	0	0	0	0.650746	0	0	0	1.27481	0	0	0	5.15225	0	0
hsa-miR-4728-3p	0	25.2722	0	0	0	0	0	0	0	0	0	0	0	0	0	0	0	0	0	0	0	0	0	0	1.04055	0	0	0	0	0	0	0	0	1.03558	0	0	0	0	0.650746	0.664725	0	0	0	0	0	0	0	0	0
hsa-miR-4731-5p	0	0	0	0	0	0	0	0	6.89699	0	0	0	0	0	0	0	0	0	0	0	0	0	1.68054	0	0	0	0	0	0	0	0	0	0	0	0	4.29793	0	0	3.90448	0	0	0	3.18704	0	0	0	0	7.13592	0
hsa-miR-4732-5p	137.749	96.0344	165.258	302.515	359.773	349.164	269.734	118.82	181.046	194.662	151.145	304.965	4.78048	0	9.14059	25.9985	89.4789	16.1301	240.191	147.186	156.118	132.332	182.619	147.888	48.3858	52.3885	15.4016	30.2218	29.9366	115.584	195.877	28.7319	78.2054	219.544	249.407	252.503	206.625	263.874	660.833	2.6589	3.39304	0	362.047	158.574	165.761	223.704	81.1479	299.709	308.64
hsa-miR-4732-3p	166.749	85.9256	142.926	128.849	153.346	120.94	287.137	138.624	103.455	103.725	218.716	160.274	105.17	0	51.7967	31.5696	42.6423	18.4344	89.9624	85.057	84.3883	26.4663	63.8606	103.37	33.818	67.3566	22.1151	24.1774	39.9155	89.0232	305.068	35.7396	49.4534	97.3449	168.842	133.773	179.411	129.13	245.331	7.31197	3.39304	62.497	159.989	63.9625	68.9121	137.005	63.115	294.357	131.798
hsa-miR-4734	0	0	0	0	0	0	0	0	0	0	0	0	0	0	0	0	0	0	0	0	0	3.0538	0	3.01811	0	0	0	0	6.98521	0	0	0	0	0	3.42827	0	0	0	0.97612	0	0	0	0	7.99531	0	2.1407	0	0	0
hsa-miR-4738-3p	0	0	13.3993	0	0	5.85192	0	0	0	0	0	3.33904	0	0	0	0	2.09716	0	0	1.47925	9.8453	2.03587	0	9.80887	0	7.48407	0	6.04436	0	6.42134	0	0	1.15008	7.24909	3.42827	0.537241	0	4.99052	5.85672	1.32945	0	0	3.82444	5.33021	5.58746	0	1.28806	0	4.17081
hsa-miR-4740-5p	0	0	0	0	0	0	0	0	0	0	0	0	0	0	0	0	0	0	0	0	0	0	0	0	0	0	0	0	0	0	0	0	0	0	0	0	0	0	0	0	0	0	0	0	0	0	0	0	1.66832
hsa-miR-4741	0	0	0	0	0	1.95064	0	0	2.58637	0	0	0	0	0	6.09372	0	3.49527	5.76074	0	0	0	0	0	0	0	0	4.73895	0	9.97887	0	2.50056	0	1.15008	3.10675	1.71414	0	2.01585	0	1.95224	0	3.39304	0	1.27481	0	0	0	5.15225	0	3.33665
hsa-miR-4742-5p	0	0	4.46645	22.4085	0	0	0	0	0.862124	13.8537	0	0	0	0	0	9.28517	4.19432	4.22454	0	5.17739	11.2518	0	2.24072	5.2817	1.56083	11.2261	3.55421	7.55545	0	0	10.0022	0.700777	2.30016	6.21351	1.71414	0	9.07134	0	10.0866	5.98252	0	0	5.09926	3.99766	1.86249	1.07035	1.28806	5.35194	8.34162
hsa-miR-4742-3p	0	0	0	14.939	0	7.80256	0	0	3.4485	8.88055	21.3381	0.556506	23.9024	0	0	0	0	0	3.49369	2.95851	36.5683	0	5.6018	5.2817	0	0	12.2423	0	0.997887	7.58886	6.66815	3.50389	3.45024	6.21351	4.28534	8.05862	5.03963	0	23.4269	1.32945	6.78607	39.7708	16.5726	5.33021	0	8.56282	2.57612	8.91991	22.5224
hsa-miR-4743-5p	0	0	0	0	0	0	0	0	0	0	0	2.78253	14.3414	17.5431	0	0	0	0	0	0	0	0	0	1.50906	1.56083	0	0	0	0	1.16752	5.00111	1.40155	2.30016	0	4.28534	0.537241	0	0	0.97612	2.6589	0	0	0	0	0	0	5.15225	0	0
hsa-miR-4744	0	0	0	0	0	0	0	0	0	0	0	0	0	0	0	0	0	0	0	0	0	0	0	0	0	0	0	0	0	0	0	0	0	0	2.57121	0	0	0	0	0	10.1791	0	1.27481	0	0	0	0	0	0
hsa-miR-4745-5p	0	0	0	0	0	0	0	0	6.03487	0	6.22361	3.33904	9.56095	0	0	0	0	1.92025	22.709	5.91701	0	0	0	0	0	0	1.97456	0	1.99577	0	2.50056	0	0	9.32026	4.28534	0	2.01585	3.11908	2.27761	0	0	0	0	9.32786	0	0	10.3045	0	3.33665
hsa-miR-4745-3p	0	0	0	0	0	0	0	0	0	0	0	0	0	0	0	0	0	0	0	0	0	0	0	0	0	0	0	0	0	0	0	2.80311	0	0	0	0	0	0	0.650746	1.99417	0	0	0	0	0	0	0	0	0
hsa-miR-4746-5p	43.4996	0	31.2651	48.5518	35.3876	31.2102	34.8044	25.2043	58.6245	28.0625	1.77818	16.6952	23.9024	17.5431	21.328	31.5696	37.0499	17.2822	0	10.3548	5.62589	44.7891	2.8009	37.7264	18.2097	18.7102	18.5609	3.02218	14.9683	16.929	20.0045	15.4171	11.5008	9.32026	12.856	19.3407	14.111	11.8525	81.994	14.6239	16.9652	0	22.9467	7.99531	9.31244	18.196	14.1687	5.35194	17.5174
hsa-miR-4747-5p	0	0	0	0	0	0	0	7.20123	0	0	0	0	0	0	0	0	0	0	0	0	0	0	0	0	0	0	0	0	0	4.37819	0	0	0	0	0	2.68621	0	0	4.22985	0	6.78607	0	1.27481	0	0	0	3.86419	0	0
hsa-miR-4748	0	0	0	0	0	0	0	21.6037	0	0	0	3.33904	0	0	0	0	0	1.15215	0	7.39626	0	0	7.28235	3.77264	0.520277	0	0	0	7.9831	2.33503	0	0.700777	1.15008	0	0	1.07448	0	0	1.30149	3.98835	3.39304	0	0.637407	9.32786	3.72498	0	0	1.78398	0
hsa-miR-4749-5p	0	0	0	0	0	0	0	0	0	7.10444	1.77818	3.33904	0	0	0	0	0	0	0	0	0	0	0	0	0	0	0	0	0	0	0	0	0	0	0	0	0	0	0	0	0	0	0	0	0	0	1.28806	0	0
hsa-miR-4749-3p	0	0	0	0	0	0	0	0	0	0	0	0	0	0	0	1.85703	0	0	0	0	0	0	0	0	2.08111	0	0	0	0	0	0	0	0	0	0	0	0	0	0.325373	0	0	0	0	0	0	0	0	0	0
hsa-miR-4750-5p	0	0	0	0	0	7.80256	17.4022	0	0	0	0	0.556506	0	0	3.04686	0	3.49527	1.15215	15.7216	1.47925	0	14.2511	12.324	10.5634	3.12166	0	9.08299	1.51109	3.99155	4.96195	4.16759	14.7163	0	2.07117	7.71362	0	0	8.1096	1.30149	9.30614	10.1791	0	3.82444	2.6651	0	0	0	3.56796	0.834162
hsa-miR-4753-5p	0	0	0	0	0	0	0	0	0	0	0	2.22602	0	0	0	0	0	0.384049	0	0	0	0	0	0	0	0	0.394913	0	0.997887	0	0	1.40155	0	0	0	1.07448	0	0	0.97612	0	0	0	0	0	0	0	0	0	0
hsa-miR-4753-3p	0	0	0	0	0	0	0	0	0	0	0	0	0	0	0	0	0	0	0	6.65664	0	0	0	0	0	0	0	0	0	0	0	0	0	0	0	0	0	0	0.650746	0	0	0	1.91222	0	0	0	0	0	0
hsa-miR-4754	0	0	0	0	0	0	0	0	0	0	0	0	0	0	0	0	0	0	0	1.47925	0	7.12554	0	0	2.08111	0	1.18474	0	0	0	1.66704	2.80311	3.45024	5.17792	2.57121	0	0	0	2.27761	0	0	0	1.91222	0	0	0	0	0	0
hsa-miR-4755-5p	57.9995	50.5444	0	0	0	0	34.8044	0	0	0	4.44544	4.45205	28.6829	0	0	11.1422	2.79622	5.37669	0	0	0	0	1.68054	10.5634	2.60139	14.9681	5.52878	9.06653	0	14.3021	21.6715	0	9.20064	3.10675	3.42827	4.83517	5.03963	2.49526	12.0388	11.3003	0	0	3.18704	0	0	17.1256	16.7448	3.56796	11.6783
hsa-miR-4755-3p	0	0	0	0	0	0	0	0	0	0	0	0	0	0	0	0	0	0	0	0	0	4.07174	0	0	0	0	1.18474	0	0	0	1.66704	0	0	0	0	0.537241	2.01585	0	2.60299	0	0	0	1.91222	0	0	2.1407	1.28806	0	0
hsa-miR-4757-3p	0	0	0	0	0	0	43.5055	0	0	0	0	0	0	0	0	0	0	0	0	0	0	0	0	0	0	0	0.394913	0	0	2.62691	0	0	0	0	0	0	0	0	0.97612	0	0	0	0.637407	0	0	0	0	0	0
hsa-miR-4758-5p	0	0	0	0	0	0	0	0	0	0	0	0	0	0	0	0	0	0	0	0	0	0	0	0	0	0	0	0	0	0	0	0	0	1.03558	0	0	0	0	0	0	0	0	0	0	0	0	0	0	0
hsa-miR-4758-3p	0	0	0	0	0	0	0	0	0	0	0	0	0	0	0	0	0	0	0	0	0	0	0	0	0	0	0	0	0	0	0	0	0	7.24909	0	0	0	0	0	0	0	0	0	11.993	0	0	0	0	0
hsa-miR-4762-3p	0	0	0	0	0	0	0	0	7.75912	0	0	0	0	0	24.3749	12.9992	0	2.3043	0	0	0	0	0	0	0.520277	0	0	0	0	0	1.66704	0	0	0	0	6.4469	0	0	0.97612	1.32945	0	0	0	0	0	0	0	0	0
hsa-miR-4763-3p	0	0	0	0	0	0	0	0	0	0	0	0	0	17.5431	12.1874	0	0	0	0	0	0	0	0	0	0	0	0	0	0	0	0	0	0	0	0	0	0	0	0	0	0	39.7708	0	0	0	0	0	0	0
hsa-miR-4764-3p	0	0	0	0	0	0	0	0	0	0	0	0	0	0	0	0	0	0	0	0	0	0	0	0	0	0	0	0	0	0	0	0	0	0	0	3.76069	0	2.49526	0	0	0	0	0	0	0	0	0	0	0
hsa-miR-4765	0	0	0	0	0	0	0	0	0	0	0	4.45205	0	0	0	0	0	1.92025	0	3.69813	5.62589	0	1.12036	0	0.520277	0	2.76439	0	0.997887	1.75128	0	0	0	0	0	0	2.01585	0	0	0	0	0	1.27481	0	0	0	0	0	0
hsa-miR-4767	0	0	0	0	0	0	0	0	0	0	0	0	0	0	0	0	0	0	0	0	0	0	0	0	0	0	0	0	0	0	0	0	0	0	0	0	0	0	0.97612	0	0	0	0	0	0	0	1.28806	0	0
hsa-miR-4772-5p	0	0	0	0	0	0	0	0	0	0	0	0	0	0	0	24.1414	0	0	0	1.47925	0	0	0	0	5.20277	0	0	0	0	0	0	0	0	1.03558	0	3.22345	3.02378	0	2.27761	0	0	0	0.637407	3.99766	0	4.28141	1.28806	0	0
hsa-miR-4772-3p	0	0	13.3993	0	0	0	0	0	0	0	0	0	0	0	0	0	0	0	0	1.47925	0	0	0	0	1.56083	0	0	0	0	0	0	0	2.30016	0	3.42827	2.68621	0	0	1.62687	0	0	0	0.637407	3.99766	0	0	1.28806	3.56796	0
hsa-miR-4773	0	0	0	0	0	0	0	0	0	0	0	0	0	0	0	0	0	0	0	7.39626	0	0	0	0	0	0	0	0	0	0	0	0	3.45024	0	1.71414	1.61172	0	0	0.650746	0	0	0	0.637407	0	0	0	0	7.13592	0
hsa-miR-4775	0	0	0	0	0	0	0	0	0	0	0	0	14.3414	0	0	0	0	0	0	0	0	0	0	4.52717	0	0	0	0	0	2.33503	0	0	0	0	2.57121	0	3.02378	0	7.48358	1.99417	0	0	4.46185	0	0	0	0	1.78398	5.00497
hsa-miR-4777-3p	0	0	0	0	0	0	8.70111	0	0	0	0	0	0	0	0	0	0	0	0	0	0	0	0	0	0	0	0	0	0	0.291879	0	0	0	0	0	0	0	0	0	0	0	0	0.637407	0	0	0	0	0	0
hsa-miR-4779	0	0	0	0	0	0	0	0	0	0	0	0	0	0	0	0	0	0	0	1.47925	0	0	0	0	0	0	0	0	0	0	0	0.700777	0	0	0	0	2.01585	0	0	0	0	0	0	0	0	0	0	0	2.50249
hsa-miR-4781-3p	0	0	0	0	0	3.90128	0	0	0	0	19.5599	0	0	0	0	0	6.99054	0	5.24053	0	5.62589	0	1.68054	0	3.64194	0	0	0	5.98732	0.291879	5.83463	4.20466	0	4.14234	4.28534	1.61172	3.02378	0	8.78508	1.32945	0	0	1.27481	0	7.44995	1.07035	0	0	6.67329
hsa-miR-4783-3p	0	0	0	0	0	0	0	0	0	0	0	0	0	0	0	0	0	0	0	0	0	0	0	0	4.6825	0	0	0	0	0	0	0	0	2.07117	0	0	0	0	0	0	0	5.68155	0	0	0	0	0	0	0
hsa-miR-4784	0	0	0	0	0	0	0	0	0	0	0	0	0	0	0	0	0	0	0	0	0	0	2.8009	0	0	0	0	0	0	0	0	0	0	0	0	0	0	0.623816	1.30149	0.664725	10.1791	0	0.637407	0	0	0	0	0	0
hsa-miR-4785	0	0	0	0	0	0	0	0	0	0	0	0	0	0	0	0	0	0	0	0	0	0	0	0	0	0	0	0	0	0	2.50056	0	0	0	0	0	0	0	1.95224	0	0	0	0	0	0	0	0	0	0
hsa-miR-4786-5p	0	0	0	0	0	0	0	0	0	0	0	0	0	0	18.2812	0	0	0	0	0	0	0	0	0	1.04055	0	0	0	0	0.291879	0	1.40155	0	0	0	0	0	0	0.650746	0	0	0	0.637407	0	0	0	0	0	0
hsa-miR-4787-5p	0	0	0	0	0	1.95064	0	0	0	0	0	0	0	0	0	0	0	0	0	0	8.43883	0	0	0	0	0	0	0	0	0	0	0.700777	0	0	0	0	0	0	0	0	0	0	0	0	0	0	0	0	0
hsa-miR-4787-3p	0	0	0	0	0	0	0	0	0	0	0	0	0	0	0	0	0	0	0	0	0	0	0	0	0	0	0	0	0	0.875638	0	0	0	0	0	0	0	0	0	0	0	0	0	0	3.72498	0	0	0	2.50249
hsa-miR-4788	0	0	0	0	0	0	0	0	0	0	0	0	0	0	0	0	0	0	0	0	0	0	0	0	0	0	0	0	0	0	0	0	0	0	0	0	0	1.87145	0	0	0	0	0	3.99766	0	0	0	0	0
hsa-miR-4792	0	0	0	0	0	0	0	0	0	0	0	0	14.3414	0	12.1874	0	0	0	6.98737	0	0	0	0	3.77264	0	14.9681	0	0	0	0	0	1.40155	0	3.10675	0	0	0	0	0.325373	1.99417	0	0	0.637407	0	1.86249	0	0	0	0
hsa-miR-4796-5p	0	0	0	0	0	0	0	0	0	0	0	0	0	0	0	0	2.79622	0	0	2.95851	0	0	0	0	0	0	0	0	0	0	0	0	0	0	0	0	5.03963	0	0	0	0	0	0	0	0	0	0	0	0
hsa-miR-4796-3p	0	0	0	0	0	0	0	0	1.72425	0	0	0	0	0	0	0	0	0	0	0	0	0	0	0	0	0	0	0	0	0.875638	0	0	0	0	0	0	4.03171	0	0	0	0	0	1.27481	0	0	0	0	0	0
hsa-miR-4797-5p	0	0	0	0	0	0	0	0	0	0	0	0	0	0	0	0	0	0	0	0	0	0	0	0	0	0	0	0	1.99577	0	0	0	0	0	0	0	4.03171	0	0.650746	0	0	0	1.27481	0	0	0	0	0	4.17081
hsa-miR-4797-3p	0	0	0	0	0	0	0	0	0	0	0	0	0	0	0	0	0	0	0	0	0	0	3.92126	0	0	0	0	0	0	1.4594	0	0	0	0	0	0	2.01585	0.623816	3.57911	0	0	0	1.27481	0	0	0	0	3.56796	0
hsa-miR-4798-5p	0	0	0	0	47.1834	1.95064	0	0	0	0	0	0	0	0	0	0	0	0	0	0	0	0	0	0	0	0	0	0	0	0	0	0	0	1.03558	0.857069	0	0	0	0	0	0	0	0	0	0	0	0	0	0
hsa-miR-4800-5p	0	0	0	0	0	0	0	0	0	0	0	0	0	0	0	0	0	0	0	0	0	0	0	0	0	0	0	0	0	0	0	0	0	0	0	0	2.01585	0	0	0	0	0	0	1.33255	0	0	1.28806	0	0
hsa-miR-4800-3p	72.4994	0	8.93289	0	0	0	0	0	0	0	0	0	0	0	6.09372	0	1.39811	0	0	0	0	0	0	0	0	0	0	0	0	2.33503	0	0	0	0	0	0	0	0	0	0	0	0	0.637407	0	0	0	0	0	0
hsa-miR-4804-5p	0	0	0	0	0	0	0	0	0	0	0	1.11301	0	0	0	0	0	0	0	1.47925	0	0	1.68054	2.26358	0	0	2.76439	0	0	1.75128	5.00111	3.50389	2.30016	0	7.71362	1.07448	2.01585	0	1.62687	2.6589	0	0	2.54963	0	3.72498	0	0	0	0
hsa-miR-483-5p	442.246	267.886	129.527	61.6234	153.346	128.742	43.5055	124.221	350.022	166.954	467.66	252.097	86.0486	210.517	222.421	33.4266	429.219	44.1657	311.812	70.2645	140.647	194.426	96.9112	147.133	50.9872	108.519	57.6572	77.0655	92.8035	62.754	25.8391	46.2513	31.0522	80.7756	31.7115	138.608	112.888	239.545	1.62687	12.6298	122.149	147.72	7.01148	515.698	76.362	138.075	103.045	73.1432	633.129
hsa-miR-483-3p	28.9998	35.3811	0	153.125	117.959	11.7038	34.8044	72.0123	21.5531	2.13133	24.8945	7.79109	0	0	0	0	27.2631	16.5141	109.178	12.5736	40.7877	28.5022	24.0878	28.6721	9.36499	3.74203	8.29317	7.55545	14.9683	22.4747	13.3363	14.7163	0	18.6405	41.9964	3.76069	28.2219	66.1245	0.325373	0	0	0	0	37.3115	26.0748	29.9699	46.3702	3.56796	16.6832
hsa-miR-484	775.744	363.92	803.96	1303.43	678.261	1086.51	1392.18	586.9	590.555	700.143	581.463	1626.67	999.12	771.897	728.2	824.523	1157.63	1712.86	1133.7	1633.83	884.671	842.85	1141.09	1463.78	1337.63	1193.71	2110.41	1893.39	1676.45	2695.21	2447.21	1931.34	1668.77	1257.2	2275.52	2844.69	1390.94	1625.66	17308.6	780.387	715.931	443.161	4271.9	1163.32	1376.38	1573.42	1631.97	2194.3	2682.66
hsa-miR-485-5p	137.749	30.3267	84.8625	97.1036	35.3876	99.4826	8.70111	75.6129	40.5198	104.08	54.2343	97.9451	19.1219	70.1725	67.031	53.854	26.564	171.286	81.2282	40.6795	115.331	207.659	221.271	76.9619	135.792	134.713	201.8	90.6653	75.8394	100.406	27.5061	163.982	139.16	14.4982	60.8519	205.763	30.2378	87.3342	5.53134	80.4317	64.4677	5.68155	1.27481	51.9695	68.9121	36.392	113.349	12.4879	11.6783
hsa-miR-485-3p	0	30.3267	49.1309	31.7454	0	60.4698	52.2066	1.80031	29.3122	55.4146	32.8962	71.7893	0	87.7156	76.1715	18.5703	49.6328	288.421	83.8485	34.0228	92.8271	234.125	256.002	94.316	183.138	86.0668	194.692	101.243	11.9746	153.82	70.0156	219.343	167.912	33.1387	82.2786	188.572	39.3091	68.6197	0.650746	34.5657	6.78607	0	1.91222	2.6651	128.512	53.5176	16.7448	33.8956	35.869
hsa-miR-486-5p	232549	184255	208940	258311	239067	242540	308167	133493	158117	136901	186248	199604	100108	18727.3	41208.8	29357.9	93097.9	53071	183803	183097	140550	81592.6	108282	148885	49787.4	70447.5	49523.6	51553.8	72031.5	131847	369692	42727.8	58479.3	124057	175509	146145	171675	222838	471580	15526	19058.7	59894.9	191695	103998	174439	303566	110661	339012	277650
hsa-miR-486-3p	1355.74	672.241	701.232	1127.9	1551.15	1273.77	1331.27	549.094	750.048	773.318	845.522	1119.13	1185.56	447.35	709.919	490.257	575.321	372.144	1573.03	1291.39	857.948	638.245	929.9	1163.48	423.506	325.557	498.38	364.172	475.992	603.606	1919.59	330.066	495.684	1295.52	1377.31	904.715	1186.33	1439.77	4270.85	245.948	390.199	465.887	2128.3	450.403	1005.74	1579.84	546.138	1573.47	1219.54
hsa-miR-487a-5p	57.9995	0	0	0	11.7959	27.3089	0	0	6.89699	4.61789	15.1145	6.12157	0	0	0	7.42814	15.3792	40.3252	4.36711	6.65664	8.43883	48.8609	29.1294	9.05434	11.4461	0	30.4083	0	3.99155	10.5077	4.16759	13.3148	25.3018	6.21351	6.85655	2.14897	1.00793	25.5764	1.62687	7.31197	6.78607	0	1.27481	11.993	22.3499	2.1407	16.7448	1.78398	1.66832
hsa-miR-487a-3p	0	0	0	0	0	0	0	0	0	0	0	0	0	0	12.1874	0	0	0.384049	0	0	0	0	0	0	2.08111	0	0	0	0	3.79443	0	1.40155	8.05056	0	0	5.90966	0	0	0	0	0	0	0	0	0	0	0	0	0
hsa-miR-487b-5p	0	0	0	0	0	0	0	43.2074	0	0	0	1.66952	0	0	0	0	0	0	0	0	0	1.01793	6.72217	0	0.520277	0	0	0	0	0	0	0.700777	1.15008	0	0	0	0	0	0	0	0	0	0.637407	0	0	0	7.72837	3.56796	0
hsa-miR-487b-3p	0	0	0	46.6844	0	7.80256	0	0	0	0.710444	0	8.9041	0	0	0	0	0	16.5141	0	0	0	5.08967	11.2036	6.79075	22.8922	22.4522	6.71352	9.06653	0	0	0	12.614	19.5514	0	5.14241	19.3407	1.00793	4.99052	1.95224	5.98252	0	0	1.27481	1.33255	33.5248	0	12.8806	5.35194	1.66832
hsa-miR-489-3p	0	0	0	0	0	0	0	0	0	0	0	2.78253	0	0	0	0	0	0	0	0	0	0	0	2.26358	0	0	0	0	0	0	0	0.700777	0	0	0	0	0	0	0	0	0	0	0	0	0	0	0	0	0
hsa-miR-490-3p	0	0	13.3993	0	0	0	0	0	0	0.355222	0	1.11301	0	0	0	3.71407	0	40.3252	0	28.8454	5.62589	5.08967	1.68054	1.50906	0	0	15.4016	0	176.626	3.50255	0.833519	0	12.6509	0	1.71414	6.4469	5.03963	2.49526	1.62687	0	0	0	0	0	0	3.21106	18.0329	0	0
hsa-miR-491-5p	0	0	0	0	0	0	17.4022	0	0	0	0	0.556506	0	0	0	0	0	0	0	0	0	5.08967	0	0	0	0	1.57965	1.51109	4.98944	1.4594	0	2.10233	1.15008	6.21351	0	0	0	0	1.95224	2.6589	0	0	3.18704	0	5.58746	1.07035	0	0	0
hsa-miR-493-5p	0	0	8.93289	123.247	0	19.5064	26.1033	81.0138	38.7956	37.2983	56.0125	32.8339	9.56095	61.4009	149.296	44.5688	0.699054	80.2663	42.7977	33.2832	45.0071	103.829	76.1845	17.3542	107.697	71.0987	130.321	12.0887	25.9451	26.561	20.0045	126.841	85.1059	1.03558	22.2838	32.2345	20.1585	46.1624	1.30149	165.516	200.189	0	14.023	19.9883	61.4621	20.3367	12.8806	1.78398	16.6832
hsa-miR-493-3p	0	0	62.5302	18.6738	23.5917	40.9634	34.8044	81.0138	34.485	74.9519	19.5599	36.1729	28.6829	78.944	45.7029	74.2814	11.8839	57.6074	10.4811	8.87552	42.1941	123.17	95.7909	46.0262	147.759	67.3566	144.538	13.5998	24.9472	37.3605	10.8357	123.337	93.1565	18.6405	11.999	81.6607	12.0951	33.686	2.60299	244.619	111.97	17.0446	10.1985	10.6604	35.3873	14.9849	6.44031	0	28.3615
hsa-miR-494-5p	0	0	0	0	0	0	0	0	0	0	0	0	0	0	0	0	0	0	0	0	0	0	0	0	0	0	0	0	0	0	0	0.700777	3.45024	0	0	0	0	0	0	0	0	0	0	0	0	0	0	0	0
hsa-miR-494-3p	0	0	13.3993	0	0	0	26.1033	0	0	0	0	4.45205	0	0	12.1874	1.85703	6.29149	19.5865	6.98737	2.95851	2.81294	10.1793	30.8099	4.52717	8.32444	26.1942	35.9371	10.5776	3.99155	0.583758	0	16.1179	11.5008	2.07117	7.71362	0	0	2.49526	6.50746	8.64142	10.1791	22.7262	1.91222	0	16.7624	2.1407	1.28806	5.35194	6.67329
hsa-miR-495-3p	0	0	13.3993	20.5411	0	60.4698	0	111.619	0	25.576	17.7818	40.625	33.4633	8.77156	9.14059	7.42814	32.1565	78.7301	66.3801	20.7095	28.1294	103.829	72.2633	22.6358	90.008	48.6465	32.3828	19.6442	24.9472	25.3935	5.00111	86.8964	57.504	9.32026	16.2843	68.2297	2.01585	33.686	3.25373	57.1663	88.2189	0	9.56111	25.3185	22.3499	18.196	14.1687	12.4879	20.854
hsa-miR-496	0	0	0	0	0	0	0	0	0	0	0	0	0	0	0	0	0	8.06504	6.98737	0	0	0	3.36108	0	2.60139	0	0	0	0	1.4594	0	0	1.15008	0	0	0	0	0	0	0	10.1791	0	0	9.32786	0	0	3.86419	0	0
hsa-miR-497-5p	0	0	0	0	0	0	17.4022	0	0	6.74922	0	0	0	0	0	0	5.59243	0	0	0	0	0	0	0	1.56083	3.74203	0.394913	13.5998	0	2.04315	0	7.70855	8.05056	2.07117	0	0	4.03171	3.11908	0.325373	0	0	0	0.637407	0	0	0	0	0	0
hsa-miR-4999-5p	0	0	0	0	0	0	0	0	0	0	0	0	0	0	9.14059	3.71407	0	0	0	0	8.43883	3.0538	0	0	1.56083	3.74203	0	0	0	0	0.833519	0	0	2.07117	0	0	4.03171	3.11908	6.50746	0	10.1791	0	5.09926	0	0	2.1407	0	0	0
hsa-miR-4999-3p	0	0	0	0	0	0	0	0	0	0	0	0	0	0	0	0	0	0	0	0	0	0	0	0	0	0	0	0	0	0	1.66704	0	0	0	0	0	0	0	0.325373	0	0	0	0	5.33021	0	0	0	0	0
hsa-miR-499a-5p	0	0	0	13.0716	11.7959	17.5557	26.1033	0	34.485	11.0119	23.1163	42.851	0	26.3147	21.328	1.85703	0.699054	8.06504	19.2153	5.91701	22.5035	10.1793	6.72217	21.1268	29.1355	7.48407	11.4525	0	11.9746	24.226	24.172	21.0233	10.3507	15.5338	11.1419	13.431	13.103	8.73342	22.4508	7.31197	0	0	21.6718	42.6417	13.0374	1.07035	32.2015	26.7597	10.8441
hsa-miR-499b-5p	0	0	0	0	0	0	0	0	0	0	0	0	0	0	0	0	0	0	0	0	0	0	0	0	0	0	0	0	0	0	0	2.10233	2.30016	0	0	0	0	0.623816	0	0	0	0	0	0	0	0	0	0	0
hsa-miR-5000-3p	0	0	0	0	0	0	0	0	0	6.74922	0	0	0	0	0	0	0	3.84049	0	0	0	0	0	0	0	0	0	0	0.997887	0	0	0	0	0	0	0	0	0	3.57911	0	0	0	0	0	0	0	0	0	0
hsa-miR-5001-5p	0	0	0	0	0	0	0	0	0	0	0	0	0	0	0	0	0	0	0	5.17739	0	0	2.8009	0	0	0	0	0	0	0	1.66704	0	0	0	0	0	0	0	0.650746	0	3.39304	0	0	0	0	0	0	0	3.33665
hsa-miR-5001-3p	0	0	0	0	0	0	8.70111	0	0	0	0	0	0	0	0	0	0	0	0	5.91701	0	0	0	0	0.520277	0	0	0	0	3.79443	0	0	0	0	0	0	4.03171	3.74289	26.0299	1.32945	0	0	5.09926	0	3.72498	0	1.28806	7.13592	0
hsa-miR-5002-5p	0	0	0	0	0	0	0	0	0	0	0	0	0	0	0	0	0	0	0	0	0	0	0	0	0	0	0	0	0	0	0	0	2.30016	0	0	0	0	0	0	0	3.39304	0	0	0	0	0	0	0	0
hsa-miR-5003-3p	0	0	0	0	0	0	0	0	0	0	0	0	0	0	0	0	0	0.768099	0	0	0	0	0	0	0	0	0	0	0	0	2.50056	0	0	0	1.71414	0	3.02378	0	3.25373	0	0	0	1.91222	0	0	0	0	0	0
hsa-miR-5004-5p	0	0	0	0	0	0	0	0	0	0	0	0	0	0	0	0	0	0	0	0	0	0	0	0	1.56083	0	0	0	0	0	0	0	5.7504	0	0	0	0	0	0.325373	1.99417	0	0	0.637407	2.6651	0	0	0	0	0
hsa-miR-5004-3p	0	0	0	0	0	0	0	0	0	0	0	0	0	0	0	3.71407	4.89338	1.5362	0	0	0	0	0	0	0	0	6.3186	0	2.99366	3.50255	7.50167	0	0	3.10675	0	0	0	0	0.325373	0	16.9652	0	0	0	0	0	0	0	0
hsa-miR-5006-5p	0	0	0	0	0	0	0	0	0	0	0	0	0	0	0	0	0	0	0	0	0	0	0	0	0	0	0	0	0	0	0	0	1.15008	0	0	0	0	0	0	0	0	0	0	0	0	0	0	0	0
hsa-miR-5006-3p	0	0	0	7.46951	0	0	0	0	0	0	0	0	0	0	0	0	0	0	0	0	0	0	0	0	0	0	0	0	0	0.583758	0	0	0	0	0	0	0	0.623816	0.325373	1.32945	0	0	0.637407	0	0	0	0	0	0
hsa-miR-5009-5p	0	0	0	0	5.89793	0	0	0	4.31062	0	3.55635	0	0	0	0	3.71407	0	0.384049	13.1013	1.47925	11.2518	1.01793	3.36108	3.77264	0	0	4.34404	0	0	0	2.50056	0	0	2.07117	0	7.52138	0	0	7.48358	1.99417	6.78607	0	4.46185	0	0	0	0	1.78398	0
hsa-miR-500a-5p	0	0	0	0	11.7959	0	0	0	7.75912	6.03878	0	2.22602	0	0	3.04686	0	0	0	0	0	0	0	0	0	0	0	0	0	0	1.16752	1.66704	0	0	0	0.857069	0	0	0	13.991	0	0	0	2.54963	0	0	0	0	0	0
hsa-miR-500a-3p	50.7496	0	44.6645	39.2149	100.265	39.0128	165.321	14.4025	41.382	26.6417	16.0036	34.5034	0	0	24.3749	7.42814	10.4858	33.7963	0	32.5436	21.0971	16.287	20.7267	16.5996	15.088	22.4522	37.1218	15.1109	32.9303	43.49	73.3497	21.0233	28.752	32.1031	60.8519	22.0269	69.5469	97.3152	390.773	15.2887	6.78607	17.0446	151.703	27.9836	18.6249	83.4875	126.23	62.4393	105.104
hsa-miR-500b-5p	0	0	0	0	11.7959	0	0	0	7.75912	6.03878	0	2.22602	0	0	3.04686	0	0	0	0	0	0	0	0	0	0	0	0	0	0	1.16752	1.66704	0	0	0	0.857069	0	0	0	13.991	0	0	0	2.54963	0	0	0	0	0	0
hsa-miR-500b-3p	7.24994	0	0	0	0	0	0	0	0	0	0	0	0	0	0	0	1.39811	0	0	0	0	6.10761	0	3.77264	1.04055	0	3.55421	3.02218	0	0	0	0	0	0	0	1.07448	2.01585	0	2.27761	0	0	0	1.27481	0	0	0	2.57612	0	4.17081
hsa-miR-501-5p	0	0	0	0	0	0	0	0	0	1.77611	7.1127	0	0	0	0	0	0	0	0	0	0	2.03587	0.56018	0	1.04055	0	0	1.51109	0	0	0	0	0	3.10675	1.71414	0	0	0	12.3642	2.6589	0	0	7.64888	3.99766	0	9.63317	3.86419	0	7.50746
hsa-miR-501-3p	217.498	237.559	214.389	261.433	359.773	403.782	957.122	36.0061	155.182	182.939	155.59	505.308	28.6829	35.0862	118.828	53.854	148.199	34.5644	193.026	133.872	112.518	84.4886	54.3375	112.425	67.1158	74.8407	96.3587	92.1764	149.683	166.079	412.592	112.825	70.1549	260.967	341.97	176.215	360.838	422.323	2695.07	33.2362	74.6468	124.994	1309.23	182.56	232.811	477.377	472.719	601.202	659.822
hsa-miR-5010-5p	0	116.252	44.6645	31.7454	23.5917	58.5192	8.70111	27.0046	18.9667	9.23577	15.1145	32.8339	19.1219	17.5431	0	0	33.5546	27.2675	80.3548	73.223	59.0718	31.556	24.0878	36.2174	14.0475	3.74203	12.6372	6.04436	35.9239	24.8097	20.838	16.1179	5.7504	33.1387	28.2833	30.0855	22.1744	27.4479	78.4149	5.98252	20.3582	0	13.3855	3.99766	7.44995	28.8995	19.3209	32.1117	18.3516
hsa-miR-5010-3p	0	0	0	3.73475	53.0813	13.6545	8.70111	0	3.4485	20.6029	13.3363	6.12157	0	0	0	31.5696	11.1849	18.0503	13.9747	22.9284	0	4.07174	21.2869	15.0906	10.9258	14.9681	5.92369	18.1331	5.98732	16.3452	25.8391	5.60622	6.90048	17.6049	20.5696	18.8035	24.1902	6.86197	32.8627	7.9767	0	0	15.2978	9.32786	13.0374	8.56282	0	33.8956	25.859
hsa-miR-502-5p	0	0	0	0	0	0	0	0	0	0	0	0	0	0	0	0	0	0	0	0	0	0	0	0	1.04055	0	0	0	0	0	0	0	0	2.07117	0	0	0	0	0.325373	0	0	0	0	0	0	0	0	3.56796	0.834162
hsa-miR-502-3p	14.4999	0	93.7954	54.1539	94.3668	46.8153	165.321	73.8126	52.5896	21.6685	28.4508	36.1729	0	26.3147	27.4218	11.1422	15.3792	9.98529	1.74684	17.751	23.91	19.3408	24.0878	28.6721	21.3314	18.7102	26.8541	22.6663	35.9239	46.1169	75.8502	28.0311	13.801	23.8184	59.1377	53.1869	65.5152	101.058	394.678	7.31197	13.5721	17.0446	174.65	23.9859	37.2498	73.8543	180.329	105.255	113.446
hsa-miR-503-5p	0	70.7622	17.8658	20.5411	64.8772	42.9141	26.1033	21.6037	70.6942	62.8743	32.0072	50.6421	9.56095	8.77156	3.04686	64.9962	18.8745	24.5792	27.0761	85.057	30.9424	25.4484	20.1665	90.5434	49.9466	48.6465	64.3708	51.377	43.907	39.6956	72.5161	43.4482	48.3034	93.2026	61.7089	44.0538	42.3329	89.2056	248.91	58.4958	50.8955	107.949	108.997	39.9766	63.3246	64.2211	73.4195	119.527	68.4013
hsa-miR-504-5p	0	5.05444	22.3322	0	0	5.85192	0	0	2.58637	13.1432	0	7.79109	0	0	9.14059	22.2844	13.282	7.29694	0	0	5.62589	10.1793	18.486	12.0725	12.4867	33.6783	15.4016	0	9.97887	9.92389	3.33408	8.40932	3.45024	18.6405	13.7131	8.05862	2.01585	1.24763	2.92836	33.901	0	0	6.37407	1.33255	11.1749	2.1407	6.44031	1.78398	5.00497
hsa-miR-504-3p	0	0	0	0	0	0	0	0	0	0	0	0	0	0	0	0	0	0	5.24053	0	0	6.10761	0	0	4.16222	0	0	0	0	0	0	3.50389	0	0	1.71414	0	0	4.99052	0.97612	1.99417	0	0	0	0	0	0	0	0	0
hsa-miR-505-5p	65.2495	187.014	120.594	74.6951	17.6938	101.433	104.413	127.822	66.3836	83.8324	46.2326	110.188	23.9024	26.3147	12.1874	12.9992	220.901	227.357	170.317	226.326	63.2912	146.583	149.568	204.477	119.144	48.6465	146.908	81.5988	102.782	152.069	118.36	122.636	127.659	166.729	69.4226	150.428	46.3646	119.773	315.612	41.2129	78.0398	17.0446	252.413	154.576	171.349	117.739	114.638	203.374	172.671
hsa-miR-505-3p	0	50.5444	17.8658	22.4085	0	1.95064	0	93.616	29.3122	23.7999	21.3381	12.7996	9.56095	17.5431	12.1874	3.71407	47.5357	39.5571	12.2279	25.8869	0	25.4484	17.3656	20.3723	37.46	7.48407	20.1405	30.2218	21.9535	54.5814	12.5028	42.0466	36.8026	8.28468	23.1409	15.0428	33.2616	19.3383	22.7761	51.1838	44.1095	0	31.2329	46.6393	33.5248	31.0402	20.609	42.8155	44.2106
hsa-miR-506-3p	0	0	0	0	0	0	0	0	0	0	0	0	0	0	0	0	0	0	0	0	0	0	0	0	0	0	2.76439	0	0	0	0	0	0	0	0	0	0	0	0	2.6589	3.39304	0	0	0	0	0	0	0	0
hsa-miR-508-3p	0	0	35.7316	0	0	0	0	0	0	0	0	0	0	0	0	0	0	0	0	0	0	0	0	0	0	7.48407	11.4525	0	0	0.291879	0	3.50389	0	0	0	0	7.05549	0	0	0	0	0	0.637407	0	0	0	0	1.78398	0
hsa-miR-509-5p	0	0	0	0	0	0	0	0	0	0	0	0	0	0	0	0	0	0	0	0	0	0	0	0	0	0	1.97456	0	0	0	0	0	0	0	0	4.29793	0	0	0.650746	0	0	0	0	0	0	0	0	0	0
hsa-miR-509-3p	0	0	0	0	0	0	0	0	0	0	0	0	0	0	0	0	4.19432	0	13.1013	0	0	1.01793	3.92126	0	0	0	30.8032	0	0	0	0	0	0	0	3.42827	0	14.111	0	1.62687	2.6589	0	0	0	0	0	0	0	0	3.33665
hsa-miR-509-3-5p	0	0	0	0	0	0	0	0	0	0	0	0	4.78048	0	0	0	3.49527	1.15215	0	0	0	0	0	0	0	0	6.71352	0	0	4.67007	0	0	0	5.17792	0	0	4.03171	0	0	0	0	0	0	0	0	0	0	0	0
hsa-miR-5090	0	0	0	0	0	0	0	0	0	0	0	0	0	0	0	0	0	0	0	0	0	0	0	7.54528	2.08111	0	0	0	0	0	0	0	0	0	0	0	0	3.74289	12.3642	0	0	0	1.27481	2.6651	0	0	2.57612	0	0
hsa-miR-5096	0	0	0	0	0	0	0	0	0	0	0	2.22602	4.78048	0	0	0	0	3.0724	0	0	0	0	0	0	0	0	0	0	0	0	0	0	0	0	0.857069	0	0	0	4.8806	1.32945	0	5.68155	0	0	0	0	0	0	0
hsa-miR-5100	0	0	0	0	0	5.85192	0	0	11.2076	9.591	18.6708	2.78253	0	0	12.1874	5.5711	6.99054	10.3693	8.73422	79.8797	11.2518	4.07174	0	0	4.16222	0	6.3186	0	0.997887	17.5128	71.6826	2.80311	21.8515	0	7.71362	12.3566	10.0793	6.86197	14.9672	5.98252	3.39304	5.68155	28.0459	5.33021	18.6249	2.1407	0	66.0073	92.5919
hsa-miR-511-5p	94.2492	30.3267	40.198	28.0107	53.0813	44.8647	43.5055	61.2104	44.8305	33.3909	11.5581	36.7294	33.4633	26.3147	27.4218	22.2844	13.9811	0	36.6837	11.834	7.03236	8.14348	31.3701	15.0906	38.5005	18.7102	5.13386	19.6442	5.98732	6.12946	10.8357	14.7163	12.6509	48.6725	32.5686	18.8035	41.325	23.0812	0.650746	15.9534	0	17.0446	0.637407	41.3091	5.58746	49.2362	159.72	0	19.1857
hsa-miR-511-3p	0	0	0	5.60213	0	0	0	0	0	0	0	0	0	0	0	0	0	0	0	0	0	0	0	0	0	0	0	0	0	0	0	0	0	0	0	0	1.00793	0	0	0	0	0	0	0	0	0	0	0	5.83913
hsa-miR-512-3p	0	0	0	0	0	0	0	0	0	4.97311	0	0	0	0	0	0	0	0	0	0	0	0	0	0	0	0	0	0	0	0	0	0	0	0	0	0	5.03963	0	0	0	0	0	0	0	0	0	0	0	0
hsa-miR-513c-5p	0	0	0	0	0	0	0	0	0	0	0	0	0	0	0	0	0	0	0	0	0	0	0	0	0	0	13.0321	1.51109	0	1.16752	0	0	0	0	0	0	2.01585	0	0.325373	0	0	0	0	0	0	0	0	0	0
hsa-miR-514a-3p	0	0	8.93289	0	11.7959	0	0	0	0	0	0.889088	0	0	0	0	3.71407	0.699054	2.68835	0	0	0	0	1.12036	0	4.16222	14.9681	25.2744	0	0	2.62691	2.50056	2.10233	3.45024	0	3.42827	0	36.2854	0	1.62687	21.2712	3.39304	0	1.91222	1.33255	0	2.1407	2.57612	1.78398	4.17081
hsa-miR-516a-5p	0	0	0	0	11.7959	0	0	41.4071	0	0	0	0	0	0	0	0	0	0	0	0	0	0	0	0	0	0	0	0	0	0	0	0	0	0	1.71414	0	0	0	0	0	0	0	0	0	0	0	0	0	0
hsa-miR-516b-5p	0	0	0	0	0	0	0	0	0.862124	14.2089	0.889088	1.66952	0	0	0	7.42814	0	0	0	0	8.43883	7.12554	5.6018	0	1.04055	0	0	0	0	0	0	0	0	4.14234	2.57121	0	0	0	0.325373	1.99417	3.39304	0	1.91222	0	0	0	0	0	2.50249
hsa-miR-517a-3p	0	0	0	0	0	0	0	0	0	0	0	0	0	0	0	0	0	0	0	0	0	0	0	1.50906	0	0	0	0	0	0	0	8.40932	0	0	0	0	4.03171	0	0	0	0	0	3.18704	0	0	0	0	0	0
hsa-miR-517b-3p	0	0	0	0	0	0	0	0	0	0	0	0	0	0	0	0	0	0	0	0	0	0	0	1.50906	0	0	0	0	0	0	0	8.40932	0	0	0	0	4.03171	0	0	0	0	0	3.18704	0	0	0	0	0	0
hsa-miR-5187-5p	0	40.4356	8.93289	1.86738	0	0	0	0	5.17275	0	0	8.34759	0	0	3.04686	0	6.29149	9.60124	0	10.3548	22.5035	7.12554	9.52307	25.654	8.32444	3.74203	15.7965	4.53327	2.99366	12.5508	9.16871	2.10233	6.90048	6.21351	0	9.1331	0	0	3.90448	6.64725	13.5721	17.0446	4.46185	11.993	11.1749	0	0	7.13592	0
hsa-miR-5188	0	0	0	0	0	0	0	0	0	0	0	0	0	0	0	0	0	0	0	0	0	0	0	0	0	0	0.394913	0	0	0	0	0	0	0	0	0	0	0	1.95224	0	0	0	0	0	0	0	0	3.56796	0
hsa-miR-5189-5p	0	0	4.46645	1.86738	0	1.95064	26.1033	0	7.75912	28.4178	0	20.0342	0	0	42.6561	14.8563	4.19432	26.8835	5.24053	51.0342	2.81294	13.2332	20.1665	34.7083	6.76361	18.7102	13.0321	3.02218	37.9197	15.7615	6.66815	14.0155	27.6019	12.427	12.856	29.5483	13.103	3.74289	2.60299	1.99417	0	0	9.56111	2.6651	16.7624	22.4774	24.4732	44.5995	18.3516
hsa-miR-5189-3p	0	0	13.3993	0	0	0	17.4022	0	0	4.26266	0	1.11301	14.3414	0	0	31.5696	0	6.14479	0	3.69813	0	3.0538	0.56018	2.26358	4.16222	0	0	4.53327	17.962	0	0	7.00777	4.60032	0	4.28534	45.1283	0	0	0	1.32945	0	45.4524	12.1107	10.6604	35.3873	3.21106	5.15225	12.4879	13.3466
hsa-miR-519c-5p	0	0	0	0	0	0	0	0	0	0	0	0	0	0	0	0	0	0	0	0	0	0	0	0	0	0	0	0	0	0	0	0	0	0	0	0	0	0	0	0	3.39304	0	0	0	3.72498	0	0	0	0
hsa-miR-519b-5p	0	0	0	0	0	0	0	0	0	0	0	0	0	0	0	0	0	0	0	0	0	0	0	0	0	0	0	0	0	0	0	0	0	0	0	0	0	0	0	0	3.39304	0	0	0	3.72498	0	0	0	0
hsa-miR-523-5p	0	0	0	0	0	0	0	0	0	0	0	0	0	0	0	0	0	0	0	0	0	0	0	0	0	0	0	0	0	0	0	0	0	0	0	0	0	0	0	0	3.39304	0	0	0	3.72498	0	0	0	0
hsa-miR-518e-5p	0	0	0	0	0	0	0	0	0	0	0	0	0	0	0	0	0	0	0	0	0	0	0	0	0	0	0	0	0	0	0	0	0	0	0	0	0	0	0	0	3.39304	0	0	0	3.72498	0	0	0	0
hsa-miR-522-5p	0	0	0	0	0	0	0	0	0	0	0	0	0	0	0	0	0	0	0	0	0	0	0	0	0	0	0	0	0	0	0	0	0	0	0	0	0	0	0	0	3.39304	0	0	0	3.72498	0	0	0	0
hsa-miR-519a-5p	0	0	0	0	0	0	0	0	0	0	0	0	0	0	0	0	0	0	0	0	0	0	0	0	0	0	0	0	0	0	0	0	0	0	0	0	0	0	0	0	3.39304	0	0	0	3.72498	0	0	0	0
hsa-miR-5190	0	0	0	0	0	0	0	0	0	0	0	0	0	0	0	0	0	0	0	0	0	1.01793	2.24072	0	0	0	0	0	0	0	0	0	0	0	0	0	0	0	0	0	0	0	0	0	0	0	0	0	0
hsa-miR-5192	0	0	0	18.6738	0	0	0	0	0	0	0	0	0	0	0	0	0	0	0	0	0	0	0	0	0	0	1.57965	0	0	0.583758	0	0	0	0	0	0	0	1.24763	3.25373	0	0	0	1.91222	0	0	0	0	0	0
hsa-miR-5193	0	0	0	0	0	13.6545	0	19.8034	0	0	0	5.56506	9.56095	0	0	0	27.9622	9.21719	0	7.39626	11.2518	5.08967	8.96289	11.3179	19.7705	7.48407	14.2169	6.04436	2.99366	10.2158	0	4.20466	6.90048	8.28468	5.14241	10.7448	5.03963	7.48579	0.325373	1.99417	0	0	1.27481	6.66276	5.58746	0	2.57612	5.35194	0
hsa-miR-5196-3p	94.2492	85.9256	17.8658	0	0	0	0	16.2028	4.31062	2.48655	0	3.33904	9.56095	43.8578	0	0	0	11.1374	10.4811	0	0	0	0.56018	6.03623	1.56083	0	4.73895	6.04436	6.98521	1.75128	0	1.40155	0	0	1.71414	4.29793	0	0	0	0	0	0	0	5.33021	0	4.28141	0	0	0
hsa-miR-522-3p	0	0	0	0	0	0	0	0	6.03487	0	0	0	0	0	0	0	0	0	0	0	0	0	0	0	0	0	0	0	0	0	0	0	0	0	0	0	0	0	0	0	0	0	0	0	0	0	0	0	0
hsa-miR-532-5p	1246.99	2279.55	1406.93	2756.25	2034.78	1993.55	3088.89	637.309	1429.4	868.518	1607.47	1871.53	1639.7	1052.59	895.777	796.668	1512.05	987.391	2172.2	1680.43	2243.32	1413.91	2019.45	2191.9	1390.7	1291	1439.46	906.653	1271.31	1299.74	2888.98	1326.57	1170.78	1710.79	2140.96	1652.55	2746.6	1716.74	11459	731.197	800.757	1124.95	4303.14	1529.77	1205.03	2457.53	1567.57	2217.49	2496.65
hsa-miR-532-3p	0	0	0	1.86738	0	0	8.70111	0	0	0	0	6.12157	0	0	0	0	0	1.5362	0	0	0	6.10761	0	0	5.72305	0	3.1593	3.02218	5.98732	1.16752	3.33408	0	1.15008	10.3558	6.85655	3.22345	5.03963	6.23816	57.9164	3.32362	0	0	35.0574	0	5.58746	0	14.1687	7.13592	8.34162
hsa-miR-539-5p	0	0	0	0	0	0	0	0	0	0	0	0	0	0	0	1.85703	0	0	0	0	0	0	3.36108	0	0.520277	0	0	1.51109	0	1.16752	0	0	3.45024	0	1.71414	0	0	0	0	0	0	0	0	0	0	0	0	0	0
hsa-miR-539-3p	0	0	0	0	0	5.85192	0	0	0	0	0	1.11301	0	0	0	0	8.38865	4.60859	0	0	0	0	7.84253	0	5.72305	0	2.76439	15.1109	0	1.4594	0	14.0155	11.5008	0	1.71414	10.2076	0	0	0.325373	8.64142	3.39304	0	0	0	0	0	1.28806	0	0
hsa-miR-541-5p	0	0	0	0	0	0	0	0	0	0	0	7.79109	0	0	0	0	0	0	0	5.17739	0	0	0	0	0	0	0	0	0	0	0	0	0	0	0	0	0	0	0	0	0	0	0	0	0	0	0	0	0
hsa-miR-541-3p	0	0	0	0	0	0	0	0	0	0	0	3.33904	0	0	0	0	0	6.52884	0	4.43776	0	7.12554	7.84253	0	1.04055	3.74203	3.55421	6.04436	0	0	0	2.10233	4.60032	0	0	0	0	0	0	7.31197	23.7513	0	0	0	16.7624	0	0	0	0
hsa-miR-542-3p	0	0	0	9.33688	35.3876	3.90128	0	0	6.89699	0	26.6726	10.5736	28.6829	52.6294	12.1874	25.9985	7.68959	5.37669	0	6.65664	16.8777	13.2332	5.6018	10.5634	4.16222	3.74203	13.8219	21.1552	3.99155	19.8478	15.0033	11.9132	12.6509	23.8184	11.1419	15.58	4.03171	14.9716	7.15821	25.9243	10.1791	0	22.9467	3.99766	11.1749	14.9849	1.28806	12.4879	10.0099
hsa-miR-543	434.996	45.49	308.185	392.149	82.571	485.709	174.022	187.232	136.216	395.717	308.513	691.181	129.073	298.233	319.92	120.707	192.24	730.846	255.039	130.174	374.121	1219.49	869.4	241.449	826.721	392.914	432.034	264.441	155.67	366.6	149.2	570.433	425.53	138.768	315.401	1344.18	217.712	312.532	29.609	632.818	329.125	51.1339	33.1452	347.796	430.235	181.96	264.053	140.935	205.204
hsa-miR-544b	0	0	0	0	0	0	0	0	0	9.94622	0	2.22602	0	0	0	0	14.6801	0	0	0	0	0	0.56018	0	0	0	0	0	0	0	2.50056	0	0	6.21351	0	0	0	0	0	0	0	0	0	0	0	0	0	0	0
hsa-miR-545-3p	0	0	0	0	0	0	0	0	0	0	9.77996	0	0	0	0	0	0	0	0	0	0	0	0	0	0	0	0	0	0	0	4.16759	0	1.15008	0	0	0	0	0	0.325373	0	0	0	0	0	0	0	0	0	0
hsa-miR-548a-3p	0	0	0	0	0	5.85192	0	0	0	5.68355	0	5.00856	0	0	0	5.5711	7.68959	4.60859	0	5.17739	19.6906	1.01793	7.28235	0	4.6825	3.74203	8.29317	0	14.9683	2.91879	5.83463	4.90544	12.6509	2.07117	5.99948	2.14897	0	3.11908	0.97612	3.32362	3.39304	0	3.18704	1.33255	9.31244	0	3.86419	0	9.17578
hsa-miR-548t-3p	0	0	0	0	17.6938	0	0	0	0	0	0	0	0	0	0	0	0	0	0	0	0	0	0	0	0	0	0	0	0	0	4.16759	0.700777	0	0	0.857069	0	0	0	4.8806	0	0	0	1.91222	0	0	0	0	0	0
hsa-miR-548aa	0	0	0	0	17.6938	0	0	0	0	0	0	0	0	0	0	0	0	0	0	0	0	0	0	0	0	0	0	0	0	0	4.16759	0.700777	0	0	0.857069	0	0	0	4.8806	0	0	0	1.91222	0	0	0	0	0	0
hsa-miR-548ap-3p	0	0	0	0	17.6938	0	0	0	0	0	0	0	0	0	0	0	0	0	0	0	0	0	0	0	0	0	0	0	0	0	4.16759	0	0	0	0	0	0	0	4.22985	0	0	0	1.91222	0	0	0	0	0	0
hsa-miR-548ab	0	0	0	0	0	0	0	0	0	0	20.449	3.33904	0	0	0	0	4.89338	0	6.11395	0	8.43883	1.01793	0	2.26358	0.520277	0	1.57965	0	0	0	0.833519	2.10233	0	12.427	0.857069	0	1.00793	0	4.22985	0	0	22.7262	7.01148	0	3.72498	0	0	1.78398	0
hsa-miR-548ac	0	0	0	0	0	0	0	0	3.4485	0	0	1.66952	0	0	0	0	2.79622	0	0	0	0	0	0	1.50906	0	0	1.57965	0	0	1.4594	2.50056	2.10233	1.15008	7.24909	0	0	13.103	0	13.0149	1.32945	0	0	3.82444	0	0	0	1.28806	8.91991	0
hsa-miR-548ad-5p	0	0	0	7.46951	11.7959	15.6051	8.70111	23.404	4.31062	11.7223	22.2272	13.9127	0	17.5431	3.04686	0	9.0877	1.5362	17.4684	1.47925	2.81294	7.12554	3.92126	6.03623	7.80416	14.9681	2.76439	0	11.9746	1.75128	3.33408	10.5117	2.30016	11.3914	6.85655	5.37241	11.0872	13.7239	28.6328	0	0	0	25.4963	3.99766	5.58746	11.7739	5.15225	24.9757	5.83913
hsa-miR-548ae-5p	0	0	0	7.46951	11.7959	15.6051	8.70111	23.404	4.31062	11.7223	22.2272	13.9127	0	17.5431	3.04686	0	9.0877	1.5362	17.4684	1.47925	2.81294	7.12554	3.92126	6.03623	7.80416	14.9681	2.76439	0	11.9746	1.75128	3.33408	10.5117	2.30016	11.3914	6.85655	5.37241	11.0872	13.7239	28.6328	0	0	0	25.4963	3.99766	5.58746	11.7739	5.15225	24.9757	5.83913
hsa-miR-548ag	0	0	0	0	0	0	0	0	0	0	0	4.45205	0	0	0	1.85703	3.49527	2.3043	0	1.47925	14.0647	2.03587	0	0.754528	0	0	1.18474	1.51109	5.98732	0.291879	1.66704	2.80311	2.30016	1.03558	0	0	0	0.623816	0	5.3178	0	0	1.27481	0	1.86249	0	0	0	0.834162
hsa-miR-548ah-5p	0	0	0	0	0	0	0	0	4.31062	0	0	0	0	0	0	0	0	0	0	0	0	0	0	0	0	0	0.789825	0	0	0	0	0	0	0	0	0	0	0	0	0	0	0	0	1.33255	0	0	7.72837	0	0
hsa-miR-548ah-3p	0	0	0	0	5.89793	0	0	0	11.2076	4.61789	17.7818	2.22602	0	0	0	5.5711	3.49527	0	5.24053	0.739626	0	3.0538	5.6018	1.50906	4.16222	0	2.76439	3.02218	2.99366	1.4594	2.50056	4.20466	1.15008	0	3.42827	2.14897	0	6.86197	5.20597	5.98252	0	0	5.73666	0	0	7.49247	0	1.78398	5.00497
hsa-miR-548av-3p	0	0	0	0	5.89793	0	0	0	11.2076	4.61789	17.7818	2.22602	0	0	0	5.5711	3.49527	0	5.24053	0.739626	0	3.0538	5.6018	1.50906	4.16222	0	2.76439	3.02218	2.99366	1.4594	2.50056	4.20466	1.15008	0	3.42827	2.14897	0	6.86197	5.20597	5.98252	0	0	5.73666	0	0	7.49247	0	1.78398	5.00497
hsa-miR-548g-5p	0	0	0	0	0	0	0	0	0	0	0	0	0	0	0	0	0	0	0	0	0	0	0	0	0	0	0	0	0	0	0	0	0	0	0	0	1.00793	0	0.325373	0	0	0	0	0	0	0	0	0	0
hsa-miR-548x-5p	0	0	0	0	0	0	0	0	0	0	0	0	0	0	0	0	0	0	0	0	0	0	0	0	0	0	0	0	0	0	0	0	0	0	0	0	1.00793	0	0.325373	0	0	0	0	0	0	0	0	0	0
hsa-miR-548aj-5p	0	0	0	0	0	0	0	0	0	0	0	0	0	0	0	0	0	0	0	0	0	0	0	0	0	0	0	0	0	0	0	0	0	0	0	0	1.00793	0	0.325373	0	0	0	0	0	0	0	0	0	0
hsa-miR-548ar-5p	0	0	0	0	0	0	0	0	0	0	0	0	0	0	0	0	0	0	0	0	0	0	0	0	0	0	0	0	0	0	0	0	0	0	0	0	1.00793	0	0.325373	0	0	0	0	0	0	0	0	0	0
hsa-miR-548ak	0	0	0	0	0	0	0	0	0	0	0	0	0	0	0	0	0.699054	0	0	0	0	0	0	0	0	0	0	0	0	0	0	0	0	0	0.857069	0.537241	0	0	0.650746	0	0	0	0	0	0	0	0	10.7039	0
hsa-miR-548al	0	0	0	0	0	0	0	0	0	0	0	0	28.6829	8.77156	0	0	0	0	0	0	0	0	0	0	0	0	0	3.02218	0	1.4594	0	0	0	0	0	0	0	0	3.90448	0	0	0	1.27481	0	0	0	0	0	0
hsa-miR-548c-5p	0	0	0	0	0	0	0	0	0	0	0	0	0	0	0	0	0	4.22454	1.74684	0	0	1.01793	0	0	0	0	0	0	0	0	0	0	0	0	1.71414	0.537241	0	0	1.30149	0	0	0	0	1.33255	0	1.07035	0	0	2.50249
hsa-miR-548o-5p	0	0	0	0	0	0	0	0	0	0	0	0	0	0	0	0	0	4.22454	1.74684	0	0	1.01793	0	0	0	0	0	0	0	0	0	0	0	0	1.71414	0.537241	0	0	1.30149	0	0	0	0	1.33255	0	1.07035	0	0	2.50249
hsa-miR-548am-5p	0	0	0	0	0	0	0	0	0	0	0	0	0	0	0	0	0	4.22454	1.74684	0	0	1.01793	0	0	0	0	0	0	0	0	0	0	0	0	1.71414	0.537241	0	0	1.30149	0	0	0	0	1.33255	0	1.07035	0	0	2.50249
hsa-miR-548am-3p	0	0	0	1.86738	5.89793	0	0	0	8.62124	4.61789	20.449	2.78253	0	0	9.14059	1.85703	2.09716	7.29694	0	7.39626	14.0647	10.1793	2.8009	8.29981	4.6825	3.74203	4.73895	3.02218	1.99577	2.91879	5.00111	7.00777	4.60032	1.03558	5.14241	6.4469	2.01585	8.1096	5.85672	14.6239	10.1791	0	7.01148	2.6651	0	0	2.57612	1.78398	4.17081
hsa-miR-548au-5p	0	0	0	0	0	0	0	0	0	0	0	0	0	0	0	0	0	4.22454	1.74684	0	0	1.01793	0	0	0	0	0	0	0	0	0	0	0	0	1.71414	0.537241	0	0	1.30149	0	0	0	0	1.33255	0	1.07035	0	0	2.50249
hsa-miR-548an	0	0	0	0	0	5.85192	0	0	0	0	0	2.78253	0	0	0	0	0	0.384049	0	0	0	0	0	0	0	3.74203	0	0	0	0	0	0	0	0	0	0	0	0	0	0	0	0	0	0	0	0	0	0	0
hsa-miR-548ap-5p	0	0	8.93289	1.86738	0	3.90128	0	5.40092	2.58637	2.13133	1.77818	5.00856	0	8.77156	21.328	1.85703	11.8839	16.5141	6.98737	8.13589	5.62589	4.07174	3.36108	9.05434	13.0069	18.7102	11.0576	7.55545	1.99577	8.4645	0	4.90544	17.2512	11.3914	1.71414	1.61172	2.01585	7.48579	10.7373	17.2828	10.1791	11.3631	7.01148	2.6651	5.58746	7.49247	0	8.91991	6.67329
hsa-miR-548aq-3p	0	0	0	0	0	0	0	0	0	0	0	0	0	0	0	5.5711	0.699054	1.92025	0	4.43776	11.2518	0	5.6018	8.29981	0.520277	0	1.57965	1.51109	2.99366	0.291879	0.833519	0	2.30016	0	4.28534	2.14897	0	0	1.95224	2.6589	0	0	1.27481	0	0	0	2.57612	3.56796	0
hsa-miR-548ar-3p	0	0	0	0	0	0	0	0	0	0	0	1.66952	0	0	18.2812	0	4.89338	0	0	0	5.62589	0	3.36108	0	7.28388	7.48407	0	0	0	0	0	3.50389	0	1.03558	0	0	0	0	0	1.99417	0	0	10.1985	0	1.86249	0	1.28806	0	6.67329
hsa-miR-548as-5p	0	0	0	0	0	0	0	0	0	0	0	0	0	0	0	0	0.699054	0	0	0	0	1.01793	0	0	0	0	0	0	0	0	0	0	0	2.07117	5.99948	1.61172	0	0	0.650746	0	0	0	0.637407	1.33255	0	0	0	3.56796	0.834162
hsa-miR-548at-5p	0	0	0	0	0	0	0	0	0	0	0	0	0	0	0	0	0	0	0	0	0	0	0	0	0	0	0	0	0	1.75128	0	0	2.30016	0	0	0	0	0	2.27761	1.32945	0	0	1.91222	2.6651	3.72498	0	0	0	0
hsa-miR-548at-3p	0	0	0	0	0	0	0	0	0	0.710444	0	0	0	0	0	0	0	0	0	0	0	0	0	0	0	0	0	0	0	0	0	0	0	0	0	1.07448	0	0	2.60299	0	0	0	0	0	0	1.07035	0	0	0
hsa-miR-548ax	0	0	0	0	0	0	0	0	0	0	0	0	0	0	0	0	0	0	0	0	0	0	0	0	0	0	0	0	0	0	0	0	1.15008	0	0	0	0	0	0	0	0	0	0	0	0	0	0	0	0
hsa-miR-548ay-5p	0	0	0	7.46951	11.7959	23.4077	8.70111	23.404	4.31062	16.3402	31.1181	16.1387	0	17.5431	0	3.71407	14.6801	3.45644	44.5445	7.39626	16.8777	11.1973	11.2036	6.79075	8.84472	18.7102	3.55421	7.55545	13.9704	3.50255	10.8357	10.5117	3.45024	12.427	10.2848	7.52138	14.111	13.7239	30.9105	4.65307	0	22.7262	26.7711	6.66276	7.44995	11.7739	7.72837	24.9757	10.0099
hsa-miR-548ay-3p	65.2495	0	0	0	0	0	0	0	0	0	0	0	0	0	0	0	0	0	17.4684	0	0	0	6.16198	0	0	0	0	0	0	2.04315	0	0	0	0	0	0	0	0	6.18209	0	0	51.1339	0.637407	0	1.86249	0	0	1.78398	3.33665
hsa-miR-548az-5p	0	0	0	0	0	0	0	0	0	0	7.1127	2.78253	0	0	9.14059	0	4.89338	0	6.11395	0	0	0	4.48144	0	4.16222	3.74203	0	3.02218	0	0	4.16759	0.700777	0	5.17792	6.85655	4.83517	4.03171	0	2.27761	8.64142	3.39304	22.7262	3.18704	7.99531	0	0	2.57612	0	0.834162
hsa-miR-548az-3p	0	0	0	0	0	0	0	0	0	0	0	0	0	0	0	0	4.19432	0	0	0	0	0	0	0	0	0	0	0	0	0	0	0	0	0	0	0	5.03963	0	0	0	0	0	0	0	0	0	0	0	0
hsa-miR-548b-5p	0	0	0	0	0	0	0	0	0	0.710444	0	0	0	0	0	0	0	4.99264	0	0	0	6.10761	0	0	1.04055	7.48407	0	6.04436	0	0	0	0	0	0	0	0	0	2.49526	1.62687	0	0	0	0.637407	0	0	0	0	7.13592	2.50249
hsa-miR-548bb-5p	0	0	0	0	0	0	0	0	0	0	0	0	0	0	0	0	0	0	0	0	0	0	0	0.754528	0	0	0	0	0	0	0	0	0	1.03558	0	0	0	0	0.325373	0	0	0	0	0	0	0	0	7.13592	0
hsa-miR-548d-5p	0	0	17.8658	7.46951	11.7959	23.4077	8.70111	23.404	4.31062	15.985	31.1181	17.2517	0	17.5431	9.14059	27.8555	16.0782	6.14479	30.5698	8.87552	39.3812	17.3049	12.8842	15.8451	9.36499	18.7102	7.10843	7.55545	19.9577	3.50255	14.1698	16.1179	8.05056	17.6049	8.57069	6.4469	14.111	14.3478	31.5612	13.2945	3.39304	22.7262	26.7711	7.99531	7.44995	11.7739	7.72837	26.7597	8.34162
hsa-miR-548e-3p	0	15.1633	0	0	0	7.80256	0	0	18.9667	0	3.55635	32.8339	19.1219	0	0	12.9992	5.59243	15.362	1.74684	7.39626	0	6.10761	16.8054	16.5996	6.76361	3.74203	15.7965	0	0.997887	15.4696	5.00111	16.1179	6.90048	15.5338	12.856	6.98414	7.05549	4.99052	14.9672	35.8951	20.3582	0	17.8474	5.33021	9.31244	8.56282	6.44031	24.9757	15.0149
hsa-miR-548f-3p	0	0	0	9.33688	17.6938	7.80256	0	0	12.9319	9.591	12.4472	1.66952	0	8.77156	0	5.5711	10.4858	1.5362	14.8482	7.39626	2.81294	5.08967	5.04162	3.77264	2.08111	0	1.18474	0	0	9.04826	10.8357	4.20466	0	2.07117	1.71414	3.76069	6.04756	8.1096	19.197	2.6589	0	17.0446	15.9352	1.33255	9.31244	6.42211	0	16.0558	5.83913
hsa-miR-548g-3p	0	0	0	0	0	0	0	3.60061	2.58637	2.84178	4.44544	1.11301	0	8.77156	0	1.85703	4.19432	3.0724	0	1.47925	11.2518	0	1.12036	3.01811	1.04055	0	1.18474	0	0	0.291879	2.50056	0.700777	0	2.07117	0.857069	2.68621	0	0	2.27761	3.98835	0	0	3.82444	1.33255	5.58746	0	0	0	0
hsa-miR-548h-5p	0	0	0	0	0	3.90128	0	0	0.862124	0.355222	0	1.66952	0	0	0	0	0	0	0	0	0	0	0	0	0	0	0	0	0	0	0	0	0	0	0	0	5.03963	0	1.30149	0	0	0	0	0	0	1.07035	0	0	0
hsa-miR-548h-3p	0	0	0	5.60213	0	5.85192	0	0	0	0	0.889088	2.78253	0	0	3.04686	0	2.09716	2.3043	0	4.43776	0	0	2.24072	0	4.16222	0	0	0	0.997887	1.16752	0	0	2.30016	0	0	2.14897	1.00793	3.74289	4.55522	0	0	0	3.18704	6.66276	3.72498	0	5.15225	10.7039	0
hsa-miR-548z	0	0	0	5.60213	0	5.85192	0	0	0	0	0.889088	2.78253	0	0	3.04686	0	2.09716	2.3043	0	4.43776	0	0	2.24072	0	4.16222	0	0	0	0.997887	1.16752	0	0	2.30016	0	0	2.14897	1.00793	3.74289	4.55522	0	0	0	3.18704	6.66276	3.72498	0	5.15225	10.7039	0
hsa-miR-548i	0	0	0	0	0	0	0	0	0	0	0	0	0	0	0	0	0.699054	0	3.49369	0	0	5.08967	0.56018	0	0	0	0	0	0	0.291879	0	0	0	1.03558	0	0	0	0	2.60299	0.664725	0	0	1.27481	2.6651	0	0	0	0	0
hsa-miR-548j-5p	0	0	40.198	7.46951	0	7.80256	0	48.6083	26.7259	50.0863	16.8927	27.2688	14.3414	52.6294	73.1247	70.5673	82.4884	203.546	13.9747	78.4004	57.6653	48.8609	64.9809	70.9257	113.941	123.487	117.684	66.4879	49.8944	76.7642	25.8391	57.4637	115.008	69.3842	23.9979	16.6545	25.1982	51.7767	66.7015	122.974	54.2886	39.7708	67.5651	17.3232	42.8372	21.407	14.1687	80.2791	66.7329
hsa-miR-548j-3p	0	0	0	0	0	0	0	0	12.9319	0	0	3.89554	33.4633	0	0	22.2844	3.49527	7.29694	0	5.91701	0	4.07174	6.72217	0.754528	2.08111	3.74203	1.57965	6.04436	5.98732	3.50255	4.16759	0	3.45024	0	1.71414	2.68621	0	3.11908	1.30149	25.2595	6.78607	0	0	0	0	2.1407	0	0	0
hsa-miR-548k	0	0	0	0	5.89793	3.90128	0	0	1.72425	6.394	0	7.23458	0	26.3147	0	0	6.29149	11.5215	19.2153	0	0	17.3049	9.52307	1.50906	3.12166	0	3.55421	0	5.98732	4.37819	5.83463	2.80311	8.05056	13.4626	0.857069	2.68621	2.01585	1.87145	14.3164	9.97087	0	0	12.7481	7.99531	1.86249	3.21106	10.3045	7.13592	2.50249
hsa-miR-548l	0	0	0	1.86738	0	0	0	0	0.862124	0	0	0.556506	0	0	6.09372	0	2.09716	2.68835	0	0	0	1.01793	5.04162	7.54528	4.6825	0	3.55421	0	1.99577	1.4594	2.50056	4.20466	8.05056	5.17792	11.1419	11.2821	2.01585	0.623816	11.7134	3.98835	0	0	8.9237	5.33021	0	1.07035	2.57612	10.7039	11.6783
hsa-miR-548n	0	0	0	0	0	0	0	0	0	0	13.3363	3.33904	0	0	0	0	0	0	0	0	8.43883	4.07174	0	2.26358	0.520277	0	1.57965	0	0	0	5.00111	2.10233	0	12.427	0.857069	0	1.00793	0	3.57911	0	0	0	4.46185	0	3.72498	0	0	1.78398	0
hsa-miR-548o-3p	0	55.5989	0	11.2043	0	0	0	0	6.03487	49.0206	40.0089	11.6866	57.3657	26.3147	21.328	76.1384	15.3792	15.746	37.5571	20.7095	60.4783	28.5022	16.8054	30.9357	14.0475	18.7102	15.0067	7.55545	19.9577	24.5179	13.3363	14.0155	17.2512	12.427	4.28534	19.8779	8.06341	19.3383	33.5134	103.032	50.8955	0	14.6604	13.3255	16.7624	8.56282	19.3209	30.3277	26.6932
hsa-miR-548p	0	0	0	0	5.89793	0	0	0	11.2076	4.61789	17.7818	2.22602	0	0	0	5.5711	3.49527	0	5.24053	0.739626	0	3.0538	5.6018	1.50906	4.16222	0	3.1593	3.02218	2.99366	1.4594	2.50056	4.20466	1.15008	0	3.42827	2.14897	0	7.48579	5.53134	5.98252	0	0	5.73666	0	0	7.49247	0	1.78398	5.00497
hsa-miR-548q	0	0	26.7987	0	0	5.85192	0	0	5.17275	0	0	3.89554	0	0	0	0	6.99054	0	0	0	9.8453	0	0	1.50906	0.520277	0	0.394913	0	0	0	12.5028	0	6.90048	5.17792	5.99948	1.07448	2.01585	1.87145	28.6328	0	0	0	12.1107	9.32786	0	5.35176	3.86419	5.35194	4.17081
hsa-miR-548t-5p	0	0	0	0	0	0	0	0	0.862124	0.355222	0	0	0	0	0	0	0	0	0	0	0	0	0	0	0	0	0	0	0	0	0	0	0	0	4.28534	1.61172	2.01585	0	0.97612	0.664725	0	0	0.637407	1.33255	1.86249	1.07035	0	0	0
hsa-miR-548u	0	0	0	0	0	3.90128	0	0	0	0	0	0	4.78048	0	0	3.71407	0	3.45644	0	4.43776	14.0647	0	0.56018	0.754528	2.60139	0	1.18474	1.51109	2.99366	0	0	0	2.30016	0	1.71414	0	0	0.623816	3.90448	5.3178	3.39304	0	1.91222	2.6651	0	0	0	0	0
hsa-miR-548w	0	0	0	0	0	0	0	0	0	0	0	1.11301	0	0	0	0	0	0	0	0	0	0	0	0.754528	0	0	0	0	0	0	0	0	0	0	0	0.537241	0	0	0.325373	1.99417	0	0	0	0	0	0	0	14.2718	0
hsa-miR-549a	0	0	0	0	0	0	0	0	0	0	0	0	0	0	0	0	0	0	0	0	0	0	0	0	0	0	0	0	0	0	0	0	0	0	0	0	0	0	0	0	0	0	0	0	0	0	0	0	0
hsa-miR-550a-5p	65.2495	20.2178	26.7987	24.2759	29.4896	37.0621	60.9078	45.0077	19.8289	26.6417	16.8927	43.964	4.78048	26.3147	18.2812	29.7125	23.0688	17.2822	20.9621	15.5322	36.5683	4.07174	24.6479	43.7626	12.4867	11.2261	30.0134	0	5.98732	9.92389	96.6882	16.1179	32.2022	23.8184	55.7095	54.7986	40.3171	31.8146	240.776	13.2945	10.1791	0	99.4355	19.9883	24.2123	34.2513	46.3702	46.3835	51.718
hsa-miR-550a-3p	0	0	0	0	0	0	0	0	0	3.197	0	0	0	0	0	0	0	1.5362	0	0	0	0	0	0	0	0	0	0	0	0	0	2.10233	0	0	2.57121	0	0	0	3.90448	3.98835	0	0	1.27481	0	1.86249	0	0	0	2.50249
hsa-miR-550a-3-5p	65.2495	20.2178	26.7987	24.2759	29.4896	37.0621	60.9078	45.0077	19.8289	26.6417	16.8927	43.964	4.78048	26.3147	18.2812	29.7125	23.0688	17.2822	20.9621	15.5322	36.5683	4.07174	24.6479	43.7626	12.4867	11.2261	30.0134	0	5.98732	9.92389	96.6882	16.1179	32.2022	23.8184	55.7095	53.7241	40.3171	31.8146	240.451	13.2945	10.1791	0	99.4355	19.9883	24.2123	34.2513	46.3702	46.3835	51.718
hsa-miR-550b-2-5p	0	0	0	0	0	0	0	0	0	0	0	2.22602	0	0	0	0	0	1.5362	0	0	0	0	0	8.29981	0	0	0	0	0.997887	0	0	0	3.45024	3.10675	0.857069	0.537241	0	0.623816	1.30149	0	0	0	0	7.99531	0	0	1.28806	0	0
hsa-miR-550b-3p	0	0	0	0	0	0	0	0	0	0	0	0	0	0	3.04686	0	0	0	0	0	0	0	0	0	0	0	0	0	0	2.62691	0	0.700777	2.30016	0	0	0	0	0	0	0.664725	0	0	0	0	0	3.21106	0	0	0
hsa-miR-551a	0	0	0	0	0	0	0	0	0.862124	0	1.77818	0	0	0	0	0	0	1.5362	0	0	0	0	0	0	1.04055	0	0	0	0	1.4594	4.16759	0	0	0	0	0	0	0	2.60299	0	0	0	1.27481	0	0	0	0	0	0
hsa-miR-551b-5p	0	0	0	0	0	0	0	0	0	0	0	0	0	0	0	0	0	0	0	0	0	0	0	0	0.520277	0	0	0	0	0.291879	1.66704	0	0	0	0	0	0	0	0.325373	0	0	0	0	0	0	0	0	0	0
hsa-miR-551b-3p	0	0	0	0	0	0	0	0	0	0	0	0	0	0	0	0	0	0	0	0	0	0	0	0	1.04055	0	0	0	0	0	0	0	1.15008	0	0	0	0	0	0.325373	0	0	0	0	0	0	0	0	0	0
hsa-miR-552-5p	0	0	0	0	0	0	0	0	0	0	0	1.66952	0	0	0	0	0	0	0	0	0	0	0	1.50906	0	0	0	0	0	0	0	1.40155	0	0	2.57121	0	0	2.49526	0	0	0	0	0.637407	0	0	0	0	0	0
hsa-miR-552-3p	0	0	0	0	0	0	0	0	0	0	0	4.45205	0	0	9.14059	0	0	2.68835	10.4811	0	0	0	6.72217	2.26358	2.08111	0	0	0	0	0	6.66815	4.90544	3.45024	0	0	2.68621	0	8.73342	0	1.99417	0	0	0.637407	0	0	0	0	1.78398	0
hsa-miR-556-5p	0	0	0	3.73475	0	0	0	0	0	0	0	1.11301	14.3414	0	12.1874	14.8563	4.19432	2.68835	0	0	0	1.01793	2.24072	9.80887	17.6894	7.48407	3.55421	0	0	7.58886	5.00111	7.00777	9.20064	0	1.71414	0.537241	1.00793	4.36671	0.325373	12.6298	3.39304	0	3.18704	1.33255	1.86249	0	1.28806	0	0
hsa-miR-556-3p	0	0	0	0	0	0	0	0	0	0	0	0	0	0	0	0	9.0877	0	0	0	0	0	0	0	0	0	1.97456	9.06653	0	0	0	0	0	0	0	0	0	0	0.325373	3.32362	0	0	0.637407	0	3.72498	0	0	0	0
hsa-miR-5581-3p	0	0	0	0	0	0	0	0	0	0	0	0	0	0	0	0	0	0	0	0	0	0	0.56018	0	0	3.74203	0	0	0	1.16752	0	0	0	0	0	0	0	0	0.97612	0	0	0	0	0	0	0	0	0	0
hsa-miR-5582-3p	0	0	0	0	0	0	0	0	0	0	0	0	0	0	0	0	0	0	0	0	0	0	0	0	0	0	0	4.53327	0	0	0	0	0	0	0	0	0	0	0.97612	0.664725	0	0	1.27481	0	5.58746	0	0	0	0
hsa-miR-5584-5p	0	0	0	0	0	0	0	0	0	0	0	0	0	8.77156	0	0	0	0	0	0	0	6.10761	3.36108	0	1.04055	0	1.97456	0	0	0	0	2.10233	1.15008	11.3914	0.857069	0	0	0	0.325373	0.664725	0	0	0	0	0	0	0	0	0
hsa-miR-5584-3p	0	0	0	0	0	0	0	0	0	0	0	0	0	0	0	0	0	0	0	0	0	0	0	0	2.08111	0	0	0	0	0	0	0	0	0	0	0	0	0	0	0	0	0	0	0	0	0	0	0	0
hsa-miR-5585-3p	0	0	0	0	0	0	0	0	0.862124	0	0	0	0	0	0	0	0	0	0	0	0	0	0	0	1.04055	0	0	0	0	0	0	0	2.30016	0	0	5.90966	0	0	0	0	0	0	0	0	0	0	0	0	2.50249
hsa-miR-5587-3p	0	0	0	0	0	0	0	0	0	0	0	0	0	0	0	0	1.39811	0	0	0	0	0	0	0	0	0	2.36948	0	0	0	0	0	4.60032	0	0	0	0	0	0.97612	0	0	0	0	0	0	0	0	0	0
hsa-miR-5588-5p	0	0	8.93289	0	0	5.85192	0	0	0	0	0	0	0	0	0	0	0	1.5362	0	1.47925	0	0	0	0	1.04055	0	2.36948	0	0	0	0.833519	0	0	1.03558	2.57121	0	9.07134	0	0.325373	0	0	0	0	3.99766	0	0	3.86419	0	0
hsa-miR-5589-3p	0	0	0	0	0	0	0	0	0	0	0	0	0	0	0	0	0	0	0	0	0	0	0	0	0	0	0	0	0	1.16752	0	0	0	0	0	0	0	0	0	0	0	0	0	0	0	0	0	0	0
hsa-miR-5680	0	0	0	0	0	0	0	0	0	0	0	2.22602	0	0	0	0	0	0	0	0	0	8.14348	0	0	0	0	0	0	0	0	0	0	0	0	0	0	0	0	0	0	0	0	0	0	0	0	0	0	0
hsa-miR-5683	0	0	0	0	0	7.80256	0	0	0	0	0	0	0	8.77156	9.14059	0	0	0	0	0	0	0	6.16198	0	2.08111	0	0	0	0	0	0	9.81088	0	0	0	0	0	0	0	0	6.78607	5.68155	0	0	3.72498	0	0	0	0
hsa-miR-5684	0	0	0	0	0	0	0	0	0	0	0	0	0	0	0	0	1.39811	0.384049	0	0	0	0	0	0	0	0	0.394913	0	0	0	0	0	0	0	0	0	0	0	2.27761	0	0	0	0	0	0	0	0	0	0
hsa-miR-5689	0	0	0	0	5.89793	0	0	0	0	0.710444	0	0	0	0	0	0	0	0	1.74684	0	0	0	0	0	0	0	0	0	0	0	0	0	0	0	0	0	0	0	0	0	0	0	0	1.33255	0	0	0	0	0
hsa-miR-5690	0	0	0	0	0	0	0	0	0	0	0	0	0	0	0	0	0	0	0	0	0	0	0	0	0	0	0	0	0	0	3.33408	0	0	0	0	0	0	0	0	0	3.39304	0	1.91222	0	0	0	0	0	0
hsa-miR-5695	0	0	0	0	0	0	8.70111	0	2.58637	0	0	2.78253	0	0	0	0	0	0	0	0.739626	14.0647	0	1.12036	0	2.08111	0	0	0	0	0	0	2.80311	0	7.24909	0.857069	2.14897	0	3.74289	21.4746	0.664725	0	0	15.2978	2.6651	3.72498	2.1407	0	1.78398	0
hsa-miR-5697	0	0	0	0	0	0	0	0	0	0	0	0	0	0	0	0	0	1.5362	0	0	0	0	5.04162	0	0	0	0	9.06653	0	0.291879	7.50167	4.90544	0	0	0	2.68621	0	0	2.27761	2.6589	0	0	3.82444	0	0	0	0	0	0
hsa-miR-5698	0	0	0	0	0	3.90128	0	0	0	0	0	0	0	0	0	0	2.09716	12.6736	8.73422	0	0	8.14348	0	1.50906	0	0	8.29317	0	0.997887	0	0	0.700777	2.30016	1.03558	0	4.83517	0	0	0	0	0	0	0	0	0	0	0	0	0
hsa-miR-570-3p	0	0	0	0	0	0	0	0	0	0	0	0	0	0	0	0	0	0	0	0	0	0	0	0	0	0	0	0	0	1.75128	0	0	2.30016	0	0	0	0	0	1.62687	0	0	0	0.637407	0	0	0	0	0	0
hsa-miR-5705	0	0	0	0	0	0	0	0	0	0	0	0	0	0	0	0	0	0	0	0	0	0	1.68054	0	0	0	1.57965	0	0	0	0	0	0	0	0	0	0	0	0	0	0	0	0	5.33021	0	0	0	0	0
hsa-miR-5706	0	0	0	0	0	0	0	0	0	0	0	0	0	0	0	0	0	0	0	4.43776	0	0	0	0	0	0	0	0	0	0	0	0	0	0	0	0	0	0	0	0	3.39304	0	0	0	0	0	0	0	0
hsa-miR-574-5p	0	0	17.8658	0	0	0	0	0	5.17275	0	0	0	506.73	561.38	636.794	800.382	0	8.44909	0	0	0	1.01793	5.6018	0	5.20277	14.9681	3.1593	0	11.9746	0	0	4.20466	0	4.14234	2.57121	9.67035	0	1.87145	1.62687	616.864	475.025	1193.12	1.91222	0	0	0	0	1.78398	0
hsa-miR-574-3p	0	0	0	35.4802	5.89793	31.2102	43.5055	12.6021	32.7607	11.7223	40.898	40.0684	0	52.6294	0	25.9985	26.564	58.7596	0	53.9927	14.0647	34.6098	35.2914	18.1087	40.5816	33.6783	84.9062	18.1331	31.9324	54.2895	35.8413	59.566	28.752	31.0675	90.8493	33.309	21.1665	54.272	44.2508	35.2304	30.5373	0	40.7941	27.9836	26.0748	48.1659	59.2508	37.4636	17.5174
hsa-miR-576-5p	0	40.4356	49.1309	13.0716	17.6938	9.75319	17.4022	0	11.2076	15.985	39.1199	20.0342	0	0	0	9.28517	12.583	6.14479	0	11.834	7.03236	19.3408	14.0045	19.6177	11.9664	3.74203	0.394913	19.6442	0	4.67007	25.0056	13.3148	3.45024	11.3914	7.71362	16.1172	10.0793	11.8525	78.7403	12.6298	3.39304	0	47.8055	18.6557	5.58746	4.28141	3.86419	17.8398	17.5174
hsa-miR-576-3p	0	35.3811	8.93289	41.0823	41.2855	40.9634	0	21.6037	22.4152	70.334	0	79.0239	0	35.0862	9.14059	12.9992	52.429	21.5068	63.7598	29.5851	21.0971	41.7353	37.5321	36.2174	17.1692	11.2261	36.332	34.7551	24.9472	35.9011	45.01	44.149	16.1011	48.6725	29.9974	54.2614	45.3567	55.5196	68.003	43.2071	33.9304	56.8155	75.214	10.6604	27.9373	38.5327	24.4732	24.9757	41.7081
hsa-miR-577	0	0	0	0	0	0	0	0	0	0	0	0	0	0	0	0	0	0	0	0	0	0	1.68054	0	1.04055	0	0	0	0	0.875638	0	1.40155	0	0	0	0	0	0	0	0	0	0	1.91222	0	0	0	0	0	0
hsa-miR-579-5p	0	0	22.3322	0	0	0	0	0	0	0	0	1.66952	0	0	0	0	4.89338	0	0	0	0	2.03587	0	2.26358	0	0	1.57965	0	0	0.583758	2.50056	0	0	0	1.71414	2.68621	3.02378	0	11.3881	0.664725	0	0	6.37407	0	0	0	3.86419	19.6238	1.66832
hsa-miR-579-3p	0	0	0	0	0	0	0	0	0	0	0	0	0	0	0	0	0	0	0	0	0	0	1.68054	0	0.520277	0	0	3.02218	0	0	0	0	0	0	0	0	0	3.11908	0	0	0	0	1.27481	0	0	0	0	0	0
hsa-miR-580-3p	0	0	0	0	0	3.90128	0	0	0	0	0	2.22602	0	0	0	0	0	0	0	0	0	0	0	0	0	0	1.97456	0	0	0	3.33408	0	0	0	0	2.68621	0	0	3.57911	0	3.39304	0	1.91222	0	3.72498	0	0	8.91991	0
hsa-miR-581	0	0	0	0	0	0	0	0	4.31062	0	8.89088	0.556506	33.4633	0	0	1.85703	6.29149	3.45644	1.74684	0	14.0647	4.07174	0	2.26358	6.76361	0	3.55421	7.55545	0	0	6.66815	2.80311	0	0	0	0	4.03171	3.74289	11.7134	5.3178	10.1791	39.7708	2.54963	0	3.72498	0	0	0	5.83913
hsa-miR-582-5p	0	0	0	0	0	0	0	0	0	0	5.33453	0	0	0	0	0	0	0	0	0	0	0	2.8009	0	0	0	0	0	0	0.583758	0	0	0	1.03558	0	2.14897	0	0	0	0	0	0	3.82444	0	7.44995	0	0	0	0
hsa-miR-582-3p	0	35.3811	35.7316	33.6128	17.6938	0	0	0	0	0	17.7818	14.4692	124.292	201.746	94.4527	70.5673	2.79622	3.84049	0	4.43776	0	8.14348	0.56018	3.77264	12.4867	11.2261	9.87282	0	5.98732	3.50255	12.5028	6.30699	10.3507	11.3914	41.9964	58.5593	7.05549	14.3478	7.15821	62.4841	23.7513	45.4524	13.3855	14.6581	7.44995	7.49247	3.86419	28.5437	12.5124
hsa-miR-584-5p	949.742	470.063	1107.68	1774.01	1167.79	2026.71	1792.43	1044.18	817.294	888.766	280.952	3858.81	1109.07	640.324	1572.18	1264.64	2286.61	2766.31	1523.25	2628.63	2483.83	2956.08	3259.13	3331.24	1987.46	1766.24	3507.22	1941.75	3021.6	5826.2	2258	3744.25	3467.49	1379.4	3080.3	2269.31	811.381	2162.77	2526.85	1415.86	1866.17	585.199	1637.5	2715.74	2000.31	1665.47	5360.91	1264.84	1160.32
hsa-miR-584-3p	0	0	0	0	0	0	0	0	0	0	0	0	0	0	0	0	0	0	0	0	0	0	0	0	0	0	1.97456	0	0	0	0	0	0	0	0	0	0	0	5.85672	0	0	0	1.91222	0	0	0	0	0	3.33665
hsa-miR-585-3p	0	0	0	0	0	0	0	0	0	0	0	0	0	0	0	0	0	0	0	0	0	0	0	0	0	0	0	0	0	0	0	0	0	0	0	0	0	0	0	0	0	17.0446	0	0	0	0	3.86419	0	0
hsa-miR-589-5p	0	0	0	7.46951	0	56.5685	113.114	97.2166	28.4501	45.8236	67.5707	49.5291	28.6829	26.3147	12.1874	92.8517	59.4196	128.273	54.1521	57.6909	106.892	44.7891	42.5737	53.5715	44.2236	14.9681	71.4792	22.6663	34.9261	51.6626	53.3452	37.1412	35.6525	56.9571	35.9969	22.0269	26.2061	36.8051	181.558	93.0614	44.1095	51.1339	78.4011	23.9859	68.9121	37.4623	24.4732	37.4636	24.1907
hsa-miR-589-3p	0	0	0	0	0	0	0	0	0	0	0	0	0	0	0	0	0	0.384049	0	0	0	0	0	0	1.56083	0	1.97456	0	0	1.75128	1.66704	0	0	5.17792	0	0	0	0	1.62687	0	0	0	0.637407	0	0	1.07035	0	0	0
hsa-miR-590-3p	0	0	0	0	0	0	0	0	0	0	0	4.45205	0	0	0	7.42814	4.19432	0	6.98737	8.87552	0	6.10761	0	1.50906	5.20277	0	2.76439	3.02218	0	0.583758	5.83463	7.70855	8.05056	2.07117	5.99948	1.61172	8.06341	2.49526	6.83284	3.98835	0	39.7708	5.73666	3.99766	0	0	12.8806	14.2718	3.33665
hsa-miR-592	0	0	0	0	0	0	0	0	0	0	0	0	0	0	0	0	0	0	0	0	0	0	0	0	0	0	0	0	0	0	5.83463	0	0	0	0	0	0	0	0	0	0	0	0	0	0	0	0	0	0
hsa-miR-597-3p	0	0	0	14.939	0	0	0	0	0	9.591	0	0	0	0	0	3.71407	0	3.84049	0	0	0	0	1.68054	4.52717	7.80416	11.2261	0	0	0	0.291879	0	0.700777	0	0	0	2.68621	0	5.61434	12.0388	3.32362	0	0	3.82444	0	0	1.07035	3.86419	0	0
hsa-miR-598-5p	0	0	0	0	0	0	0	0	0	0	0	0	0	0	0	0	2.79622	0	0	0	0	0	5.6018	0	0	0	0	0	0	2.04315	0	0.700777	0	0	0	0	0	0	0	0	0	0	0	0	0	0	2.57612	0	0
hsa-miR-598-3p	0	35.3811	0	3.73475	17.6938	37.0621	26.1033	30.6052	11.2076	0	20.449	17.8082	0	0	27.4218	14.8563	21.6707	18.8184	24.4558	28.8454	7.03236	20.3587	24.0878	24.8994	28.6153	7.48407	22.9049	16.622	10.9768	15.1777	14.1698	18.2202	14.951	25.8896	14.5702	15.58	16.1268	18.7145	116.158	13.9592	10.1791	22.7262	50.9926	13.3255	9.31244	18.196	47.6583	3.56796	27.5273
hsa-miR-605-5p	0	0	0	0	0	0	0	0	0	0	0	2.22602	0	0	0	0	0	6.91289	0	0	14.0647	6.10761	0	0	2.08111	0	0	0	0	0	0	1.40155	0	0	0.857069	0	11.0872	0	0.650746	0.664725	0	0	0	0	5.58746	0	0	0	2.50249
hsa-miR-605-3p	0	15.1633	17.8658	0	0	0	0	0	0	0	0	2.22602	4.78048	0	0	1.85703	6.99054	1.92025	0	0	8.43883	5.08967	1.68054	8.29981	0	0	1.18474	0	2.99366	2.91879	0.833519	9.1101	6.90048	4.14234	0.857069	0	2.01585	2.49526	0.325373	5.3178	0	0	1.27481	0	9.31244	5.35176	0	3.56796	3.33665
hsa-miR-607	0	0	0	0	0	0	0	0	0	0	0	0	0	0	0	0	0	0	0	0	0	0	0	0	0	0	0	0	0	0	0	0	0	5.17792	3.42827	0	0	0	0	0	0	0	0	0	0	0	0	0	0
hsa-miR-6087	0	50.5444	0	0	0	3.90128	0	0	0	3.90744	0	1.11301	9.56095	8.77156	0	1.85703	0	6.91289	4.36711	2.95851	0	0	0.56018	1.50906	3.64194	7.48407	1.97456	0	4.98944	3.21067	0.833519	0	0	2.07117	1.71414	0	0	4.99052	0.325373	11.3003	0	0	0	2.6651	0	17.1256	0	0	1.66832
hsa-miR-610	94.2492	0	0	0	11.7959	13.6545	0	0	0	9.94622	24.8945	5.56506	0	0	0	0	0	3.45644	3.49369	0	0	3.0538	2.24072	11.3179	3.12166	0	3.1593	4.53327	0.997887	8.4645	6.66815	7.00777	3.45024	3.10675	1.71414	5.37241	10.0793	2.49526	13.3403	1.99417	0	0	5.09926	0	0	4.28141	2.57612	0	6.67329
hsa-miR-6130	0	0	0	9.33688	41.2855	11.7038	8.70111	12.6021	23.2774	17.7611	34.6744	31.7209	33.4633	26.3147	45.7029	38.9977	28.6612	16.8982	20.9621	15.5322	12.6582	21.3766	16.8054	20.3723	19.7705	48.6465	12.2423	10.5776	8.98099	13.4264	17.5039	11.9132	29.9021	19.6761	13.7131	8.05862	17.1348	14.9716	93.7075	31.9068	44.1095	39.7708	94.9737	18.6557	7.44995	17.1256	10.3045	30.3277	20.0199
hsa-miR-6131	7.24994	0	0	0	0	0	8.70111	0	0	2.13133	18.6708	5.00856	9.56095	0	0	3.71407	2.09716	4.22454	5.24053	1.47925	8.43883	5.08967	1.68054	2.26358	30.1761	3.74203	1.97456	1.51109	0.997887	2.33503	3.33408	1.40155	1.15008	4.14234	3.42827	2.14897	1.00793	3.11908	27.6567	3.98835	3.39304	5.68155	1.91222	5.33021	7.44995	1.07035	0	3.56796	2.50249
hsa-miR-6134	0	0	0	3.73475	0	0	0	3.60061	0.862124	0	0	0	0	0	0	1.85703	0	0	1.74684	0	0	0	0	0	0.520277	0	0	0	0	0.291879	0	0	0	1.03558	0	0.537241	0	0	0.325373	0	3.39304	0	0	0	1.86249	0	0	0	0
hsa-miR-615-5p	0	0	0	0	0	0	0	0	0	0	0	0	0	0	0	0	8.38865	0	0	0	0	0	0	0	0.520277	0	0	3.02218	0	0	0	0	0	0	0	0	3.02378	8.1096	0	0	0	0	0	0	0	0	0	0	0
hsa-miR-615-3p	36.2497	0	22.3322	0	0	7.80256	0	0	15.5182	19.5372	0.889088	0	0	8.77156	0	0	4.19432	0.768099	0	0	0	5.08967	0	9.05434	82.7241	157.165	13.8219	21.1552	26.943	17.2209	25.8391	4.20466	3.45024	12.427	13.7131	5.37241	28.2219	190.888	0	3.98835	23.7513	5.68155	0	2.6651	9.31244	23.5478	32.2015	5.35194	4.17081
hsa-miR-616-5p	0	0	0	0	0	0	0	0	0	0	0	0	0	0	0	0	0	0	0	0	0	0	0	0	2.08111	0	0	0	0	0	0	0	0	5.17792	0	0	0	0	0.650746	1.99417	0	0	2.54963	0	0	0	0	3.56796	0
hsa-miR-616-3p	0	0	0	0	0	0	0	0	0	0	0	6.12157	0	0	0	1.85703	0	3.45644	0	0	0	0	1.68054	5.2817	0.520277	0	6.3186	0	0	0	1.66704	3.50389	5.7504	0	0.857069	0	6.04756	1.24763	0.650746	0	0	0	0	0	3.72498	0	0	0	5.00497
hsa-miR-618	0	0	0	0	0	0	0	0	5.17275	0	0.889088	5.00856	43.0243	26.3147	39.6092	12.9992	0	3.0724	31.4432	1.47925	0	0	1.12036	0	7.28388	7.48407	3.1593	0	3.99155	2.33503	1.66704	7.70855	0	4.14234	3.42827	5.90966	13.103	3.74289	19.197	28.5832	13.5721	0	24.2215	7.99531	24.2123	4.28141	6.44031	12.4879	5.00497
hsa-miR-619-5p	0	30.3267	0	0	0	5.85192	8.70111	0	0	0	0	6.12157	0	0	3.04686	11.1422	0	3.84049	0	12.5736	12.6582	2.03587	3.92126	4.52717	6.76361	0	1.97456	1.51109	11.9746	2.04315	2.50056	2.10233	2.30016	0	3.42827	1.07448	0	0.623816	10.0866	5.3178	6.78607	28.4077	7.01148	0	0	2.1407	5.15225	1.78398	0
hsa-miR-624-5p	0	0	0	0	0	0	0	0	12.0697	0	0	0	0	0	0	5.5711	9.0877	1.5362	0	1.47925	0	0	0	0	4.6825	0	0	0	0	1.16752	10.0022	0.700777	0	0	0	0	0	3.11908	35.1403	0	0	0	25.4963	2.6651	3.72498	3.21106	0	14.2718	8.34162
hsa-miR-625-5p	0	0	0	13.0716	0	0	0	0	2.58637	4.26266	0	13.3561	0	0	0	3.71407	8.38865	8.83314	0	8.13589	2.81294	10.1793	12.324	3.77264	11.4461	3.74203	16.5863	0	8.98099	1.4594	5.83463	13.3148	4.60032	25.8896	17.9984	20.4152	13.103	1.24763	18.8716	8.64142	3.39304	0	4.46185	14.6581	1.86249	18.196	24.4732	17.8398	12.5124
hsa-miR-625-3p	521.996	298.212	294.785	941.158	182.836	392.078	165.321	5.40092	128.457	266.417	54.2343	422.945	200.78	131.573	131.015	1875.6	432.714	794.598	281.242	924.533	481.013	570.043	635.805	1479.63	1128.48	377.946	2073.69	398.928	440.068	751.589	1021.89	487.04	558.939	423.554	509.099	978.854	261.053	397.994	601.94	457.995	179.831	90.9047	304.681	1090.03	379.948	321.106	551.29	583.362	510.507
hsa-miR-627-5p	0	0	0	0	0	0	8.70111	0	0	0	0	0	0	0	0	0	0	0	0	2.95851	0	3.0538	0	2.26358	2.60139	0	0	6.04436	0	0	0	0	0	0	0	2.14897	2.01585	4.36671	0.97612	0	0	0	0.637407	3.99766	0	0	1.28806	3.56796	0
hsa-miR-627-3p	0	0	0	0	0	0	0	0	0	0.355222	0	0	0	0	0	0	0	2.3043	0	1.47925	0	0	0	2.26358	0	0	0.394913	0	0	0	0	0	2.30016	0	0.857069	2.68621	3.02378	0	3.57911	0	0	0	3.18704	2.6651	0	2.1407	0	0	0
hsa-miR-628-5p	0	0	4.46645	0	0	0	0	0	8.62124	0.355222	0	3.89554	0	0	0	3.71407	6.99054	7.68099	0	1.47925	5.62589	6.10761	5.6018	11.3179	14.5678	3.74203	9.08299	1.51109	0	7.0051	1.66704	14.0155	8.05056	3.10675	0	1.61172	11.0872	1.87145	4.8806	8.64142	6.78607	0	7.64888	6.66276	0	1.07035	0	5.35194	2.50249
hsa-miR-628-3p	0	10.1089	58.0638	218.483	47.1834	68.2724	34.8044	199.834	101.731	125.749	21.3381	116.866	19.1219	8.77156	51.7967	53.854	96.4694	163.221	52.4053	149.405	101.266	103.829	143.966	127.515	116.022	138.455	118.474	137.509	117.751	118.503	122.527	166.084	165.612	114.95	104.562	107.448	52.4122	64.8768	72.5582	54.5074	27.1443	45.4524	82.8629	106.604	106.162	100.613	56.6747	76.7112	71.7379
hsa-miR-629-5p	579.995	566.098	504.708	797.37	931.872	1119.67	1183.35	527.49	842.295	1051.81	870.417	902.653	841.364	429.806	362.577	378.835	387.276	198.554	260.28	355.021	462.729	482.501	611.157	485.916	471.892	232.006	663.848	146.576	297.37	644.177	1003.56	393.837	125.359	696.948	868.21	1473.65	652.128	874.589	2476.42	208.724	393.592	926.092	947.187	485.049	579.234	216.211	1111.6	531.626	824.152
hsa-miR-629-3p	0	0	0	0	0	1.95064	0	0	0	0	0	0	0	8.77156	0	0	0	0	0	4.43776	0	4.07174	1.12036	2.26358	2.60139	0	6.71352	0	0	1.16752	0	4.90544	0	0	0	1.61172	0	3.11908	3.25373	0.664725	0	0	2.54963	0	0	2.1407	1.28806	0	3.33665
hsa-miR-636	0	0	0	0	0	1.95064	0	0	0	0	7.1127	7.79109	0	0	0	0	2.79622	0	0	1.47925	0	0	0.56018	0	0	0	0	0	0	0.583758	0	0	2.30016	0	1.71414	2.14897	0	2.49526	25.3791	0	0	0	8.9237	0	7.44995	3.21106	0	7.13592	5.83913
hsa-miR-641	0	0	0	20.5411	0	5.85192	0	0	0	9.23577	15.1145	12.2431	14.3414	0	9.14059	11.1422	0	23.043	0	2.95851	5.62589	39.6995	11.7638	23.3904	13.5272	3.74203	31.1981	10.5776	11.9746	11.3833	10.8357	15.4171	16.1011	20.7117	2.57121	4.29793	4.03171	2.49526	7.80896	45.2013	0	0	19.1222	2.6651	0	1.07035	6.44031	0	17.5174
hsa-miR-642a-5p	0	0	0	0	0	0	0	0	0	0	0	0	0	0	0	0	4.19432	0	0	0	0	3.0538	0.56018	0	1.04055	0	1.18474	0	0	0	0	0	0	0	0	0	0	0	0	1.99417	0	0	0.637407	0	0	0	3.86419	0	0
hsa-miR-642a-3p	0	60.6533	4.46645	33.6128	11.7959	9.75319	0	0	14.6561	17.0507	8.89088	8.34759	0	61.4009	0	0	4.89338	4.60859	19.2153	0	0	3.0538	8.96289	2.26358	2.08111	3.74203	1.18474	1.51109	5.98732	0	0	2.80311	1.15008	0	0.857069	5.37241	3.02378	5.61434	3.90448	5.98252	3.39304	0	12.1107	11.993	0	0	29.6254	14.2718	5.83913
hsa-miR-642b-5p	0	0	0	0	0	0	0	0	0	0	0	0	0	0	0	0	0.699054	0	0	0	0	3.0538	0.56018	0	0	0	0	0	0	0	0	0	0	0	0	0	0	0	0	1.32945	0	0	0	0	0	0	0	0	0
hsa-miR-642b-3p	0	0	0	0	0	0	0	0	0	0	0	0	0	0	0	0	1.39811	0	0	0	0	0	0	0	0	0	0	0	0	0	0	0	0	0	11.999	1.07448	0	0	0	0	0	0	0.637407	0	0	0	2.57612	0	0
hsa-miR-643	0	0	0	0	0	0	0	0	0	0	0	2.22602	0	0	0	0	0	0	0	1.47925	0	0	1.68054	0	0	0	0	0	0.997887	0	0	0	0	0	0	1.61172	2.01585	1.87145	3.25373	1.32945	0	0	0	0	0	0	0	0	0
hsa-miR-650	0	0	0	0	0	0	0	0	0	0	0	0	0	0	0	0	0	0	0	0	0	0	0	0	0	0	0	0	0	0	0	0	0	0	0	0	0	0	0	0	0	0	0	0	0	0	1.28806	0	0
hsa-miR-6500-3p	0	0	0	0	0	0	0	0	0	0	0	0	0	0	0	0	0	0	0	0	0	0	1.12036	3.01811	0	0	3.94913	0	0	1.4594	0	0	0	0	0	0	0	0	0	0	0	5.68155	0	0	0	2.1407	0	0	1.66832
hsa-miR-6501-5p	0	0	0	0	17.6938	0	0	0	6.03487	0	8.89088	0	0	0	0	0	4.89338	2.68835	0	0	0	0	3.92126	6.79075	0	0	0	0	0	2.04315	1.66704	0.700777	0	0	0	0	0	0	19.197	0	0	34.0893	1.91222	0	0	0	0	16.0558	1.66832
hsa-miR-6502-5p	0	0	0	0	0	0	0	0	0	0	0	0	0	0	0	3.71407	0	0	0	0	0	0	0	0	0	0	0	0	0	0.583758	0	0	0	0	0	0	0	0	0	0	0	0	0	0	0	0	1.28806	0	0
hsa-miR-6503-5p	0	0	0	0	0	0	0	0	0	0	0	0	0	0	0	0	0	0	6.98737	0	0	0	1.12036	0	0	0	0	0	0	0	0	0.700777	2.30016	0	0	0	2.01585	0	12.0388	0	0	0	2.54963	0	0	0	0	0	0
hsa-miR-6503-3p	0	0	0	0	0	0	43.5055	0	0	2.84178	0	3.33904	14.3414	17.5431	0	11.1422	0	0	0	0	0	1.01793	0	0	0	0	0	0	0	0	0	0	0	0	8.57069	0	1.00793	0	10.7373	1.99417	0	5.68155	1.91222	11.993	0	0	0	3.56796	2.50249
hsa-miR-6505-5p	0	0	0	0	0	0	0	0	0	0	0	0	0	0	0	9.28517	0	0	0	1.47925	0	0	0.56018	3.77264	4.6825	0	0	0	0	1.16752	0	0	2.30016	0	0	0	0	0	1.30149	2.6589	0	0	0	0	0	0	0	3.56796	0
hsa-miR-6505-3p	0	0	0	0	0	1.95064	0	0	0	0	0	0	0	0	0	1.85703	0	0	0	0	0	0	0	0	0	0	3.1593	0	0	0	0.833519	0.700777	1.15008	0	0.857069	2.14897	0	0	0.97612	0.664725	0	0	0	0	0	0	0	0	0
hsa-miR-6509-5p	0	0	35.7316	7.46951	0	0	0	0	0	0	1.77818	1.66952	0	0	9.14059	0	0.699054	0	5.24053	4.43776	16.8777	0	0.56018	6.79075	0	0	2.36948	0	1.99577	0	0.833519	0	1.15008	0	8.57069	1.07448	2.01585	3.74289	2.92836	0.664725	0	0	2.54963	0	0	0	0	0	1.66832
hsa-miR-6509-3p	0	0	0	0	0	0	0	0	0	0	0	0	4.78048	0	0	0	0	0	0	0	0	0	0	2.26358	0	0	1.18474	0	0	0	0	0	1.15008	2.07117	0	0	0	0	0	0	0	17.0446	0.637407	0	0	0	0	0	0
hsa-miR-651-5p	0	0	0	82.1646	23.5917	15.6051	34.8044	0	24.1395	11.7223	8.89088	27.2688	9.56095	17.5431	24.3749	18.5703	39.8461	22.2749	45.4179	16.2718	28.1294	17.3049	39.7728	1.50906	14.0475	11.2261	25.6693	0	17.962	6.12946	44.1765	15.4171	5.7504	10.3558	20.5696	30.6228	37.2933	33.0622	72.5582	11.965	16.9652	28.4077	105.172	35.9789	7.44995	27.8292	19.3209	26.7597	29.1957
hsa-miR-6510-3p	0	0	0	0	0	0	0	0	0	0	0	2.22602	0	0	0	0	0	0	0	0	0	0	0	0	0	3.74203	0	0	0	0	0	0	0	0	0	0	3.02378	0	0	0	0	28.4077	0	0	0	0	0	0	0
hsa-miR-6511a-5p	0	0	0	0	0	0	0	0	0	0	0	5.00856	0	0	0	0	0	0.384049	4.36711	2.95851	0	0	0	0	0	0	7.10843	0	0	0	0	0	0	0	0	0	0	0	1.30149	1.32945	0	0	1.27481	0	0	0	0	0	0
hsa-miR-6511a-3p	0	0	0	0	0	0	8.70111	0	10.3455	0	9.77996	3.33904	0	0	0	3.71407	0	8.06504	8.73422	0	0	8.14348	1.12036	4.52717	11.4461	26.1942	14.6118	18.1331	0	28.6042	14.1698	13.3148	3.45024	7.24909	7.71362	0.537241	2.01585	5.61434	4.55522	1.32945	0	0	3.82444	5.33021	18.6249	6.42211	7.72837	8.91991	0
hsa-miR-6511b-5p	0	0	0	0	0	0	0	0	5.17275	0	0	5.00856	0	0	0	0	0	0.384049	4.36711	2.95851	0	0	0	2.26358	1.04055	0	7.10843	0	0	1.16752	0	2.10233	0	2.07117	4.28534	0	0	4.36671	6.18209	1.32945	0	0	2.54963	5.33021	0	3.21106	1.28806	0	0
hsa-miR-6511b-3p	137.749	0	0	0	0	9.75319	17.4022	0	1.72425	1.06567	0	2.78253	0	0	0	0	0.699054	8.06504	0	0	0	2.03587	10.0832	2.26358	7.28388	7.48407	8.29317	0	8.98099	9.63201	2.50056	6.30699	0	7.24909	5.99948	0	1.00793	9.35723	1.62687	3.32362	0	0	1.91222	7.99531	0	8.56282	5.15225	0	0
hsa-miR-6513-5p	0	0	0	0	0	0	0	0	0	0	0	0	0	0	0	0	0	0	0	0	0	1.01793	1.12036	0	0	0	0	0	0	0	0	0	1.15008	0	0	0	0	0	10.4119	0	0	0	1.27481	0	3.72498	2.1407	0	0	0
hsa-miR-6513-3p	0	0	0	14.939	0	0	17.4022	30.6052	7.75912	5.68355	0	9.46061	4.78048	0	0	0	15.3792	14.2098	0	7.39626	5.62589	9.16141	15.1249	9.05434	5.20277	0	1.18474	4.53327	0	1.75128	5.00111	1.40155	3.45024	0	1.71414	15.0428	9.07134	0	23.4269	5.98252	0	0	15.2978	3.99766	9.31244	0	9.01643	5.35194	0.834162
hsa-miR-6514-5p	0	0	0	0	0	0	0	0	0.862124	0	0	2.78253	9.56095	0	3.04686	0	4.19432	5.76074	0	4.43776	14.0647	5.08967	0	0	0	0	0.789825	3.02218	0	4.96195	6.66815	7.70855	0	0	5.99948	0	0	0	5.85672	4.65307	6.78607	0	2.54963	0	1.86249	2.1407	2.57612	0	0
hsa-miR-6514-3p	0	0	0	0	0	0	0	0	0	0	0	0	0	0	0	0	0	0	0	0	2.81294	0	0	0	1.04055	0	2.36948	0	0	0	5.00111	0	0	2.07117	0	0	2.01585	1.24763	0.325373	0	0	0	2.54963	0	0	0	0	0	0
hsa-miR-6515-5p	0	10.1089	0	5.60213	0	7.80256	0	32.4055	0	1.06567	4.44544	4.45205	0	0	0	22.2844	6.29149	1.92025	0	7.39626	18.2841	18.3228	19.6063	0.754528	4.16222	0	22.9049	0	7.9831	10.2158	3.33408	1.40155	10.3507	0	9.42775	5.90966	0	6.23816	7.15821	32.5715	13.5721	0	2.54963	3.99766	1.86249	2.1407	15.4567	0	11.6783
hsa-miR-6515-3p	0	0	0	0	0	0	0	0	0	0	0	0	0	0	0	0	0	0	0	0	0	0	0	0	2.08111	0	0	0	3.99155	0	0	0	0	0	0	0	0	0	0	0	0	0	0	0	0	0	0	0	0
hsa-miR-6516-5p	0	0	8.93289	0	17.6938	0	0	0	0	5.32833	0	0	0	0	9.14059	5.5711	0	6.52884	0	8.87552	0	0	2.24072	15.0906	7.28388	7.48407	4.73895	9.06653	0	7.0051	0	7.70855	8.05056	9.32026	5.14241	8.05862	10.0793	0	6.18209	10.6356	3.39304	0	1.91222	2.6651	0	7.49247	2.57612	0	0
hsa-miR-6516-3p	0	0	0	0	0	0	0	0	0	0	0	1.11301	0	0	0	0	0	0.384049	0	0.739626	0	0	1.12036	3.77264	0	0	0	0	4.98944	0.583758	1.66704	2.10233	0	2.07117	0.857069	0	0	0	0.97612	12.6298	0	0	0	0	0	0	0	0	1.66832
hsa-miR-652-3p	101.499	116.252	107.195	97.1036	129.754	179.459	34.8044	59.4101	50.0032	159.495	150.256	137.457	57.3657	26.3147	15.2343	79.8525	134.917	137.106	37.5571	323.217	151.899	81.4348	150.689	129.779	130.069	123.487	121.633	64.9768	142.698	143.605	226.717	112.124	125.359	152.231	137.988	124.103	121.959	97.939	2541.82	87.0789	47.5025	5.68155	831.816	97.2763	109.887	118.809	137.823	312.197	232.731
hsa-miR-653-5p	0	0	0	0	0	0	0	0	0	0	0	0	0	0	0	0	0	0	0	0	0	0	0	0	0	7.48407	0	0	0	0	0	7.00777	0	6.21351	0	0	0	0	0	0	6.78607	0	0	0	0	0	0	0	0
hsa-miR-654-5p	72.4994	5.05444	129.527	42.9497	29.4896	70.223	0	135.023	17.2425	100.173	6.22361	86.2585	0	0	27.4218	24.1414	12.583	158.228	113.545	28.1058	77.3559	154.726	165.253	46.0262	133.191	138.455	248.795	19.6442	42.9092	60.419	56.6793	175.895	103.507	21.7473	53.1382	145.592	16.1268	89.2056	6.50746	113.668	78.0398	0	7.01148	47.9719	52.1497	19.2663	61.827	30.3277	35.0348
hsa-miR-654-3p	108.749	50.5444	31.2651	108.308	5.89793	79.9762	165.321	79.2135	62.9351	99.107	28.4508	120.205	90.829	245.604	60.9372	48.2829	34.9527	230.43	86.4688	33.2832	30.9424	166.941	233.035	93.5615	298.639	190.844	422.557	105.776	72.8458	173.376	105.023	379.821	297.871	18.6405	95.9917	315.898	43.3408	209.602	18.8716	165.516	128.935	34.0893	14.6604	83.9508	137.824	37.4623	405.739	23.1918	35.0348
hsa-miR-655-3p	0	0	0	0	0	0	0	0	0	0	0	0	0	0	0	0	0	0	0	0	0	0	0	2.26358	0	0	0	0	0	0	0	2.10233	3.45024	0	0	0	0	0	0	0	0	0	0	0	0	0	0	0	7.50746
hsa-miR-656-3p	0	0	0	0	0	0	0	0	0	0	24.0054	3.89554	0	8.77156	0	0	9.0877	3.45644	10.4811	0	0	13.2332	3.92126	0	4.16222	7.48407	7.89825	0	3.99155	5.5457	0	11.2124	12.6509	0	0	0	0	10.6049	1.62687	2.6589	10.1791	0	0	14.6581	0	4.28141	18.0329	3.56796	2.50249
hsa-miR-659-5p	0	25.2722	0	0	0	0	17.4022	3.60061	0	13.1432	0	0	19.1219	0	18.2812	12.9992	4.19432	3.45644	3.49369	0	0	0	2.8009	6.79075	1.04055	0	2.36948	0	4.98944	0.583758	3.33408	5.60622	1.15008	0	1.71414	0	0	6.23816	19.5224	13.9592	0	0	10.1985	3.99766	0	4.28141	0	7.13592	7.50746
hsa-miR-660-5p	0	5.05444	0	37.3475	23.5917	31.2102	26.1033	3.60061	27.588	13.4984	25.7835	25.0428	4.78048	0	0	11.1422	29.3603	3.0724	29.6963	51.7739	32.3488	23.4125	25.7683	15.8451	21.8517	11.2261	8.29317	52.8881	22.9514	21.8909	51.6782	23.8264	27.6019	42.459	29.9974	35.9952	23.1823	19.3383	318.54	13.9592	10.1791	34.0893	133.855	47.9719	14.8999	50.3066	46.3702	57.0874	62.5621
hsa-miR-660-3p	0	0	0	0	0	0	0	0	0	0	0	0	0	0	0	0	1.39811	0	0	0	0	0	0	0	0	0	0	1.51109	0	0	0	1.40155	0	0	0	0	3.02378	0	12.0388	0	0	0	0.637407	0	0	0	6.44031	0	0
hsa-miR-664a-5p	0	0	111.661	18.6738	58.9793	128.742	8.70111	91.8156	41.382	86.6742	32.0072	114.64	47.8048	26.3147	97.4996	38.9977	92.2751	121.744	68.1269	173.812	108.298	89.5783	115.957	100.352	57.2305	52.3885	81.352	69.5101	37.9197	89.6069	74.1832	100.912	59.8042	68.3486	100.277	60.7083	45.3567	55.5196	71.9075	48.5249	50.8955	51.1339	49.7178	101.274	85.6745	59.9397	69.5553	90.983	46.7131
hsa-miR-664a-3p	0	0	0	0	0	9.75319	8.70111	0	0	18.8268	0	3.89554	0	0	0	0	0.699054	5.76074	0	11.834	0	7.12554	2.8009	1.50906	5.72305	0	9.4779	0	0	12.5508	4.16759	4.90544	12.6509	11.3914	4.28534	0	3.02378	7.48579	22.1254	7.9767	0	0	15.9352	5.33021	7.44995	2.1407	2.57612	16.0558	7.50746
hsa-miR-664b-5p	0	0	0	18.6738	11.7959	0	0	0	0	9.23577	12.4472	8.34759	0	8.77156	0	0	20.2726	21.5068	1.74684	22.1888	0	10.1793	17.3656	4.52717	5.20277	11.2261	9.08299	0	16.9641	5.83758	7.50167	4.90544	2.30016	14.4982	0	3.22345	3.02378	16.2192	11.3881	5.3178	10.1791	0	4.46185	2.6651	0	8.56282	0	7.13592	2.50249
hsa-miR-665	0	0	0	0	0	0	0	0	0	0	0	0	0	0	0	0	0	0	0	0	0	0	0	0	0	0	0	0	0	0	0	1.40155	0	0	1.71414	0	0	0	0	0	0	0	0	0	0	0	0	0	0
hsa-miR-668-3p	0	0	0	0	0	0	0	0	0	8.17011	0	0	0	8.77156	0	0	0	2.3043	0	0	0	0	0	0	0	0	0	0	0	5.5457	0.833519	1.40155	3.45024	0	0	0	0	0	0	2.6589	13.5721	0	0	0	0	0	0	0	4.17081
hsa-miR-671-5p	0	0	8.93289	0	5.89793	0	0	0	0	0	0	0.556506	0	0	9.14059	0	3.49527	9.98529	0	11.834	0	2.03587	11.2036	6.03623	3.12166	0	6.71352	0	7.9831	3.79443	9.16871	3.50389	2.30016	5.17792	3.42827	0	7.05549	3.11908	0.650746	0	0	0	1.91222	1.33255	1.86249	0	6.44031	1.78398	0
hsa-miR-671-3p	318.997	116.252	66.9967	141.921	23.5917	68.2724	69.6089	32.4055	41.382	99.107	52.4562	75.6848	243.804	149.117	219.374	612.821	153.792	560.712	133.634	314.341	226.442	286.04	308.659	405.936	249.213	198.328	367.269	120.887	182.613	366.017	182.541	234.76	278.319	128.412	187.698	181.588	138.086	106.049	33.8388	592.934	390.199	124.994	61.1911	119.93	156.449	96.3317	69.5553	73.1432	95.9286
hsa-miR-6715a-3p	0	0	0	0	0	0	0	0	4.31062	0	0	0	0	0	0	0	4.19432	0	0	0	0	0	0	0	0	0	0	6.04436	0	0	0	0	0	0	5.14241	0	0	0	0	0	0	0	0	2.6651	0	0	0	0	0
hsa-miR-6715b-3p	0	0	0	0	0	0	0	0	0	0	0	0	0	0	0	0	0	0	0	0	0	0	0	3.77264	0	0	1.18474	0	0	0	0	0	0	0	0	0	0	0	0	0	0	0	0	0	0	0	0	0	0
hsa-miR-6716-3p	0	0	0	0	11.7959	5.85192	0	0	0	0	0	0	14.3414	0	0	3.71407	4.89338	0	0	0	0	7.12554	6.72217	0	3.12166	3.74203	11.8474	0	1.99577	4.37819	1.66704	6.30699	4.60032	0	0.857069	9.1331	2.01585	0	0	5.98252	0	22.7262	0	0	0	6.42211	0	0	3.33665
hsa-miR-6721-5p	0	0	35.7316	11.2043	17.6938	5.85192	8.70111	0	2.58637	25.576	0	1.66952	0	8.77156	3.04686	61.2821	25.865	44.9338	5.24053	39.9398	18.2841	12.2152	20.1665	21.8813	23.4125	33.6783	32.3828	27.1996	3.99155	29.4798	0.833519	18.921	33.3523	21.7473	1.71414	10.7448	0	18.0907	15.9433	34.5657	6.78607	28.4077	13.3855	22.6534	33.5248	7.49247	1.28806	23.1918	9.17578
hsa-miR-6724-5p	0	0	0	0	0	0	8.70111	0	0	0	0	0	0	0	0	0	0	0	0	0	0	4.07174	2.24072	0	0	0	0	0	0	0	0	0	0	0	0	0	3.02378	0	0.325373	0	0	0	0	0	0	3.21106	0	0	2.50249
hsa-miR-6726-5p	0	0	0	0	0	0	0	0	0	0	0	0	0	0	0	0	0	0.384049	0	0	0	0	0	0	0	0	1.57965	0	0	0	0.833519	1.40155	2.30016	0	0	0	0	1.87145	0	1.99417	0	0	1.27481	0	0	0	0	0	0
hsa-miR-6726-3p	0	0	0	0	0	0	43.5055	0	0	0	0	0	0	0	0	0	0	0	0	0	0	11.1973	0	0	0	0	1.57965	0	0	0	0	0	0	0	0	0	2.01585	0	0.325373	0	0	0	0	0	5.58746	5.35176	0	0	0
hsa-miR-6727-5p	0	0	0	0	0	0	0	0	0	0	0	0	0	0	0	1.85703	0	0	0	0	0	0	0	0	0	0	0	0	0	0.875638	0	0	0	0	0	0	0	0	0.650746	0	0	0	0	0	0	3.21106	0	0	0
hsa-miR-6728-5p	0	0	0	0	5.89793	0	0	0	0	0	0	0	0	0	0	0	0	0	3.49369	0	0	0	0	0	0	0	0	0	0	0	0	0	0	0	0	0	0	0	0	0	0	0	0	0	0	0	0	0	0
hsa-miR-6729-5p	0	0	0	0	0	0	0	0	0	0	0	0	0	0	0	0	5.59243	0	0	0	0	3.0538	0	0	0	0	0	0	0	0	0	0	0	0	0	0	2.01585	0	1.95224	1.32945	0	0	0.637407	0	0	0	0	0	0
hsa-miR-6730-5p	0	0	0	0	0	0	0	0	0	0	0	0	0	0	0	0	0	0	0	0	0	0	3.92126	0	0	0	0	0	3.99155	0	2.50056	0.700777	1.15008	0	0	0	0	0	2.27761	0	0	0	0.637407	0	0	0	0	0	0
hsa-miR-6731-3p	0	0	0	0	0	0	0	0	0	0	0	0	0	0	0	0	0	0	0	0	0	0	3.36108	0	0	0	0	0	0	0	0	0	0	0	0	0	0	0	0	0	0	0	0	0	0	0	2.57612	0	0
hsa-miR-6732-5p	0	5.05444	0	0	0	0	0	0	0	0	0	0	0	0	0	0	0	0	0	2.95851	0	0	0	0	0	0	2.36948	0	0	0	0	0	0	0	0	0	0	0	0	0	0	0	0	0	0	0	0	0	3.33665
hsa-miR-6732-3p	0	0	17.8658	0	0	0	0	0	0	0	0	0	0	0	0	0	0	0	0	0	0	5.08967	0	0	0	0	1.97456	0	0	1.75128	3.33408	0	0	0	0	0	0	0	0	0	0	0	0	0	0	0	0	0	0
hsa-miR-6733-5p	0	0	0	0	0	0	0	0	0	0	0	0	0	0	0	0	0	0	0	0	0	0	0	0	0	0	0	0	0	0	0	3.50389	0	0	0	0	0	0	1.62687	0	0	0	2.54963	0	0	0	0	0	1.66832
hsa-miR-6734-5p	0	0	17.8658	39.2149	0	23.4077	52.2066	0	43.9683	8.52533	24.8945	15.0257	4.78048	0	3.04686	3.71407	7.68959	16.8982	41.0508	11.0944	50.633	6.10761	1.12036	20.3723	6.76361	3.74203	6.71352	15.1109	9.97887	8.75638	14.1698	2.80311	6.90048	28.9964	0	27.3993	16.1268	12.4763	97.612	3.98835	13.5721	11.3631	29.9581	19.9883	9.31244	2.1407	0	19.6238	6.67329
hsa-miR-6734-3p	0	0	13.3993	0	0	0	0	0	0	0	0	3.33904	0	0	0	0	0	0	0	0	0	0	0	0	0	0	0	1.51109	2.99366	2.33503	0.833519	0	0	0	0	0	2.01585	0	0	0	0	0	0	0	0	0	0	0	0
hsa-miR-6735-5p	0	0	0	0	0	0	0	0	0	16.6954	0.889088	0.556506	0	0	0	0	4.19432	9.98529	17.4684	1.47925	23.91	0	8.96289	2.26358	2.08111	0	2.76439	1.51109	0	6.12946	1.66704	8.40932	1.15008	6.21351	5.99948	0	0	8.1096	3.57911	0	0	0	2.54963	13.3255	5.58746	4.28141	0	0	11.6783
hsa-miR-6735-3p	0	0	0	0	0	0	0	0	0	0	0	0	0	0	0	0	0	0	0	4.43776	0	0	0	2.26358	1.04055	0	0	0	0	1.75128	0	0	1.15008	0	0	0	0	0	0.97612	0	0	0	0	3.99766	0	0	0	3.56796	0
hsa-miR-6736-5p	0	0	0	0	0	0	0	0	0	0	0	0	0	0	0	0	0	0	0	6.65664	0	0	0	3.01811	0	3.74203	0	0	0	7.0051	0	2.80311	0	5.17792	6.85655	0	0	0	0	0	0	0	0	3.99766	0	0	6.44031	0	0
hsa-miR-6736-3p	0	0	0	0	0	0	0	0	0	0	0	0	0	0	0	0	0	0	0	0	0	0	2.8009	0	0	0	0	0	0	0	0	0	0	0	0	0	0	0	0	0	0	0	0	0	0	0	0	0	0
hsa-miR-6738-3p	0	0	0	0	0	0	0	0	0	0	0	0	0	0	0	0	1.39811	2.68835	0	0	8.43883	7.12554	0	0	0	11.2261	0	7.55545	0	5.83758	0	0.700777	0	0	0	0	0	0	0	0.664725	0	0	0	0	1.86249	0	0	0	0
hsa-miR-6739-3p	0	0	0	0	0	0	0	0	0	0	0	0	0	0	0	0	0	1.92025	0	0	0	0	0	0	0	0	0	0	0	0	0	0	0	0	0	0	0	0	0	0	0	11.3631	0	0	0	0	0	0	0
hsa-miR-6740-5p	0	0	0	0	0	0	0	0	6.89699	0	0	1.11301	0	0	0	0	4.89338	0	0	0	0	0	0	0	0	3.74203	2.76439	0	0.997887	0	0	0	0	0	0	0.537241	0	0	1.30149	0	0	0	0.637407	0	0	1.07035	0	0	0
hsa-miR-6741-5p	0	35.3811	0	14.939	0	17.5557	0	27.0046	10.3455	4.61789	14.2254	19.4777	0	0	0	9.28517	10.4858	36.4847	19.2153	52.5135	19.6906	15.269	10.6434	17.3542	16.6489	29.9363	45.02	40.7994	51.8901	23.9341	17.5039	22.4249	35.6525	26.9252	17.1414	22.0269	7.05549	31.1908	31.8866	19.9417	10.1791	5.68155	15.9352	34.6464	13.0374	5.35176	43.7941	12.4879	20.0199
hsa-miR-6741-3p	21.7498	0	53.5973	5.60213	0	13.6545	8.70111	0	31.8986	31.97	20.449	70.1198	0	26.3147	3.04686	46.4259	44.0404	69.5129	27.0761	25.1473	84.3883	46.825	23.5276	50.5534	28.095	37.4203	54.4979	49.8659	41.9113	37.9443	28.3396	26.6295	42.553	34.1743	39.4252	49.4262	7.05549	29.3193	4.22985	17.9476	0	11.3631	1.91222	39.9766	24.2123	18.196	50.2344	5.35194	8.34162
hsa-miR-6743-3p	0	0	0	0	0	0	0	0	0	0	0	0	0	0	0	0	0	0	0	0	0	0	0	0	0	0	0	0	0	0	0	0	0	0	0	0	0	0	0	0	0	0	0	0	5.58746	4.28141	0	0	0
hsa-miR-6744-3p	0	0	0	0	0	0	0	0	0	0	0	0	0	0	0	0	0	0	0	0	0	4.07174	0	0	0	0	0	0	0	0	0	0	0	1.03558	0	0	0	0	0	0	0	0	0	0	0	0	0	0	0
hsa-miR-6746-5p	0	0	0	0	0	0	0	0	0	0	0	0	0	0	0	0	0	2.3043	0	0	0	0	0	0	0	0	0	0	0	0	0	0	0	0	0	0	0	0	0	0	0	0	0	0	0	0	0	0	0
hsa-miR-6746-3p	0	0	8.93289	0	0	0	0	0	0	0	0	0	0	0	0	0	0	0	0	0	0	0	0	1.50906	0	3.74203	0	0	3.99155	1.4594	0	1.40155	0	0	0	0	0	1.24763	0	0	0	0	0	0	0	0	0	0	0
hsa-miR-6747-3p	72.4994	0	13.3993	1.86738	0	27.3089	0	0	0	6.03878	0.889088	12.2431	9.56095	0	0	1.85703	4.19432	6.52884	15.7216	2.95851	8.43883	0	5.6018	0	2.08111	14.9681	5.13386	1.51109	0	11.3833	14.1698	2.10233	6.90048	1.03558	6.85655	21.4897	4.03171	12.4763	2.27761	8.64142	3.39304	0	1.27481	6.66276	0	19.2663	9.01643	0	5.83913
hsa-miR-6748-5p	0	0	0	0	0	0	0	0	0	0	0	0	0	0	0	0	0	0	0	2.95851	0	0	6.72217	0	0	0	0	0	0	0	0	0	1.15008	0	4.28534	0	0	0	0	0	0	0	0	0	0	0	0	0	0
hsa-miR-675-5p	0	0	0	0	0	0	0	0	0	0	0	0	0	0	0	0	0	4.22454	0	0	0	0	0	0	0	0	0	0	0	0	0	0	0	5.17792	0.857069	0	5.03963	0	0	0	0	0	0	2.6651	0	0	0	0	0
hsa-miR-675-3p	0	0	0	0	0	0	0	0	0	0	0	0	0	0	0	0	2.79622	3.0724	0	0	0	0	0	0	0	0	0	0	0	0	2.50056	0	0	3.10675	2.57121	0	0	0	0	0	0	0	0	0	0	0	3.86419	0	0
hsa-miR-6750-5p	0	0	0	0	0	0	0	0	0	0	17.7818	8.34759	0	0	0	0	0	0	1.74684	5.91701	0	0	2.24072	0	0	0	0	0	0	0	1.66704	0.700777	0	7.24909	3.42827	0	3.02378	0	12.0388	0	0	0	5.09926	0	1.86249	2.1407	0	5.35194	0
hsa-miR-6750-3p	0	0	0	0	0	0	0	0	0	0	0	0	0	0	0	0	0	0	0	0	0	0	0	0	0	0	0	0	0	1.75128	0	0	0	0	0	0	0	0	0	0	0	0	0	0	7.44995	0	0	0	0.834162
hsa-miR-6751-5p	0	0	0	0	0	0	0	0	0	0	3.55635	0	0	0	0	0	0	0	0	0	0	0	0	0	0	0	0	0	5.98732	0	0	0	0	0	0.857069	0	0	0	0.650746	1.32945	0	0	0	0	0	0	0	0	0
hsa-miR-6753-3p	0	0	0	0	0	0	0	0	0	0	0	0	0	0	0	0	0	0	0	0	0	0	0	0.754528	0	0	2.36948	0	0	0	0	0	0	0	0	0	0	0	3.25373	0	0	0	0.637407	2.6651	0	0	0	0	0
hsa-miR-6754-5p	0	0	0	0	0	0	0	0	0	0	0	1.11301	0	0	0	0	0	0	0	2.95851	0	0	0	0	0	0	0	0	0	0	0	2.10233	0	0	0	0	0	0	0	0	0	0	0	0	0	0	11.5926	0	0
hsa-miR-6754-3p	0	0	0	0	0	0	0	0	0	0	0	0	0	0	0	0	0	0	0	0	0	1.01793	0	0	0	0	0	0	0	0	0	0	0	0	3.42827	0	0	0	0	0	0	0	1.27481	0	0	0	0	0	5.83913
hsa-miR-6755-5p	0	0	0	0	0	0	0	0	0	0	0	0	0	0	0	0	0	0	0	2.95851	0	3.0538	1.68054	5.2817	1.04055	0	0	0	0	2.04315	0	6.30699	0	0	0	0	0	0	1.95224	3.98835	0	0	5.73666	0	0	0	2.57612	0	0
hsa-miR-6756-5p	0	0	0	1.86738	0	0	0	0	0	0	0	0	0	0	0	0	0	0	0	0	0	0	0	0	0	0	0	0	0	0	0	0	0	0	0	0	0	0	0	0	0	0	0	2.6651	0	0	0	0	0
hsa-miR-6758-5p	0	0	0	0	0	0	0	0	0	0	0	0	0	0	0	0	0	0	0	5.91701	0	7.12554	0	2.26358	1.56083	0	0	0	0.997887	0	0	0	2.30016	0	0	0	1.00793	0	1.95224	3.98835	0	0	3.18704	0	0	3.21106	0	0	0.834162
hsa-miR-6758-3p	0	0	0	0	0	0	0	0	0	0	0	0	0	0	0	3.71407	0	0	0	0	0	0	0	0	0	0	0	0	0	0	0	0.700777	0	0	0	0	0	0	0	0	0	0	0	0	0	0	0	0	2.50249
hsa-miR-676-5p	0	0	0	0	0	0	0	0	0	0	0	0	0	0	0	0	0	0	0	0	0	0	0	0	0	0	0	0	0	0	0	0	0	0	0	0	0	0	0	0	0	0	0	0	0	0	0	0	0
hsa-miR-676-3p	0	0	0	0	5.89793	0	0	0	0	0	0	1.11301	0	0	0	0	0	0	0	0	0	0	0	0	0	0	0	0	6.98521	0	0	0	0	4.14234	0	0	0	0	0	0	0	0	0	0	0	2.1407	0	0	0
hsa-miR-6761-5p	0	0	0	0	0	0	0	0	0	0	0	0	0	0	0	0	0	0	0	0	0	0	0	0	0	0	0	0	0	0	0	0	0	0	5.14241	0	1.00793	0	0	0	0	0	0	0	0	3.21106	0	0	0
hsa-miR-6761-3p	0	0	0	3.73475	0	0	0	0	0	0	0	0	0	0	0	0	0	0	0	0	0	0	0	0	0	0	0	0	0	0	0	0	0	0	0	0	3.02378	0	0	0	0	0	0	0	0	0	0	0	0
hsa-miR-6762-5p	0	0	0	0	0	0	0	0	0	0	14.2254	0	0	0	0	0	0	0	0	0	0	0	0	0	0	0	0	0	0	0	0	0	0	0	0	0	0	2.49526	0	0	0	0	0	0	0	0	0	0	0
hsa-miR-6762-3p	0	0	0	0	0	0	0	0	0	0	0	0	0	0	0	0	0	0	0	0	0	0	0	0	0	0	0.394913	0	0	0	0	0	0	0	0	0	0	0	0.97612	0	0	0	0	1.33255	0	0	0	0	0
hsa-miR-6763-5p	0	0	0	0	0	0	0	0	6.03487	0	0	5.56506	0	0	0	0	4.19432	15.362	0	1.47925	0	10.1793	1.68054	12.827	1.04055	0	0.789825	4.53327	1.99577	2.33503	5.00111	4.90544	1.15008	2.07117	5.14241	1.07448	8.06341	4.99052	0.650746	2.6589	0	0	0	6.66276	0	2.1407	0	0	0
hsa-miR-6764-5p	0	0	31.2651	0	0	0	0	0	0	0	0	0	0	0	9.14059	0	2.79622	0	0	0	0	0	2.8009	2.26358	1.04055	0	6.3186	3.02218	0	2.33503	2.50056	2.80311	0	4.14234	0.857069	4.29793	0	6.23816	6.18209	0	0	0	2.54963	3.99766	0	5.35176	2.57612	0	0
hsa-miR-6765-5p	0	0	0	0	0	0	8.70111	0	0	0	0	2.78253	0	0	0	0	0	0	0	1.47925	0	2.03587	0	0	2.08111	0	0	0	0	0.583758	0	0	0	0	0	0	2.01585	3.74289	0	0	0	0	0	0	0	0	0	1.78398	0
hsa-miR-6766-5p	0	0	0	0	0	0	0	0	0	0	0	0	0	0	0	0	0	0	0	0	0	0	0	0	0	0	0	0	0	0	0	0	0	0	0	2.68621	0	0	0.97612	0	0	0	0	0	0	0	0	0	0
hsa-miR-6766-3p	0	0	4.46645	0	0	0	0	0	0	0	0	0	0	0	0	0	0	0	0	0	0	0	0	0	0	0	0	0	0	0.583758	0	2.80311	0	0	0	0	0	0	0	0	0	0	0	0	0	0	0	0	0
hsa-miR-6767-5p	0	0	0	0	0	3.90128	8.70111	0	5.17275	0	1.77818	0.556506	0	0	0	0	9.0877	2.68835	0	4.43776	9.8453	0	3.92126	1.50906	0.520277	0	1.57965	7.55545	0	0.583758	0	0	9.20064	4.14234	6.85655	0	3.02378	0	8.4597	1.32945	0	0	5.09926	0	0	0	3.86419	3.56796	1.66832
hsa-miR-6769b-3p	0	0	0	0	0	0	0	0	0	0	0	3.33904	0	0	0	0	0	0	0	0	0	0	0	0	1.04055	0	0	0	0	0	0	0	0	1.03558	0	0	3.02378	0.623816	0	0	0	0	0	0	0	3.21106	0	0	0
hsa-miR-6770-5p	0	0	0	0	0	0	0	0	0	0	0	0	0	0	0	0	0	0	0	0	0	0	0	0	0	0	0	0	4.98944	0	0	0	0	0	0	0	4.03171	0	1.30149	0	0	0	0	0	0	0	0	0	0
hsa-miR-6770-3p	0	0	0	31.7454	0	1.95064	0	0	0	9.94622	0	0	0	0	0	1.85703	7.68959	3.0724	8.73422	0	5.62589	5.08967	1.68054	0	1.56083	7.48407	2.36948	7.55545	2.99366	0	0	0	3.45024	1.03558	3.42827	0	4.03171	0	0.650746	5.3178	20.3582	0	0.637407	5.33021	0	0	0	0	0
hsa-miR-6772-5p	0	0	0	0	0	0	0	0	0	0	0	1.66952	0	0	0	0	3.49527	3.0724	6.98737	0	0	0	0	0	1.04055	0	0	0	0	0	1.66704	0	0	0	0.857069	0.537241	0	0	0	0	0	0	0.637407	0	0	0	0	0	0
hsa-miR-6772-3p	0	0	0	0	0	0	0	5.40092	10.3455	0	0	0	0	0	3.04686	16.7133	0	14.5939	0	5.91701	0	11.1973	10.6434	5.2817	4.16222	7.48407	13.427	3.02218	9.97887	11.6752	5.00111	3.50389	5.7504	7.24909	4.28534	0	0	0	0.650746	5.3178	10.1791	0	0	0	11.1749	0	0	0	0
hsa-miR-6773-5p	0	0	0	0	0	0	0	0	0	0	0	0	0	0	0	0	0	0	0	0	0	0	0	0	0	0	0	0	0	0	0	0	0	0	0	0	1.00793	0	0	0	0	0	0	0	0	0	0	0	0
hsa-miR-6774-5p	0	0	0	0	0	0	0	0	0	0	0	0	0	0	0	0	0	0	0	0	0	0	2.24072	0	0	0	0	0	0	0	0	0	0	0	0	0	0	0	0	0	0	0	0	0	0	0	0	5.35194	0
hsa-miR-6774-3p	0	0	0	0	0	0	0	0	0	0	0	0	0	0	0	0	0	0	0	0	0	0	0	0	3.64194	0	0	0	0	1.16752	0	0	0	0	0	0	0	0	0	0	0	0	0	0	0	1.07035	0	0	0
hsa-miR-6777-5p	0	0	0	0	35.3876	0	0	0	0	0	0	0	0	0	0	0	0	0	17.4684	4.43776	0	2.03587	1.68054	0	3.12166	0	3.1593	0	0	0	0	3.50389	0	5.17792	0	0	0	1.87145	2.27761	0	0	0	0	0	0	2.1407	3.86419	3.56796	0
hsa-miR-6779-5p	0	0	0	0	0	0	0	0	0	0	0	0	0	17.5431	6.09372	0	0	0	0	0	0	0	0	5.2817	0.520277	0	2.36948	0	0	3.79443	0	0	0	2.07117	5.14241	0	0	0	0	0	0	0	1.91222	0	1.86249	0	0	0	0
hsa-miR-6780a-5p	0	0	0	0	23.5917	21.457	0	0	15.5182	9.591	25.7835	10.0171	19.1219	0	3.04686	1.85703	3.49527	0	6.98737	4.43776	22.5035	3.0538	5.6018	4.52717	6.24333	0	3.55421	0	8.98099	0.875638	3.33408	0.700777	9.20064	11.3914	0	9.1331	7.05549	9.98105	21.1493	2.6589	0	17.0446	12.1107	0	0	4.28141	2.57612	3.56796	4.17081
hsa-miR-6780b-5p	0	0	0	0	0	0	0	0	0	0	0	0	0	0	0	0	0	0	0	0	0	0	0	0	0	0	0	0	0	0	0	0	0	0	0	0	0	0	0.325373	0	0	0	0	0	0	0	0	0	2.50249
hsa-miR-6781-5p	0	0	0	0	0	0	0	0	0	0	0	0	0	0	0	0	4.89338	0	0	0	0	0	0	0	0	0	0	0	0	2.33503	0	0	0	0	0	1.61172	4.03171	0.623816	4.55522	0	0	0	0.637407	0	0	0	0	3.56796	0.834162
hsa-miR-6782-5p	0	0	0	0	5.89793	0	0	0	6.89699	0	0	0	0	0	0	0	0	0	0	0	0	0	0	0	0	0	0	0	0	0	2.50056	0	0	0	0.857069	0	0	0	0.650746	0	0	0	0	0	0	0	0	0	1.66832
hsa-miR-6782-3p	0	0	0	0	0	0	0	0	0	0	0	0	0	0	0	0	0	0	0	0	0	0	0	0	0	0	0	0	0	0.291879	1.66704	0	0	0	0	0	0	0	0.650746	0	0	0	0	0	0	0	0	0	0
hsa-miR-6783-5p	0	0	0	0	0	3.90128	0	0	0	0	0	1.11301	0	0	0	0	0	3.0724	0	0	2.81294	0	1.68054	0	0	0	1.97456	0	0	1.4594	4.16759	0	0	3.10675	0	0	4.03171	0	5.20597	0	0	0	0.637407	0	0	0	0	1.78398	2.50249
hsa-miR-6783-3p	0	0	0	0	0	0	0	0	0	0	0	0	0	0	0	0	0	0	0	1.47925	0	0	0	0	0	0	1.57965	0	0	0.875638	0	0	0	0	0	0	3.02378	6.86197	2.92836	1.99417	0	0	1.27481	0	0	0	0	3.56796	0
hsa-miR-6785-5p	0	0	0	16.8064	0	0	0	0	0	0	0	0	0	0	0	18.5703	0	0	0	0	0	0	0	0	0	0	0	0	0	0	0	0	1.15008	0	2.57121	0	0	0	0.97612	1.32945	0	0	0	0	0	0	0	7.13592	0
hsa-miR-6786-3p	0	40.4356	0	0	5.89793	5.85192	0	0	4.31062	0	0	1.66952	0	0	0	0	0	4.60859	0	2.95851	14.0647	3.0538	7.84253	3.01811	3.64194	0	9.4779	0	0.997887	5.25383	1.66704	1.40155	4.60032	1.03558	4.28534	3.22345	0	0	1.95224	0	0	0	7.01148	5.33021	3.72498	4.28141	2.57612	1.78398	5.00497
hsa-miR-6787-3p	0	0	0	0	0	0	0	0	0	0	0	0	0	0	0	0	1.39811	0	0	0	0	0	1.12036	0	0	0	1.57965	0	0	0.291879	0	0	1.15008	0	0	2.14897	0	0	0	0	0	0	0	0	0	0	0	0	0
hsa-miR-6788-5p	0	0	0	0	0	0	0	0	0	0	0	0	0	0	0	0	0	0	0	2.95851	0	0	0	0	1.56083	0	0	0	0	0	0	0	0	0	0.857069	0	1.00793	0	0	0	0	0	1.27481	0	0	0	0	0	0
hsa-miR-6788-3p	0	30.3267	0	0	0	0	0	0	0	0	0	0	0	0	0	0	0	2.68835	17.4684	7.39626	0	0	0	0	0	0	0	0	0	0	0	0	0	0	0	0	0	0	0	0	0	0	0	0	3.72498	3.21106	0	0	0
hsa-miR-6789-5p	0	0	0	0	0	0	0	0	0	0	0	0	0	0	0	0	0	0	0	0	0	0	0	0	0	0	0	3.02218	0	2.33503	0	0	0	0	0	0	0	0	0	0	0	0	0	0	0	0	0	0	0
hsa-miR-6789-3p	0	0	0	0	0	0	0	0	0	7.10444	0	0	0	0	0	0	0	0	0	0	0	0	0	0	0	3.74203	0.789825	0	0	0	0	0	0	0	0	1.07448	0	0	0	0	0	0	0	0	0	1.07035	7.72837	0	0
hsa-miR-6791-5p	0	0	0	0	0	0	0	0	0	0	0	0	0	0	0	0	1.39811	0.384049	1.74684	5.91701	0	1.01793	0	4.52717	0	0	0	0	4.98944	1.16752	0	2.10233	6.90048	0	2.57121	0	0	1.24763	0	0	0	0	0	0	0	0	0	0	0
hsa-miR-6792-5p	0	0	0	0	0	0	0	0	0	0	0	0	0	0	0	0	0	0	0	0	0	0	0	3.77264	0	0	0	0	0	0	0	0	0	1.03558	0	0	0	0	0	0	0	0	0	0	0	0	0	0	0
hsa-miR-6793-5p	0	0	0	13.0716	0	3.90128	0	0	0	0	0	1.11301	0	35.0862	6.09372	0	1.39811	8.06504	8.73422	15.5322	0	2.03587	4.48144	0	0.520277	11.2261	1.97456	0	0	3.50255	1.66704	2.80311	3.45024	5.17792	3.42827	0	0	3.11908	3.57911	0	3.39304	0	1.91222	0	1.86249	1.07035	1.28806	0	1.66832
hsa-miR-6795-5p	0	0	0	0	0	0	0	34.2058	0	0	0	0	0	0	0	0	0	0	0	0	0	0	0	0	0	0	0	0	0	0	0	0	0	0	0	0	0	0	0	0	0	0	0	0	0	0	0	0	0
hsa-miR-6797-5p	0	0	0	0	0	0	0	0	0	0	0	0	0	0	0	0	0	0	0	0	0	0	0	0	0	0	1.18474	0	0	0	0	0	0	0	0	0	0	0	0	0	0	0	0	0	0	0	0	0	0
hsa-miR-6797-3p	0	0	0	0	0	0	0	0	0	0	0	0	0	0	0	0	0	0	0	0	0	0	0	0	2.08111	0	0	0	2.99366	0	3.33408	8.40932	0	0	0	3.22345	0	0	0	0	0	0	0	9.32786	0	0	0	0	0
hsa-miR-6798-3p	7.24994	0	0	0	0	0	0	0	0	0	0	0	0	0	0	0	0	0	0	4.43776	0	0	0	3.01811	0	0	0	1.51109	0	2.33503	0	0	0	1.03558	0	0	0	4.99052	3.57911	3.32362	0	0	0.637407	0	0	5.35176	0	0	1.66832
hsa-miR-6799-5p	0	0	0	0	0	0	0	0	0	11.7223	0	0	23.9024	0	0	0	0	0	0	0	2.81294	0	0	0	0	0	0	0	0	0	4.16759	0	0	0	0	0	0	0	0.650746	0	0	0	0.637407	0	0	0	0	0	0
hsa-miR-6800-5p	0	0	13.3993	0	0	0	0	0	0	0	0	0	0	0	0	0	0	0	0	1.47925	0	0	0	4.52717	0	3.74203	1.18474	0	0	0	0	1.40155	0	0	0	3.22345	0	0	0.325373	1.32945	0	0	0.637407	10.6604	0	0	0	0	0
hsa-miR-6802-5p	0	0	0	0	5.89793	0	0	0	5.17275	0	0	5.00856	0	0	0	0	13.9811	0.384049	0	21.4492	2.81294	0	1.12036	3.77264	2.08111	0	7.50334	7.55545	16.9641	9.92389	0	9.1101	3.45024	0	0.857069	14.5055	0	4.99052	2.27761	1.32945	0	0	0	18.6557	0	3.21106	0	3.56796	0
hsa-miR-6802-3p	0	0	0	0	0	0	0	0	0	0	0	0	0	0	0	1.85703	0	0	0	0	0	0	0	0	4.6825	0	0	0	3.99155	1.16752	0.833519	0	0	0	0	2.14897	0	0	0	1.99417	0	0	0	0	0	0	0	0	0.834162
hsa-miR-6803-3p	0	35.3811	8.93289	1.86738	0	0	17.4022	0	4.31062	0	0	1.11301	0	0	0	5.5711	0	1.5362	5.24053	0	0	0	11.2036	0	7.80416	0	1.18474	13.5998	0	4.96195	6.66815	1.40155	8.05056	7.24909	4.28534	0	3.02378	9.35723	0.650746	0	0	0	3.18704	0	0	5.35176	0	8.91991	1.66832
hsa-miR-6804-5p	0	0	26.7987	0	0	3.90128	0	0	6.03487	0	0	5.00856	0	0	0	0	2.79622	5.76074	0	2.95851	0	0	3.36108	9.05434	1.04055	7.48407	0	1.51109	1.99577	0.875638	1.66704	0	2.30016	6.21351	2.57121	6.4469	0	4.99052	6.18209	0	0	0	0	3.99766	5.58746	0	0	0	6.67329
hsa-miR-6805-5p	0	0	17.8658	7.46951	23.5917	17.5557	0	0	9.48337	4.97311	32.8962	2.22602	0	0	0	0	0.699054	0.384049	0	4.43776	0	3.0538	11.7638	7.54528	4.6825	3.74203	0.394913	0	0.997887	3.50255	8.33519	0	2.30016	4.14234	0	9.1331	12.0951	12.4763	32.8627	0	0	0	8.9237	1.33255	0	8.56282	1.28806	7.13592	13.3466
hsa-miR-6806-3p	0	0	0	0	0	0	0	0	0	0	0	1.66952	0	0	0	0	0	4.99264	3.49369	5.91701	0	0	1.12036	0	0	0	1.57965	0	0	0	1.66704	0	0	0	0	2.68621	0	0	10.7373	0	0	0	7.01148	0	0	0	0	0	0
hsa-miR-6807-5p	0	0	0	0	0	0	0	0	0	0	0	0	0	0	0	0	0	0	0	0	0	1.01793	0	6.03623	0	0	0	0	0	0.583758	0	0.700777	0	3.10675	0	2.14897	0	2.49526	0.650746	0	0	0	1.27481	0	0	0	0	0	0
hsa-miR-6808-3p	0	0	0	0	0	3.90128	0	0	6.03487	0	0	0	4.78048	0	0	0	0	0	3.49369	0	0	0	3.36108	0	0	0	0	0	0	4.37819	5.00111	2.10233	0	9.32026	0	3.76069	0	0	3.57911	0	0	0	3.18704	1.33255	0	0	0	1.78398	0
hsa-miR-6809-5p	0	0	0	0	0	0	0	0	0	0	0	5.56506	0	0	0	0	0.699054	1.15215	0	0	2.81294	3.0538	2.8009	4.52717	0	0	0.394913	3.02218	1.99577	0	0	0	0	0	0	4.83517	0	3.74289	0.97612	1.32945	3.39304	0	1.27481	1.33255	0	7.49247	0	0	0
hsa-miR-6810-5p	0	0	0	0	0	0	0	0	0	0	0	1.66952	0	0	0	0	3.49527	10.3693	3.49369	0	0	4.07174	2.8009	0	1.04055	0	0	0	10.9768	0	0	2.10233	1.15008	0	2.57121	0	0	0	0.650746	3.32362	3.39304	0	0	1.33255	0	0	0	0	0
hsa-miR-6810-3p	0	0	0	0	0	0	0	0	0	0	0	0	0	0	0	0	0	0	0	0	0	0	0	0	0	0	0	0	0	0	1.66704	0	2.30016	3.10675	0	0	0	0	0	0	0	0	0	0	0	0	0	0	0
hsa-miR-6812-3p	0	0	0	0	0	0	0	0	0	0	0	2.78253	0	0	0	0	0	1.5362	0	0	0	0	1.12036	0	0	0	0	4.53327	0	0	0	0	4.60032	0	0.857069	2.14897	1.00793	0	0	0	0	0	0	0	0	0	0	0	0
hsa-miR-6813-5p	0	0	0	0	11.7959	0	0	0	0	0	0	5.00856	0	0	0	0	3.49527	0	0	2.95851	0	6.10761	8.40271	0	0	0	3.55421	0	3.99155	2.62691	5.00111	2.10233	3.45024	0	0	3.76069	0	4.99052	0	2.6589	0	0	1.91222	0	3.72498	0	3.86419	7.13592	1.66832
hsa-miR-6815-5p	0	0	8.93289	57.8887	0	9.75319	17.4022	0	0	4.26266	3.55635	32.8339	0	0	0	0	2.09716	3.84049	12.2279	1.47925	0	4.07174	5.04162	16.5996	4.16222	11.2261	0	3.02218	0	10.2158	16.6704	2.80311	8.05056	1.03558	1.71414	13.9683	5.03963	13.7239	34.8149	0	0	0	19.7596	5.33021	9.31244	16.0553	0	33.8956	21.6882
hsa-miR-6816-3p	0	0	0	0	0	0	0	10.8018	0	0	0	0	0	0	0	0	0	0	0	0	0	0	0	0	1.56083	0	1.18474	0	0	0	0	0	2.30016	0	0	0	0	0	2.60299	0	0	0	0	0	0	0	0	0	0
hsa-miR-6817-3p	0	0	0	0	0	0	0	0	0	0	0	0	0	0	0	0	0	0	0	0	0	0	0	4.52717	1.56083	0	0	0	0	0	0	0	0	0	0	0	0	0	0.650746	0	0	0	0	0	0	0	0	1.78398	0
hsa-miR-6818-5p	0	0	0	0	0	0	0	0	0	8.52533	0.889088	0	19.1219	0	0	14.8563	0	0	0	0	8.43883	1.01793	0	0	1.04055	0	0	0	0	1.16752	0	0	0	0	2.57121	0	0	1.24763	1.95224	2.6589	0	0	2.54963	3.99766	0	0	0	0	0
hsa-miR-6818-3p	50.7496	0	0	0	0	0	0	0	0	0	1.77818	0	0	0	0	0	0	0	0	0	0	0	0.56018	0	0	0	0	6.04436	0	0.291879	0	0	2.30016	0	1.71414	1.07448	0	0	3.57911	1.99417	0	0	5.73666	0	0	0	0	1.78398	0
hsa-miR-6819-5p	0	0	0	0	0	3.90128	0	19.8034	0	0	0	8.34759	0	0	3.04686	0	0	5.76074	0	1.47925	0	0	0	1.50906	3.12166	0	5.13386	0	0	4.67007	0	0	1.15008	0	0	5.90966	9.07134	0	0.97612	0.664725	0	0	0.637407	3.99766	0	3.21106	2.57612	0	0.834162
hsa-miR-6819-3p	0	0	0	0	0	0	0	0	0.862124	0	1.77818	0	0	0	0	0	0.699054	1.15215	0	2.95851	14.0647	0	10.6434	7.54528	0	0	3.55421	0	0	4.08631	0	1.40155	2.30016	1.03558	4.28534	2.68621	0	1.87145	0	0	0	0	0	1.33255	0	2.1407	0	0	0
hsa-miR-6820-5p	0	0	0	0	0	0	0	0	0	0	0	0	0	0	0	0	0	4.60859	0	0	0	0	0	0	0	0	0.394913	0	0	0	2.50056	0	1.15008	0	0	0.537241	0	0	0	0	0	0	0.637407	0	0	0	0	0	0
hsa-miR-6820-3p	0	0	0	0	0	0	0	0	0	0	0	0	0	0	0	0	1.39811	0	0	0	0	0	0	0	0	0	1.57965	0	0	0	8.33519	0	0	4.14234	0	0	0	0	0.650746	0	0	0	0	0	0	0	0	0	0
hsa-miR-6821-5p	0	0	0	0	0	0	0	0	0	5.68355	0	0	0	0	0	0	0	0	0	0	0	0	0	6.79075	0	0	3.1593	0	1.99577	1.4594	0	0	0	0	0	0	0	0	0.325373	3.32362	0	0	0	0	0	5.35176	0	0	0
hsa-miR-6823-5p	0	0	0	0	0	0	0	0	0	0	0	0	0	0	0	0	0	6.52884	0	0	0	0	0	0	0	0	0	0	0	0	2.50056	0	0	0	0	0	0	0	0	0	0	0	0	0	0	1.07035	0	0	0
hsa-miR-6824-5p	0	0	0	0	0	5.85192	0	0	0	0	0	0	0	0	0	0	0	0	0	0	0	0	0	0	0	0	0	0	0	0	0	0	0	0	0	0	0	0	0	1.32945	0	0	0	0	0	0	0	0	0
hsa-miR-6825-5p	0	0	0	0	0	0	0	0	0	6.74922	0	0	0	0	0	0	0	3.0724	0	0	0	1.01793	0	0	0	7.48407	0	0	2.99366	4.67007	0.833519	8.40932	0	0	0	0	0	0	12.6896	0	0	0	1.91222	0	0	4.28141	0	0	0
hsa-miR-6825-3p	0	0	0	0	0	0	0	0	0	0	0	0	0	0	0	0	0	0	0	0	0	0	0	0	0	0	0	0	0	0	2.50056	0	0	5.17792	0	0	0	0	0	0	0	0	0	0	0	0	2.57612	0	0
hsa-miR-6826-5p	0	0	4.46645	0	0	0	0	0	0	0	0	0	0	0	0	0	0	0	0	0	0	0	0	0	1.04055	0	1.18474	0	0	2.33503	0	0	0	0	0	0.537241	1.00793	1.24763	1.30149	0	0	0	2.54963	0	1.86249	1.07035	3.86419	0	0
hsa-miR-6826-3p	0	0	0	0	0	0	0	0	9.48337	0	0	0	0	0	0	0	0	2.68835	0	0	0	1.01793	0	0.754528	0	0	1.18474	6.04436	0	0.583758	0	0	1.15008	0	3.42827	0	0	0	0.325373	0	0	0	0	0	5.58746	3.21106	0	0	0
hsa-miR-6827-5p	0	0	0	0	0	0	0	0	0	0	0	0	0	0	0	0	0	0	0	0	0	0	0	0	2.08111	0	0.789825	0	0	0	0	0	0	1.03558	0	0	0	0	0	0	0	0	0	0	0	0	0	0	0
hsa-miR-6829-5p	0	0	0	0	11.7959	0	0	0	0	0	0	0	0	0	0	0	0	0	0	0	0	0	0	0	0	0	0	0	0	0	2.50056	0	0	0	0	0	0	0	0	0	0	0	1.27481	0	0	0	0	0	3.33665
hsa-miR-6832-5p	0	0	0	0	0	0	0	0	0	0	0	0.556506	0	0	0	0	0	6.14479	0	2.95851	0	0	0	0	0	0	0	0	0	0	0	1.40155	3.45024	0	0	0	5.03963	0	0.650746	0.664725	0	0	0.637407	0	0	0	0	0	1.66832
hsa-miR-6833-3p	0	0	0	0	0	0	0	0	5.17275	0	0	0	0	0	0	0	0	0	0	0	0	0	0	4.52717	0.520277	0	2.76439	0	0.997887	0	0	0	0	0	0	0	0	0.623816	0	0	0	0	0	0	0	1.07035	0	0	0
hsa-miR-6834-5p	0	0	0	0	0	0	0	0	0	0	0	0	0	0	0	0	0	3.0724	0	0	0	0	0	0	0	0	0	0	0	0	0	0	0	0	0	0	0	0	0	1.99417	0	0	0	0	0	0	0	0	0
hsa-miR-6837-5p	0	0	0	0	0	0	0	0	0	0.355222	0	2.22602	0	0	0	0	0	3.0724	0	4.43776	0	0	5.6018	1.50906	0	0	3.94913	0	0	3.50255	3.33408	0	0	0	5.14241	0	0	6.23816	1.95224	0	0	0	0.637407	0	1.86249	5.35176	2.57612	0	0
hsa-miR-6837-3p	0	0	0	0	0	9.75319	8.70111	0	7.75912	0	0	0	0	0	0	0	0	4.22454	0	0	0	11.1973	0	3.01811	0.520277	3.74203	6.71352	3.02218	0	4.67007	5.83463	0	3.45024	1.03558	0	8.05862	0	0	1.62687	0	0	0	0.637407	14.6581	11.1749	0	1.28806	0	3.33665
hsa-miR-6839-5p	0	0	0	0	0	0	0	0	0	0	0	0	0	0	0	0	0	0	6.98737	0	0	0	0	0	2.08111	0	0	0	0	0.583758	0	0	0	0	0	0	0	0	1.95224	0	0	0	0.637407	0	0	0	0	1.78398	0
hsa-miR-6842-5p	0	0	0	1.86738	0	3.90128	17.4022	0	14.6561	4.61789	0	5.56506	14.3414	0	12.1874	0	0	6.52884	0	0	0	4.07174	5.6018	11.3179	9.88527	14.9681	13.427	7.55545	2.99366	8.4645	10.8357	5.60622	14.951	2.07117	13.7131	6.4469	2.01585	12.4763	12.0388	4.65307	0	0	12.7481	2.6651	5.58746	3.21106	6.44031	5.35194	7.50746
hsa-miR-6842-3p	0	0	22.3322	28.0107	0	29.2596	8.70111	36.0061	5.17275	25.9312	0.889088	18.3647	100.39	8.77156	82.2653	61.2821	13.9811	45.3178	27.0761	25.8869	64.6977	47.8429	49.8561	75.4528	57.7508	26.1942	28.8286	34.7551	35.9239	39.6956	28.3396	30.8342	36.8026	13.4626	39.4252	37.0697	11.0872	11.2287	47.5045	72.455	47.5025	0	38.2444	26.651	5.58746	12.8442	12.8806	19.6238	24.1907
hsa-miR-6843-3p	0	0	0	0	0	1.95064	0	0	0	2.13133	0	0	0	0	0	0	0	0	0	1.47925	0	1.01793	0	0	0	0	1.18474	1.51109	0.997887	0.875638	0	0	1.15008	0	2.57121	4.29793	0	0	0	0	0	0	0	5.33021	0	0	10.3045	0	0
hsa-miR-6845-5p	0	0	0	0	0	0	0	0	0	0	0	0	0	0	0	0	0	0	0	0	0	0	0	3.77264	0	0	0	0	0	0	0	0	0	0	0	0	2.01585	0	1.95224	0	0	0	0	0	0	0	0	0	0
hsa-miR-6847-5p	0	0	0	0	0	0	0	0	0	0	0	0	0	8.77156	0	0	0	3.0724	0	5.91701	0	4.07174	3.92126	0	5.72305	3.74203	6.71352	0	0	4.96195	5.00111	0.700777	4.60032	1.03558	0.857069	0	0	4.99052	4.55522	5.3178	6.78607	0	1.27481	6.66276	0	0	0	0	0
hsa-miR-6848-5p	0	0	0	0	0	0	0	0	0	0	0	0	0	0	12.1874	0	0	0	0	0	0	0	0	0	0	0	0	0	0	0	0	0	0	0	0	0	0	0	0.97612	0	0	0	0	0	0	0	0	0	0
hsa-miR-6850-5p	0	10.1089	0	0	0	0	0	0	0	7.45966	0	6.12157	0	0	0	0	0	0	0	0	0	0	1.68054	0	1.56083	0	0.789825	0	0	1.4594	1.66704	0	0	0	3.42827	0	0	1.24763	6.83284	0	6.78607	0	4.46185	1.33255	0	1.07035	0	0	0
hsa-miR-6851-5p	0	0	0	0	0	0	0	0	0	0	0	0	0	0	0	0	0	0	0	2.95851	0	0	1.12036	0	0	0	0	0	0	0	0	0	0	0	2.57121	0	0	0	3.57911	0	0	0	2.54963	0	0	0	0	0	0
hsa-miR-6852-5p	0	0	0	18.6738	11.7959	21.457	8.70111	0	10.3455	44.4028	9.77996	63.9982	43.0243	0	88.359	55.711	57.3224	78.3461	12.2279	93.1929	33.7553	54.9685	52.657	43.0081	71.278	82.3248	155.201	71.0212	108.77	93.6932	59.1798	79.1878	81.6557	42.459	76.2791	34.3835	33.2616	43.0433	23.1015	81.7611	71.2538	0	29.3207	63.9625	52.1497	50.3066	34.7777	32.1117	35.869
hsa-miR-6852-3p	0	0	8.93289	0	0	3.90128	0	0	0	0	0	0.556506	0	0	12.1874	0	4.19432	1.5362	0	2.95851	11.2518	1.01793	1.68054	3.77264	1.56083	0	0	1.51109	1.99577	0.291879	4.16759	3.50389	0	0	0.857069	0	0	0	1.30149	0	0	0	0	0	0	6.42211	1.28806	1.78398	0.834162
hsa-miR-6853-3p	0	0	0	0	0	0	0	0	0	0	0	2.22602	0	0	0	0	0	0	0	0	0	0	0	0	0	0	0	0	0	0	0	0	0	0	0	0	0	0	2.27761	1.99417	0	0	0	0	0	0	0	0	0
hsa-miR-6855-5p	0	10.1089	0	0	0	7.80256	0	0	5.17275	9.23577	0	2.78253	0	0	0	0	0	2.3043	3.49369	0	19.6906	2.03587	7.84253	0	0	0	0	0	4.98944	3.50255	10.8357	0	1.15008	3.10675	3.42827	2.14897	7.05549	3.74289	20.8239	1.32945	16.9652	0	8.28629	0	3.72498	5.35176	0	14.2718	3.33665
hsa-miR-6855-3p	0	0	0	3.73475	0	0	0	0	0	0	1.77818	0	0	0	0	0	0	0.768099	0	0	14.0647	10.1793	2.24072	9.05434	0	0	2.76439	0	4.98944	1.75128	0.833519	0.700777	0	17.6049	3.42827	0	0	1.24763	0.325373	0	0	0	0.637407	0	1.86249	0	0	1.78398	0.834162
hsa-miR-6856-3p	0	0	0	0	0	0	0	0	0	0	0	0	0	0	0	0	0	1.15215	0	0	0	0	0	0	0	0	0	0	0	0	1.66704	0	0	0	0	0	0	0	0	0	0	0	0	0	0	0	0	0	0
hsa-miR-6857-3p	0	0	0	0	0	0	0	0	0	0	0	0	0	0	0	0	0	3.84049	2.62027	0	0	0	0	0	0.520277	0	0	0	0	0	0.833519	0	0	0	0	0	0	0	2.92836	0	0	0	0	0	0	1.07035	0	8.91991	0
hsa-miR-6858-5p	0	0	0	0	0	0	0	0	0	0	0	0	0	0	0	0	0	0	0	0	0	8.14348	1.68054	0	0	0	0	0	0	1.75128	0	0	0	0	0	0	0	0	0.650746	1.32945	0	0	0	0	0	0	0	0	0
hsa-miR-6859-5p	0	0	0	37.3475	0	3.90128	0	0	0	0	12.4472	3.89554	0	0	0	0	9.0877	3.45644	0	13.3133	19.6906	0	5.04162	6.03623	1.56083	3.74203	1.97456	0	2.99366	5.83758	5.83463	0	0	6.21351	19.7126	0	3.02378	5.61434	15.2925	1.99417	6.78607	0	7.01148	3.99766	0	0	3.86419	8.91991	5.83913
hsa-miR-6859-3p	0	0	0	0	0	0	0	0	0	0	0	0	0	0	0	0	1.39811	0	0	0	0	0	0	0	0	0	0	0	0	1.16752	0	0	0	0	0	0	0	0	3.25373	0	0	0	0.637407	0	0	6.42211	0	0	6.67329
hsa-miR-6861-5p	0	0	0	0	0	0	0	0	0	0	0	0	0	0	0	0	3.49527	1.5362	0	7.39626	0	0	3.92126	0	0	7.48407	0	0	0	0	0	0	0	0	0	2.68621	0	0	0	0	0	0	1.91222	1.33255	0	4.28141	0	0	0
hsa-miR-6861-3p	0	0	0	0	0	0	0	0	0	0	0	0	0	0	0	0	0	0	0	0	0	0	0	0	0	0	0	0	3.99155	2.04315	0	0	0	0	1.71414	0	0	0	0.325373	0.664725	0	0	0	0	0	0	1.28806	0	0.834162
hsa-miR-6862-5p	0	0	0	16.8064	0	0	0	0	0	0.355222	0	9.46061	0	0	0	0	10.4858	4.22454	1.74684	13.3133	19.6906	1.01793	5.6018	5.2817	4.6825	0	11.0576	0	1.99577	5.5457	2.50056	7.70855	9.20064	8.28468	1.71414	0	0	6.23816	2.27761	0	3.39304	0	3.18704	3.99766	0	0	2.57612	3.56796	0
hsa-miR-6864-5p	0	0	0	0	0	0	0	0	0	0	0	0	0	0	0	0	0	0	0	0	0	0	0	0	0	0	0	0	0	0	0	0	2.30016	0	0	0	1.00793	0	0.325373	0	0	0	0	0	0	0	0	0	0
hsa-miR-6865-5p	0	0	0	0	0	0	8.70111	0	0	0	0	0	0	0	0	3.71407	6.29149	0	0	0	0	0	2.24072	0	0	0	1.18474	0	0	0	0	1.40155	0	0	0.857069	0.537241	0	0	2.60299	0	0	0	0	0	0	0	0	0	0
hsa-miR-6866-5p	0	0	0	0	0	1.95064	0	1.80031	0	9.94622	13.3363	11.1301	0	0	0	5.5711	3.49527	1.92025	0	20.7095	0	5.08967	2.24072	3.77264	9.36499	0	5.52878	4.53327	3.99155	7.88074	6.66815	0	3.45024	7.24909	4.28534	3.22345	5.03963	1.87145	9.43582	9.30614	10.1791	0	7.01148	0	0	9.63317	1.28806	10.7039	1.66832
hsa-miR-6866-3p	0	0	0	0	0	0	0	0	0	0	0	0	0	0	0	7.42814	0	2.68835	0	0	0	0	0	0	0	0	0	3.02218	0	0	0	0	0	1.03558	0	0	0	0	0	0	0	0	0	0	0	0	0	0	0
hsa-miR-6868-3p	0	0	0	0	0	0	0	0	0	0	0	0	0	0	0	0	0	0	0	0	0	0	0	0	0	0	3.94913	0	0	1.75128	0	0	0	0	0	0	0	0	0	3.32362	0	0	5.09926	0	0	0	3.86419	0	5.00497
hsa-miR-6869-5p	0	0	0	0	0	0	0	0	0	0	0	0	0	0	0	0	0	0	0	0	0	0	0	0	0	0	0	0	0	0	0	0	0	2.07117	0	0	0	0.623816	0.325373	0	0	0	0	0	0	0	0	0	0
hsa-miR-6871-5p	0	0	0	0	0	0	0	0	0	0	0	0	0	0	0	0	0	0	0	0	0	0	0	0	0	0	0	0	0	0	0	0	3.45024	0	0	0	0	0	0	0	0	0	0	0	0	0	0	0	0
hsa-miR-6873-3p	0	30.3267	0	0	0	15.6051	0	0	0.862124	0	9.77996	3.33904	0	0	9.14059	5.5711	5.59243	0.768099	0	0	0	5.08967	6.72217	0	0	11.2261	1.97456	3.02218	0	4.08631	3.33408	2.10233	6.90048	5.17792	8.57069	2.68621	0	0	0.650746	1.32945	0	11.3631	0	0	0	5.35176	5.15225	7.13592	1.66832
hsa-miR-6875-5p	0	0	0	0	0	1.95064	0	0	0	0	0	4.45205	0	0	0	0	0.699054	0.768099	0	0	11.2518	0	2.24072	0	2.08111	0	1.18474	0	1.99577	2.91879	3.33408	0	0	1.03558	1.71414	0	0	0.623816	1.30149	3.98835	0	0	0	0	0	0	6.44031	3.56796	0
hsa-miR-6876-5p	0	0	0	0	0	0	0	0	0	0	0	0	0	0	0	0	0	0	0	0	11.2518	0	0	0	0	0	0	0	0	1.75128	0	0	1.15008	0	1.71414	0	0	0	0	0	0	0	0	0	0	0	1.28806	0	0
hsa-miR-6876-3p	0	0	17.8658	0	0	0	0	0	0	0	0	0	0	0	0	0	0	0	0	0	0	0	0	0	0	0	0	0	0	0.583758	0	0.700777	0	0	0	5.90966	1.00793	0	0	0	0	0	0	0	0	0	0	0	0
hsa-miR-6877-5p	0	0	17.8658	0	11.7959	0	0	0	14.6561	0	0	7.79109	0	0	0	0	9.0877	3.0724	0	1.47925	0	0	11.7638	12.827	2.08111	0	5.13386	10.5776	4.98944	6.71322	5.83463	6.30699	6.90048	8.28468	12.856	2.68621	5.03963	0.623816	7.48358	1.32945	0	0	1.91222	1.33255	5.58746	0	18.0329	0	0
hsa-miR-6881-5p	0	5.05444	0	0	0	0	0	0	0	0	0	0	0	0	0	0	0	0	0	1.47925	0	4.07174	0	0	1.04055	0	0	0	0	0.583758	0	0	0	0	0	0	0	1.24763	5.85672	0	0	0	0.637407	0	0	0	0	0	0
hsa-miR-6881-3p	0	0	0	0	0	0	0	0	0	0	0	0	0	0	0	0	3.49527	0	0	0	0	0	0.56018	0	1.56083	0	0	0	0	1.4594	0	0	2.30016	0	0.857069	0	0	0.623816	0	0	0	0	1.27481	0	0	0	0	0	0
hsa-miR-6882-5p	0	0	0	0	0	0	0	0	0	0	0	0.556506	0	0	0	0	0	0	17.4684	10.3548	5.62589	0	6.72217	0	1.04055	0	6.71352	0	4.98944	2.91879	0	0	0	0	0	0	0	0	0.97612	3.98835	3.39304	0	0.637407	0	0	2.1407	1.28806	0	2.50249
hsa-miR-6882-3p	0	0	0	0	0	0	0	0	0	0	0	0	0	0	0	0	0	0	0	0	0	0	2.24072	0	0	0	0	0	0	0	0	0.700777	0	0	0	0	0	0	0.97612	0	0	0	0	0	0	3.21106	0	1.78398	0
hsa-miR-6883-3p	0	0	0	0	0	7.80256	0	0	0	0	0	0	0	0	0	0	0	0.384049	0	0	0	0	0	0	0	0	0	0	0	0	5.00111	0	0	0	0	0	0	0	0	0	0	0	0	0	3.72498	0	0	0	0
hsa-miR-6884-5p	0	0	0	0	0	9.75319	0	0	9.48337	6.74922	0	0	0	0	0	0	0	0	0	2.95851	0	1.01793	0	0	0	0	0	0	0	4.67007	0	0.700777	0	5.17792	1.71414	0	6.04756	1.87145	26.3552	0.664725	0	0	10.8359	6.66276	0	1.07035	0	0	7.50746
hsa-miR-6885-5p	0	0	0	0	0	0	43.5055	0	0	0	0	0	0	0	0	0	0	0	0	0	0	0	0	0	0	0	0	0	0	0	2.50056	0	0	0	0	0	0	1.87145	0	0	0	0	0.637407	0	0	0	1.28806	0	0
hsa-miR-6885-3p	0	0	0	0	0	0	0	0	0	0	0	0.556506	0	0	0	0	0	0	0	0	0	0	0	0	1.56083	0	0	0	0.997887	0	0	0	0	0	0.857069	0	0	2.49526	0.325373	0	0	0	0	0	1.86249	0	0	0	0
hsa-miR-6890-5p	0	0	0	0	11.7959	0	0	0	0	0	0	0	0	0	0	0	0	0	0	0	0	0	0	0	0	0	0	0	0	0.583758	0.833519	0	0	0	0	0	0	0	0.325373	0	0	0	0	0	0	0	0	0	0
hsa-miR-6891-5p	0	0	0	0	0	0	0	0	0	0	0	0	0	0	12.1874	0	6.99054	0	0	0	8.43883	5.08967	0	0	0	0	2.36948	0	0	1.16752	0	0	8.05056	0	0	8.05862	0	0	1.62687	0	0	0	0	6.66276	1.86249	2.1407	12.8806	0	0.834162
hsa-miR-6892-5p	0	0	0	0	0	0	0	0	0	0	0	0	0	0	0	0	0	0	0	0	0	0	2.24072	0	1.56083	0	0.394913	0	0	0	0	0	4.60032	1.03558	0	0	0	0	0	0	0	0	0	0	0	0	0	0	0
hsa-miR-6892-3p	0	0	0	0	0	0	0	0	0	0	0	0	0	0	0	0	0	0	0	0	0	0	0	0	0	0	1.18474	3.02218	0	0.875638	0	0	0	0	0	0	0	0	0	0	0	0	0	0	0	0	0	0	0
hsa-miR-6894-5p	0	0	0	0	0	0	0	0	0	0	0	0	0	0	0	0	0	0	0	0	0	0	0	0	1.56083	0	0	4.53327	0	0.875638	0	0	0	0	0	0	0	0	0.650746	0	0	0	0.637407	0	0	0	2.57612	0	0
hsa-miR-6894-3p	0	55.5989	0	0	0	0	0	0	0	0	0	0	0	0	0	0	1.39811	4.99264	0	0	0	4.07174	2.24072	0	1.04055	0	7.50334	0	0	2.04315	2.50056	0	0	0	1.71414	0.537241	0	0	0	0	0	0	0.637407	10.6604	0	0	1.28806	0	0
hsa-miR-6895-5p	0	0	0	0	0	0	0	0	0	0	0	0	0	0	0	0	0	0	0	0	0	0	1.68054	0	0	0	0	0	0	0	0	1.40155	0	0	0	0	0	0	0.650746	0	0	0	0	6.66276	0	0	0	0	0
hsa-miR-7-5p	2718.73	1389.97	1107.68	741.349	542.609	926.553	1192.05	1694.09	1232.84	1517.51	3296.74	479.152	3064.29	1113.99	1322.34	2610.99	1102.41	746.976	1315.37	1110.18	855.135	728.841	885.645	430.081	327.254	265.684	362.53	565.147	517.904	409.507	1683.71	410.655	494.534	1085.29	857.926	1284.54	1663.08	562.682	3897.65	2248.1	1224.89	1272.67	3116.28	726.241	595.996	581.201	261.477	1987.35	1253.75
hsa-miR-7-1-3p	0	0	0	5.60213	0	0	0	0	0	0	0	2.22602	0	0	0	0	0	0	0	1.47925	0	0	0	5.2817	0	11.2261	1.97456	0	6.98521	1.16752	0	0	1.15008	0	0	0	0	0	8.78508	0	3.39304	0	4.46185	0	5.58746	0	1.28806	0	0
hsa-miR-708-5p	0	0	0	0	0	0	0	0	0	0	0	0	0	0	0	0	0	0	0	0	0	0	1.68054	0	0	0	0	0	0	1.16752	0	0	0	0	0	0	0	0	0	0	0	0	0	0	0	0	0	0	0
hsa-miR-708-3p	0	0	0	0	0	9.75319	26.1033	0	8.62124	0	8.89088	0	0	0	0	0	0	0	0	0	0	0	0.56018	0	0	7.48407	0	0	5.98732	2.91879	0	0	0	15.5338	0	1.07448	0	0	0	0	0	0	0	0	0	4.28141	0	0	0
hsa-miR-7107-3p	14.4999	25.2722	8.93289	5.60213	0	13.6545	0	0	0	0	0	2.78253	9.56095	0	6.09372	5.5711	0.699054	0.384049	1.74684	0	0	0	2.24072	3.77264	0	3.74203	1.18474	1.51109	0	2.62691	1.66704	0.700777	1.15008	1.03558	0	0.537241	0	3.74289	0	0.664725	0	11.3631	0	0	0	4.28141	0	1.78398	8.34162
hsa-miR-7108-5p	0	0	0	0	0	0	0	0	0	0	0	0	0	0	0	0	0	0	0	0	0	0	0	5.2817	0	0	0	0	0	0	0	0	0	0	0	0	0	0	0.325373	0	0	0	0	0	0	0	0	0	3.33665
hsa-miR-7109-3p	0	0	0	0	0	0	0	0	0	0	0	0	0	0	0	0	0	0	0	0	0	0	0.56018	0	0	0	0	0	0	0.291879	0	0	1.15008	0	0	0	0	0	0	0	0	0	0	0	0	0	0	0	0
hsa-miR-7110-5p	0	0	0	0	0	0	0	0	0	0	0	0	0	0	0	11.1422	7.68959	4.99264	0	2.95851	0	0	1.12036	0	2.08111	0	2.36948	0	0	0	0	0	0	4.14234	0	0	0	0	0	4.65307	0	0	0	0	0	0	0	0	0
hsa-miR-7110-3p	0	0	0	0	0	0	0	0	0	0	0	1.11301	0	0	0	0	4.89338	19.9706	0	0	0	12.2152	3.36108	9.05434	8.32444	0	16.9812	1.51109	7.9831	3.21067	9.16871	7.70855	6.90048	15.5338	6.85655	12.8938	1.00793	0	0	7.9767	0	0	0	3.99766	5.58746	3.21106	5.15225	1.78398	3.33665
hsa-miR-7111-5p	0	0	0	0	0	0	0	0	0	0	0	0	0	0	0	0	0	0	0	0	0	0	0	0	0	0	0	0	0	1.16752	0	0	0	0	0	0	0	0	0	0	0	0	0	0	0	0	0	0	0
hsa-miR-7113-5p	0	0	0	0	0	0	0	0	0	0	0	0.556506	0	0	0	0	0	9.98529	0	7.39626	2.81294	12.2152	0.56018	3.01811	5.72305	11.2261	1.18474	0	0	0.583758	4.16759	2.80311	0	0	0	0	1.00793	0.623816	8.78508	0	0	0	0	0	0	0	0	0	3.33665
hsa-miR-7114-5p	0	0	0	11.2043	0	0	0	0	0	0	0	0	0	0	0	0	0	0	0	0	0	0	0	2.26358	0	0	0	0	0	0.875638	0	0	0	0	0	0	0	0	0.325373	0	0	0	0	0	0	0	2.57612	0	0
hsa-miR-7151-3p	0	15.1633	0	0	0	0	0	0	0	0	0	0	0	0	0	0	0	0	0	0	0	0	0	3.01811	0	0	0	0	0	0	0	0	0	0	0	0	2.01585	0	0	0	0	0	0	0	0	0	0	0	0
hsa-miR-7156-5p	0	0	0	0	0	0	0	0	0	0	0	0	14.3414	8.77156	0	0	0	0	0	0	0	0	0	0	0	0	0	0	0	0	0	0	0	0	0	0	0	0	0	0	0	0	0	0	0	0	0	0	0
hsa-miR-744-5p	1616.74	1389.97	2599.47	3555.49	1368.32	1991.6	2053.46	2507.83	1586.31	5010.41	1499.89	4140.41	2313.75	2315.69	2669.05	4282.32	4132.11	8074.64	3066.58	10616.6	10555.6	6048.57	7424.07	9810.38	4800.08	5927.38	6320.18	5477.7	5668	7035.75	3750.84	5143	6661.26	3312.83	3969.94	5283.77	2005.77	2487.78	1893.02	4134.59	4631.49	1164.72	1532.33	3544.59	3037.72	2113.95	1872.84	1577.04	1638.29
hsa-miR-744-3p	0	0	0	0	0	0	0	0	0	0	0	1.11301	0	0	0	0	0	0.768099	0	0	0	0	0	5.2817	0.520277	0	0	6.04436	0	0	0	0	1.15008	0	0	2.68621	0	0	0.97612	0.664725	0	0	0.637407	0	0	0	0	0	0
hsa-miR-758-3p	28.9998	0	0	0	0	0	0	0	0	1.06567	15.1145	0	23.9024	43.8578	12.1874	0	0	6.91289	0	0	0	15.269	17.9258	1.50906	24.9733	11.2261	31.9879	15.1109	2.99366	4.08631	2.50056	14.0155	19.5514	6.21351	0	4.83517	5.03963	0.623816	0.97612	14.6239	30.5373	0	0.637407	0	5.58746	3.21106	0	0	7.50746
hsa-miR-760	14.4999	0	26.7987	80.2972	11.7959	39.0128	0	3.60061	25.0016	47.5998	8.00179	152.483	0	0	33.5155	25.9985	72.7016	80.2663	53.2787	64.3475	57.6653	118.08	88.5085	172.787	92.0891	63.6146	104.257	80.0877	102.782	97.4877	65.848	60.9676	79.3555	104.594	82.2786	145.055	18.1427	79.2246	16.2687	62.4841	30.5373	11.3631	21.0344	158.574	22.3499	63.1508	207.378	28.5437	65.8988
hsa-miR-762	0	0	0	0	0	0	0	0	0	0	0	0	14.3414	0	0	5.5711	0	0	0	0	0	0	0	0	0	0	0	0	0	0	2.50056	0	0	0	0	0	0	0	0	0	0	0	0	0	0	0	0	0	0
hsa-miR-7641	463.996	90.98	352.849	16.8064	35.3876	50.7166	17.4022	45.0077	18.9667	27.7073	10.6691	23.3733	0	26.3147	15.2343	11.1422	20.2726	8.83314	56.7724	10.3548	49.2265	36.6456	12.324	26.4085	6.24333	18.7102	13.8219	10.5776	14.9683	7.29698	17.5039	35.7396	6.90048	13.4626	23.9979	15.0428	35.2774	22.4574	11.7134	8.64142	13.5721	39.7708	8.28629	3.99766	14.8999	16.0553	15.4567	3.56796	30.0298
hsa-miR-765	0	0	0	0	0	0	0	0	0	11.0119	0	0	0	0	0	0	0	0	0	0	0	0	0	0	0	0	0	0	0	0	0	0	0	0	0	0	0	0	0	0	0	0	2.54963	0	0	0	0	0	0
hsa-miR-766-5p	0	0	31.2651	113.91	23.5917	21.457	8.70111	84.6144	15.5182	41.561	0.889088	45.6335	0	26.3147	42.6561	53.854	81.0903	92.5559	27.9495	132.393	157.525	86.5244	84.5872	162.978	61.3927	22.4522	63.5809	49.8659	94.7993	76.7642	52.5117	63.7707	75.9053	34.1743	23.1409	74.1393	17.1348	26.8241	19.8478	43.8718	30.5373	11.3631	19.7596	42.6417	70.7746	26.7588	50.2344	41.0316	16.6832
hsa-miR-766-3p	0	0	0	3.73475	0	0	0	0	0	0	0	5.56506	14.3414	0	0	3.71407	1.39811	24.5792	0	16.2718	8.43883	18.3228	8.40271	10.5634	14.5678	26.1942	15.0067	7.55545	11.9746	24.5179	3.33408	21.7241	21.8515	21.7473	13.7131	10.7448	12.0951	0.623816	5.20597	24.5948	3.39304	0	14.023	3.99766	11.1749	13.9146	6.44031	1.78398	10.8441
hsa-miR-769-5p	0	30.3267	0	69.0929	53.0813	54.6179	43.5055	41.4071	59.4866	73.531	61.347	71.7893	124.292	447.35	60.9372	90.9947	103.46	117.135	72.494	160.499	49.2265	124.188	137.804	184.859	76.4808	97.2929	116.104	152.62	113.759	128.135	113.359	105.117	117.308	105.63	107.991	92.9428	91.7213	76.7293	68.003	127.627	95.005	34.0893	49.0803	98.6089	59.5996	138.075	115.926	39.2476	98.4311
hsa-miR-769-3p	0	0	0	0	0	0	0	0	0	0	0	0	0	0	0	0	4.19432	1.5362	0	0	0	0	0	0.754528	0	0	0	0	0	0	0	0	0	0	0	0	0	0	1.30149	0	0	0	0	0	0	0	0	3.56796	0
hsa-miR-7703	0	0	0	0	0	0	0	0	0	0	0	0	0	0	0	0	0	0	0	0	0	0	0	0	0	0	0	4.53327	0	0	0	0	0	0	0	0	0	0	0.325373	0	0	0	0	0	0	0	0	0	0
hsa-miR-7704	0	0	0	0	0	0	0	0	7.75912	0	0	2.22602	4.78048	0	0	0	0	4.22454	0	1.47925	0	0	3.92126	3.01811	5.72305	0	0.789825	0	0.997887	0.875638	1.66704	0	2.30016	1.03558	0.857069	0	2.01585	0	0	6.64725	0	22.7262	0	0	0	6.42211	0	0	0
hsa-miR-7705	0	0	0	0	0	0	0	0	0	0	0	0	0	0	0	0	0	0	0	0	0	0	0	0	0	0	0	0	0	0	0	0	0	0	0	0	0	0	0	1.32945	0	0	0	0	0	0	0	0	0
hsa-miR-7706	79.7494	45.49	102.728	74.6951	5.89793	56.5685	43.5055	57.6098	57.7623	64.2952	102.245	25.5993	23.9024	17.5431	6.09372	42.7118	37.0499	21.5068	34.9369	47.3361	71.7301	24.4304	48.7357	58.0987	15.6083	14.9681	37.1218	15.1109	20.9556	22.7666	25.8391	21.0233	17.2512	34.1743	27.4262	59.0966	43.3408	54.272	163.012	27.2537	3.39304	34.0893	95.6111	14.6581	26.0748	38.5327	34.7777	35.6796	41.7081
hsa-miR-7843-3p	0	0	0	0	0	0	0	0	0	0	6.22361	0	0	0	0	0	0	0	0	0	0	0	0	0	0	0	0	0	0	0	0	0	0	0	0	0	0	0	0	0	0	0	0	0	0	0	0	0	0
hsa-miR-7845-5p	0	0	0	0	0	0	0	0	0	0	1.77818	0	0	0	0	0	0	1.5362	0	0	0	0	0	0	1.04055	0	0	0	0	2.62691	0	0.700777	0	0	0	0	0	0	0	0	0	0	0.637407	0	0	0	0	0	0
hsa-miR-7848-3p	36.2497	0	0	0	0	0	0	0	0	6.394	0	1.11301	23.9024	0	18.2812	20.4274	4.89338	18.4344	0	7.39626	0	6.10761	11.7638	4.52717	2.08111	7.48407	8.29317	0	0.997887	8.4645	2.50056	5.60622	3.45024	0	0	3.22345	0	0	0	3.32362	0	0	5.73666	1.33255	0	0	0	3.56796	2.50249
hsa-miR-7849-3p	0	0	0	0	0	0	0	0	8.62124	0.710444	9.77996	0	33.4633	0	0	1.85703	21.6707	6.14479	0	6.65664	0	8.14348	11.7638	6.03623	1.04055	7.48407	9.08299	15.1109	0	9.34013	5.00111	1.40155	5.7504	2.07117	1.71414	0	0	0	0.650746	4.65307	3.39304	22.7262	1.91222	0	1.86249	2.1407	0	0	0
hsa-miR-7850-5p	0	0	0	24.2759	0	0	0	0	0	0	0	2.22602	0	0	0	0	0	0	0	0	0	0	0	0	1.56083	0	0	0	0	2.62691	0	0	0	2.07117	0	0.537241	0	0	2.92836	0	0	0	0.637407	2.6651	0	0	0	0	0
hsa-miR-7851-3p	0	0	0	0	0	0	0	0	0	0	0	0	0	0	0	0	0	0	0	1.47925	0	0	0	0	0	0	0	0	0	1.16752	0	0	0	0	0	0	0	0	0	0	0	0	0	0	0	0	0	0	0
hsa-miR-7853-5p	0	0	0	0	0	0	0	0	0	0	0	0	0	0	0	0	0	0	0	0	2.81294	0	0	0	0	0	0	0	0	0	0	0	0	0	0	0	0	0	0	0	0	0	0	0	0	0	0	0	0
hsa-miR-7854-3p	0	0	0	9.33688	5.89793	5.85192	0	0	0	4.61789	32.8962	32.2774	0	0	0	1.85703	7.68959	23.8111	12.2279	19.9699	30.9424	12.2152	19.0461	20.3723	14.5678	0	22.51	10.5776	11.9746	8.17262	15.0033	20.3225	21.8515	16.5694	19.7126	25.2503	5.03963	9.35723	27.6567	4.65307	0	11.3631	7.64888	7.99531	5.58746	16.0553	24.4732	10.7039	18.3516
hsa-miR-7855-5p	0	0	0	0	0	0	0	0	0	0	0	1.11301	0	0	0	0	0	1.92025	0	4.43776	0	0	0	0	0	0	0	0	0	1.75128	0	0	0	0	0.857069	0	0	0	5.85672	0	0	0	1.27481	0	0	2.1407	1.28806	0	0
hsa-miR-7856-5p	0	0	0	0	0	0	0	0	0	6.74922	0	0	0	0	6.09372	0	0	2.3043	0	1.47925	0	0	2.8009	0	0	0	0	0	0	0	0.833519	0	3.45024	0	0	0	0	0	0.325373	0.664725	0	0	0	0	0	0	0	0	0
hsa-miR-7976	0	10.1089	0	0	0	0	52.2066	48.6083	20.691	17.0507	7.1127	9.46061	28.6829	0	0	25.9985	0	9.60124	32.3166	10.3548	4.21941	0	8.96289	11.3179	6.24333	0	13.0321	7.55545	3.99155	6.12946	40.8424	7.70855	1.15008	13.4626	5.99948	10.7448	4.03171	3.74289	187.415	2.6589	0	34.0893	63.1033	2.6651	7.44995	11.7739	2.57612	26.7597	17.5174
hsa-miR-7977	0	0	17.8658	0	0	0	0	0	0	0	0	1.11301	23.9024	0	0	0	0	0	0	1.47925	0	8.14348	0	0	1.04055	14.9681	1.57965	0	0	0.583758	0	0.700777	1.15008	0	0.857069	0	0	0	0.325373	0	0	0	0	0	3.72498	0	7.72837	0	0.834162
hsa-miR-8069	0	0	0	0	0	0	0	0	0	0	0	0	0	0	0	0	0	0	0	0	0	1.01793	0	0	0	0	0	0	0	0	0	0	0	1.03558	0	0	0	0	0	0	0	0	0	0	0	0	0	0	0
hsa-miR-8072	0	0	0	0	0	0	0	0	0	8.52533	0	0	0	0	0	0	0	0	0	0	0	0	0	0	0	0	0	0	0	0.875638	0	0	0	0	0	1.07448	0	1.24763	0.325373	0	0	0	0	0	0	0	0	0	0
hsa-miR-8485	0	0	0	0	0	0	0	0	0	0	0	0	0	0	0	0	0	0	0	0	0	0	0	0	0	0	1.18474	0	0	0	0	0	3.45024	0	0	0	0	0	0	0	0	0	0	0	0	0	11.5926	0	0
hsa-miR-873-5p	0	0	0	14.939	0	0	0	0	18.1046	0	0	0	4.78048	0	18.2812	0	4.19432	0.384049	24.4558	0	0	7.12554	4.48144	8.29981	0	0	2.36948	0	0	4.96195	0	0	1.15008	0	7.71362	4.83517	0	8.73342	8.13433	1.99417	3.39304	0	22.3092	3.99766	0	5.35176	72.1315	7.13592	5.83913
hsa-miR-873-3p	0	0	0	0	0	0	0	0	0	0	0	0	0	0	0	0	0	0	0	0	0	0	0	6.03623	0.520277	0	0	0	0	0.291879	0	0	0	0	0	3.76069	0	5.61434	0.650746	0	0	0	2.54963	0	0	0	3.86419	0	0
hsa-miR-874-3p	0	0	8.93289	7.46951	0	15.6051	17.4022	0	20.691	10.6567	23.1163	13.3561	0	26.3147	6.09372	0	4.19432	19.2025	27.9495	1.47925	19.6906	16.287	7.84253	0	9.88527	3.74203	15.4016	7.55545	21.9535	32.9823	29.1732	42.7474	6.90048	8.28468	17.9984	0	17.1348	20.5859	11.0627	7.9767	3.39304	0	7.01148	23.9859	40.9747	28.8995	23.1851	8.91991	7.50746
hsa-miR-877-5p	137.749	50.5444	276.92	104.573	23.5917	115.088	139.218	106.218	84.4882	58.2564	21.3381	171.96	43.0243	157.888	27.4218	79.8525	174.064	195.481	201.76	315.081	540.085	120.116	182.619	261.821	132.15	59.8726	282.363	281.063	185.607	169.582	160.036	102.313	190.913	120.128	52.2812	265.935	76.6024	160.321	103.143	71.7903	125.542	22.7262	42.0689	79.9531	65.1871	85.6282	72.1315	57.0874	57.5572
hsa-miR-877-3p	0	0	0	0	0	0	0	0	0	0	0	2.22602	0	0	0	0	1.39811	0	0	2.95851	2.81294	4.07174	4.48144	3.77264	4.16222	0	1.97456	1.51109	6.98521	4.67007	2.50056	0.700777	6.90048	0	0	0.537241	0	0	0	0	0	0	0	10.6604	0	0	0	0	4.17081
hsa-miR-885-5p	0	0	0	33.6128	5.89793	23.4077	43.5055	0	59.4866	6.74922	12.4472	42.2945	0	17.5431	0	0	10.4858	6.91289	8.73422	6.65664	0	0	17.3656	17.3542	6.76361	3.74203	19.7456	0	8.98099	15.7615	11.6693	21.7241	9.20064	12.427	22.2838	30.0855	11.0872	79.2246	0	0	0	0	0	89.281	9.31244	67.4322	56.6747	16.0558	30.0298
hsa-miR-885-3p	0	0	0	0	5.89793	0	0	0	0	0	0	14.4692	0	0	0	0	7.68959	3.45644	3.49369	2.95851	0	0	3.92126	6.79075	0.520277	3.74203	0	0	0	2.04315	0	1.40155	3.45024	0	0.857069	0.537241	0	10.6049	0	0	0	0	0	10.6604	0	6.42211	5.15225	5.35194	0
hsa-miR-887-5p	0	0	0	0	0	0	0	9.00153	0	0	0	2.22602	0	0	0	0	0	0	0	0	0	0	0	0	0	0	0	0	0	0	0	0	1.15008	0	0	0	0	1.24763	0	0	0	0	0	0	0	4.28141	5.15225	0	0
hsa-miR-887-3p	0	0	0	0	0	0	0	0	0	8.17011	0	0	0	0	0	0	0	1.15215	0	0	0	0	0	0	0	0	0	0	0	0	0	0	0	0	0	0	0	0	0	0	0	0	0	0	0	0	0	0	0
hsa-miR-889-5p	0	0	0	0	0	0	0	0	0	0	0	0	0	0	0	0	0	0	0	0	0	0	2.8009	0	0	11.2261	0	0	0	0	0	0	0	0	0	0	0	0	0	0.664725	3.39304	0	0	0	0	0	0	0	0
hsa-miR-889-3p	0	0	17.8658	0	58.9793	40.9634	0	1.80031	12.9319	25.2208	0	55.6506	57.3657	87.7156	70.0778	50.1399	34.2536	74.8896	88.2156	16.2718	139.241	96.7038	129.962	32.4447	96.7716	48.6465	139.404	34.7551	17.962	36.4849	21.6715	105.117	70.1549	8.28468	25.7121	76.8255	12.0951	33.686	6.18209	82.4258	67.8607	34.0893	5.09926	19.9883	44.6997	28.8995	52.8105	1.78398	16.6832
hsa-miR-892a	0	0	0	0	0	0	0	0	0	0	0	0	0	0	0	0	0	0	0	0	0	0	0	0	0	0	3.55421	0	0	0	0	0	1.15008	0	0	0	0	0	0	0	0	0	0	0	0	0	0	0	0
hsa-miR-9-5p	0	40.4356	71.4631	52.2866	106.163	19.5064	443.756	0	8.62124	35.167	14.2254	6.12157	38.2438	26.3147	36.5623	90.9947	46.8366	63.7522	16.595	47.3361	14.0647	54.9685	33.6108	9.80887	45.2641	48.6465	66.3453	12.0887	24.9472	90.4826	522.616	48.3536	39.1027	28.9964	15.4272	3.22345	75.5945	59.2625	11.0627	151.557	64.4677	113.631	22.9467	62.6299	148.999	16.0553	1458.09	26.7597	133.466
hsa-miR-9-3p	0	0	0	7.46951	17.6938	11.7038	0	0	7.75912	0	0	2.78253	0	0	0	0	8.38865	2.68835	8.73422	36.2417	8.43883	2.03587	8.96289	6.79075	5.72305	0	23.2998	1.51109	11.9746	8.75638	1.66704	20.3225	3.45024	15.5338	1.71414	15.0428	7.05549	72.3626	4.22985	2.6589	0	0	8.9237	7.99531	9.31244	5.35176	42.506	5.35194	45.8789
hsa-miR-92a-1-5p	0	101.089	0	0	0	13.6545	26.1033	34.2058	43.9683	11.0119	17.7818	8.34759	23.9024	0	0	9.28517	19.5735	21.5068	13.9747	7.39626	7.03236	40.7174	5.6018	6.03623	16.1286	7.48407	6.71352	0	1.99577	17.2209	50.8447	26.6295	0	19.6761	11.1419	8.59586	12.0951	29.9431	13.3403	8.64142	20.3582	0	3.18704	11.993	1.86249	1.07035	19.3209	23.1918	10.8441
hsa-miR-92a-3p	57020.8	55300.7	66416	72739.9	71011	82094.6	84583.5	50399.6	52704.2	43519	71212.4	94899.3	33735.8	13210	18092.3	21797.9	46257.8	37353.4	76436.6	89735.9	68828.5	53417.1	63748.5	66057.4	30017.4	27926.8	37401.4	32331.3	41480.2	60985.8	117389	31560.2	34079.2	63181	80162.5	82581.5	68005.8	89477	331347	16001.3	14854.7	14493.6	110701	54502.7	58202.8	90666.3	67084.8	146035	115209
hsa-miR-92a-2-5p	0	0	0	0	0	0	0	0	0	0	0	0	0	0	0	3.71407	0	0	0	4.43776	0	0	0	0	1.56083	0	1.18474	0	2.99366	0	0	0	1.15008	0	0	0	2.01585	0	0.325373	0	0	0	0	0	0	3.21106	0	0	0
hsa-miR-92b-5p	108.749	192.069	129.527	72.8277	106.163	74.1243	234.93	104.418	129.319	114.382	68.4597	51.7551	81.2681	35.0862	21.328	90.9947	41.2442	49.9264	138.874	122.038	74.543	81.4348	45.3746	111.67	63.9941	74.8407	76.6131	42.3105	59.8732	36.193	72.5161	20.3225	58.6541	101.487	50.567	68.7669	51.4043	112.911	188.066	33.901	16.9652	96.5863	68.2026	43.9742	33.5248	55.6583	72.1315	82.0631	75.9087
hsa-miR-92b-3p	195.748	374.029	267.987	558.346	265.407	356.967	652.583	160.227	279.328	225.566	222.272	488.612	157.756	166.66	179.765	196.846	297.797	915.19	484.749	508.863	673.7	350.17	557.38	978.623	395.411	538.853	1121.16	336.973	681.557	618.2	766.004	309.743	376.076	659.667	599.091	811.772	429.377	1092.3	839.463	134.939	71.2538	380.664	374.795	724.908	394.848	620.804	937.709	631.529	500.497
hsa-miR-93-5p	521.996	581.261	661.034	1094.28	636.976	969.467	461.159	662.513	724.184	635.137	990.444	796.917	458.926	105.259	201.093	315.696	854.244	884.85	884.776	1149.38	836.851	637.227	798.817	450.453	482.297	273.169	796.539	962.564	1006.87	1039.67	2239.67	999.308	708.449	970.343	1043.05	633.945	1419.16	773.531	6686.42	255.254	254.478	187.491	3063.38	787.538	949.869	1467.45	359.369	2674.19	1409.73
hsa-miR-93-3p	0	45.49	0	65.3582	0	17.5557	17.4022	39.6068	7.75912	9.23577	46.2326	10.5736	23.9024	0	6.09372	7.42814	11.1849	28.0356	6.11395	15.5322	14.0647	13.2332	20.1665	8.29981	14.5678	18.7102	14.6118	16.622	6.98521	33.5661	37.5084	33.6373	25.3018	18.6405	17.1414	14.5055	21.1665	13.7239	61.1702	2.6589	10.1791	0	19.1222	10.6604	3.72498	16.0553	5.15225	39.2476	15.0149
hsa-miR-933	0	0	0	0	0	0	0	0	0	0	0	0	0	0	0	0	0	0	0	0	0	0	0	1.50906	0	0	3.1593	0	0	0.291879	0	0	0	0	0	0	0	0	7.15821	0	0	0	3.82444	0	0	0	0	1.78398	0
hsa-miR-934	0	0	0	0	0	0	0	0	0	0	0	0	0	0	0	0	0	0	0	0	0	0	0	0	4.16222	0	5.13386	1.51109	0	0	1.66704	0	0	1.03558	0	0	8.06341	0	0	0	0	0	1.91222	0	0	1.07035	0	0	0
hsa-miR-937-5p	0	0	0	0	0	0	0	0	0	0	0	0	0	0	0	0	0	0	0	0	0	0	0	0	0	0	0	0	0	0	0	0	0	4.14234	0	0	0	0	0	0	0	0	0	0	0	0	0	0	0
hsa-miR-937-3p	0	0	22.3322	0	0	0	0	0	5.17275	12.0776	0	5.56506	0	0	3.04686	9.28517	3.49527	2.68835	0	4.43776	0	6.10761	1.68054	3.77264	7.80416	7.48407	6.3186	0	0	4.96195	2.50056	0	1.15008	6.21351	0.857069	0	1.00793	3.11908	1.30149	3.98835	0	0	2.54963	7.99531	0	3.21106	2.57612	0	0
hsa-miR-939-5p	57.9995	0	40.198	26.1433	0	25.3583	0	0	1.72425	13.8537	15.1145	5.56506	28.6829	0	27.4218	37.1407	6.29149	12.6736	15.7216	28.8454	18.2841	22.3946	19.0461	15.8451	11.9664	7.48407	21.3253	16.622	19.9577	7.0051	46.6771	7.70855	10.3507	8.28468	0.857069	21.4897	18.1427	19.3383	48.806	9.30614	20.3582	0	28.6833	6.66276	16.7624	13.9146	1.28806	26.7597	8.34162
hsa-miR-941	311.747	65.7078	299.252	151.258	64.8772	351.115	191.424	102.617	160.355	457.171	134.252	179.751	860.486	824.527	716.013	460.544	190.842	337.963	331.027	183.427	78.7624	300.291	171.415	222.586	174.293	119.745	363.32	181.331	99.7887	178.922	314.237	125.439	139.16	162.587	533.954	369.085	172.355	171.549	2164.06	931.944	278.229	181.809	354.398	126.592	329.66	508.417	378.69	536.978	251.917
hsa-miR-942-5p	94.2492	80.8711	138.46	74.6951	100.265	87.7787	34.8044	41.4071	68.1078	65.7161	70.2379	65.1112	19.1219	26.3147	33.5155	61.2821	76.1969	46.854	138.001	118.34	88.6077	51.9147	76.7447	77.7164	36.4194	22.4522	60.4216	37.7772	35.9239	35.3174	141.698	45.5505	34.5024	70.4197	36.8539	54.2614	73.5786	58.0148	519.296	25.9243	71.2538	0	265.799	18.6557	33.5248	68.5025	19.3209	144.502	106.773
hsa-miR-942-3p	0	0	0	0	0	17.5557	0	0	0	0	0	2.22602	0	0	0	0	2.09716	0	8.73422	0	0	1.01793	6.16198	0	0	0	12.6372	0	2.99366	1.16752	0	0	0	0	5.99948	8.05862	3.02378	0	7.15821	1.32945	0	0	5.73666	0	0	5.35176	0	0	1.66832
hsa-miR-943	0	0	0	0	0	1.95064	0	0	0	0	9.77996	0	0	0	0	0	0	0	0	0	0	0	0	0	0.520277	3.74203	0	0	0	0	0.833519	0	0	0	0	0	0	0	6.18209	1.99417	0	0	1.91222	0	0	2.1407	0	1.78398	0
hsa-miR-95-3p	0	55.5989	13.3993	11.2043	35.3876	15.6051	43.5055	25.2043	111.214	40.4953	39.1199	20.5907	105.17	140.345	121.874	107.708	63.6139	15.362	34.9369	17.751	15.4712	28.5022	47.6153	23.3904	36.4194	37.4203	8.68808	15.1109	32.9303	22.4747	15.8369	24.5272	3.45024	64.2062	11.999	4.83517	72.5707	37.4289	3.57911	76.4433	13.5721	73.8601	2.54963	31.9813	54.0122	50.3066	63.115	17.8398	24.1907
hsa-miR-96-5p	260.998	0	80.396	24.2759	11.7959	46.8153	8.70111	28.8049	129.319	52.2176	86.2415	22.2602	47.8048	0	0	5.5711	22.3697	6.91289	51.5319	21.4492	63.2912	26.4663	17.9258	6.03623	15.6083	14.9681	13.0321	22.6663	43.907	8.4645	129.195	9.1101	11.5008	46.6013	23.1409	34.9207	48.3805	14.9716	527.43	47.1954	20.3582	68.1785	283.009	29.3161	5.58746	7.49247	9.01643	48.1675	60.8938
hsa-miR-98-5p	1072.99	879.473	911.155	599.428	583.895	934.356	348.044	792.135	549.173	730.337	984.22	621.617	1376.78	1087.67	1273.59	2068.74	1798.67	2227.87	1369.53	1798.03	1123.77	1505.53	1628.44	1532.45	2061.86	1601.59	1268.46	1181.67	1027.82	1288.94	1116.08	1659.44	1930.98	1463.28	654.8	696.802	847.666	618.825	2480.65	2504.02	2293.69	1454.48	2374.98	1059.38	1242.28	863.774	320.727	1464.65	995.155
hsa-miR-98-3p	0	0	0	5.60213	0	7.80256	0	0	0	0	0	12.7996	0	0	0	3.71407	3.49527	5.37669	0	5.91701	0	4.07174	6.16198	17.3542	11.9664	0	7.89825	10.5776	2.99366	7.58886	1.66704	14.0155	1.15008	1.03558	2.57121	0	0	5.61434	10.4119	5.98252	13.5721	0	4.46185	22.6534	1.86249	2.1407	0	5.35194	6.67329
hsa-miR-99a-5p	5640.45	3866.65	4028.73	2849.62	3167.19	2506.57	4011.21	4090.3	5471.04	3010.15	5483	4811.55	1888.29	6745.33	3211.39	3879.34	1679.83	1481.66	3035.14	1356.47	824.192	2135.63	2441.83	1663.73	2632.08	2495.94	1258.98	1523.18	1010.86	1337.68	2005.45	2423.99	1084.53	2674.91	2625.2	1910.43	3721.26	4155.24	1090.98	2907.51	2297.09	3550.97	756.602	6304.3	1182.68	4130.49	3220.15	2736.63	2906.22
hsa-miR-99a-3p	0	0	0	0	11.7959	0	0	0	0	0	0	0	0	0	0	0	0	0	0	0	0	0	0	0	0	0	0	0	0	0	0	0	0	0	0	0	0	0	0	0	0	0	1.91222	0	0	2.1407	0	0	0
hsa-miR-99b-5p	2080.73	1829.71	1232.74	862.728	1480.38	1326.43	1566.2	2021.74	1927.71	1786.06	1973.77	1067.38	1491.51	2675.33	2562.41	5754.95	2678.08	4279.46	1519.75	1866.08	1153.31	2910.28	1989.2	3150.91	2034.28	1002.87	3015.16	1301.05	1324.2	1743.98	1298.62	2147.88	1352.49	2370.45	2069.82	816.07	2184.18	1970.63	171.797	1723.63	2768.72	3431.65	1170.28	1164.65	2067.36	2551.72	2390.64	2097.96	1425.58
hsa-miR-99b-3p	0	90.98	17.8658	22.4085	17.6938	68.2724	8.70111	37.8064	23.2774	30.9043	55.1234	35.0599	33.4633	114.03	88.359	259.985	60.1186	139.794	27.0761	82.0985	23.91	126.224	38.0923	60.3623	48.9061	3.74203	102.282	67.999	54.8838	37.9443	48.3441	46.2513	46.0032	89.0603	116.561	37.6069	43.3408	44.2909	3.90448	43.8718	145.901	22.7262	36.3322	25.3185	46.5622	34.2513	51.5225	33.8956	10.0099
[truncated: 4 more columns]

## Sheet: Supplementary Table 3
DE miRNAs between H and C	logFC	logCPM	PValue	FDR
hsa-miR-184	-5.82869	8.40228	6.69538e-22	8.61696e-19
hsa-miR-339-5p	1.7524	7.21053	2.48454e-10	1.5988e-07
hsa-miR-224-5p	1.74714	9.46428	1.70084e-08	7.29658e-06
hsa-miR-197-3p	1.74992	7.90968	2.99501e-07	6.42429e-05
hsa-miR-200c-3p	2.43716	8.62816	4.27594e-07	7.86162e-05
hsa-miR-423-3p	0.838316	13.2747	1.41114e-06	0.000201793
hsa-miR-1307-3p	0.872608	11.209	2.00399e-06	0.000257914
hsa-miR-191-5p	0.984908	12.4525	2.89551e-06	0.000338775
hsa-miR-146a-5p	1.06231	12.3737	3.98114e-06	0.000384649
hsa-miR-7641	-1.64125	5.21031	3.66636e-06	0.000384649
hsa-miR-4433b-5p	1.43049	9.93417	6.89771e-06	0.000554835
hsa-miR-28-3p	0.755511	10.2956	7.45996e-06	0.000564763
hsa-miR-1260b	2.03002	6.31151	9.23119e-06	0.00066003
hsa-miR-330-3p	1.17115	8.41455	1.31232e-05	0.000854582
hsa-miR-323a-3p	2.15396	6.20754	1.59001e-05	0.000974452
hsa-miR-323b-3p	2.0722	6.91563	1.9112e-05	0.00111805
hsa-miR-199a-5p	1.01202	10.9629	2.52233e-05	0.0013526
hsa-let-7d-5p	0.925348	11.98	3.08663e-05	0.00152788
hsa-miR-92b-3p	0.9156	8.9552	3.37027e-05	0.00160649
hsa-miR-221-3p	0.797871	10.0113	3.54764e-05	0.00163065
hsa-miR-99a-5p	-0.786547	11.4316	3.6993e-05	0.00164173
hsa-miR-223-3p	1.10844	8.08195	4.26164e-05	0.00176927
hsa-miR-744-5p	1.02538	12.1537	4.73627e-05	0.00189078
hsa-miR-3138	1.41994	5.93613	4.84816e-05	0.00189078
hsa-miR-199a-3p	0.845876	9.59564	6.34955e-05	0.00227037
hsa-miR-199b-3p	0.845877	9.59564	6.35067e-05	0.00227037
hsa-miR-584-5p	0.937319	11.1011	7.88487e-05	0.00274266
hsa-miR-1301-3p	0.892943	7.87404	0.000110985	0.00360935
hsa-miR-23a-3p	0.94868	7.53379	0.000108979	0.00360935
hsa-miR-1287-5p	1.53043	4.21182	0.000113584	0.00360935
hsa-miR-484	1.06708	10.6238	0.000149827	0.00448434
hsa-miR-328-3p	0.996066	10.594	0.000170557	0.00487793
hsa-miR-582-3p	-1.85056	4.24388	0.000347059	0.00845461
hsa-miR-210-3p	1.48045	4.47789	0.000357743	0.0085141
hsa-miR-10b-5p	-1.03399	13.2167	0.000388151	0.00891089
hsa-miR-195-3p	-1.45625	4.30886	0.000408502	0.00891089
hsa-miR-760	1.20893	6.01448	0.000438459	0.00925077
hsa-miR-18a-5p	1.21405	5.01961	0.000499655	0.0103719
hsa-miR-126-3p	-0.654851	14.6386	0.000606235	0.0120035
hsa-miR-27a-3p	-0.684673	11.3141	0.000990254	0.0159045
hsa-miR-20a-5p	0.859196	10.3473	0.000847881	0.0159045
hsa-miR-17-5p	0.892545	9.77332	0.000966784	0.0159045
hsa-miR-432-5p	1.33691	8.4322	0.00100098	0.0159045
hsa-miR-1-3p	-1.37476	7.23359	0.000898282	0.0159045
hsa-miR-27a-5p	-1.15564	6.24665	0.000983776	0.0159045
hsa-miR-30b-5p	1.3511	6.00285	0.000929476	0.0159045
hsa-miR-425-3p	1.0487	6.00068	0.000906465	0.0159045
hsa-miR-6852-5p	1.19671	5.67586	0.000883543	0.0159045
hsa-miR-1228-5p	-1.45397	4.59757	0.00107017	0.016594
hsa-miR-374b-5p	1.30313	6.20225	0.0011158	0.0170957
hsa-miR-4446-3p	1.10142	7.98293	0.00124741	0.0184531
hsa-miR-361-5p	0.98426	5.40351	0.00123647	0.0184531
hsa-miR-30a-3p	-0.720318	7.81796	0.00155549	0.0217599
hsa-miR-151a-5p	0.853612	6.16872	0.00159907	0.0221291
hsa-miR-548j-5p	1.14024	5.79746	0.0017565	0.0237959
hsa-miR-151b	0.843072	6.16001	0.00179628	0.0240814
hsa-miR-28-5p	0.665733	7.15006	0.00182937	0.0242721
hsa-miR-140-5p	0.552347	7.6619	0.00189809	0.0245159
hsa-miR-505-5p	0.822575	6.8918	0.00201595	0.0254467
hsa-miR-660-5p	1.19623	5.03014	0.00222962	0.0273287
hsa-miR-429	2.31043	4.61895	0.00233279	0.0283236
hsa-miR-10a-5p	-0.67214	12.4234	0.00275612	0.0328438
hsa-miR-7-5p	-0.755015	10.0794	0.00283254	0.0334448
hsa-miR-192-5p	-0.665829	10.7839	0.00315449	0.0362484
hsa-miR-4326	1.0629	5.16581	0.00322102	0.0364984
hsa-miR-200b-3p	1.67639	7.54897	0.00359204	0.0388484
hsa-miR-335-5p	0.861384	6.64214	0.00393339	0.0414941
hsa-miR-1273h-5p	1.13681	5.32841	0.0040827	0.0423745
hsa-miR-98-5p	0.569567	10.306	0.00434212	0.0441889
hsa-miR-134-5p	0.961984	8.11911	0.00448802	0.0443722
hsa-miR-6741-5p	0.979254	4.34284	0.00455908	0.044451
hsa-miR-485-3p	1.33585	6.36697	0.00468383	0.045324
hsa-miR-30d-5p	0.466678	14.1613	0.00500377	0.0466656
hsa-miR-106a-5p	-1.02332	6.13296	0.00498324	0.0466656
hsa-miR-204-5p	-0.810038	5.74937	0.00565815	0.0523888
hsa-miR-652-3p	1.01952	7.40793	0.00579395	0.0528852
hsa-miR-222-3p	0.615854	12.076	0.00635663	0.0568124
hsa-miR-103a-3p	0.796598	10.8513	0.00677416	0.0581223
hsa-miR-93-5p	0.762024	9.87541	0.00676963	0.0581223
hsa-miR-200a-3p	1.74141	6.6012	0.00659843	0.0581223
hsa-miR-766-5p	0.917926	5.84275	0.00693864	0.0591393
hsa-miR-3960	-0.841404	4.14487	0.00739606	0.0626232
hsa-let-7d-3p	0.510148	11.9538	0.00749942	0.0628049
hsa-miR-155-5p	-0.549752	9.53164	0.00754101	0.0628049
hsa-miR-126-5p	0.521144	9.70442	0.0082824	0.0674649
hsa-miR-23b-5p	0.984801	4.59167	0.00879201	0.0705628
hsa-miR-1260a	1.14545	5.21609	0.00896643	0.0707963
hsa-miR-26b-3p	0.795913	4.65956	0.0103417	0.07941
hsa-miR-4746-5p	-0.784989	4.37002	0.0114412	0.0846255
hsa-miR-30c-5p	0.514914	10.8247	0.0127813	0.0893998
hsa-miR-877-5p	0.714868	7.21704	0.0138359	0.0952236

## Sheet: Supplementary Table 4
miRNA	cluster
hsa-let-7b-5p	blue
hsa-let-7b-3p	blue
hsa-let-7i-3p	blue
hsa-miR-101-3p	blue
hsa-miR-106a-5p	blue
hsa-miR-106b-5p	blue
hsa-miR-107	blue
hsa-miR-1180-3p	blue
hsa-miR-1224-5p	blue
hsa-miR-1255b-5p	blue
hsa-miR-125b-5p	blue
hsa-miR-1285-3p	blue
hsa-miR-1292-5p	blue
hsa-miR-1294	blue
hsa-miR-140-3p	blue
hsa-miR-142-5p	blue
hsa-miR-144-5p	blue
hsa-miR-144-3p	blue
hsa-miR-150-5p	blue
hsa-miR-150-3p	blue
hsa-miR-15a-5p	blue
hsa-miR-15b-5p	blue
hsa-miR-15b-3p	blue
hsa-miR-16-5p	blue
hsa-miR-16-2-3p	blue
hsa-miR-17-5p	blue
hsa-miR-181a-5p	blue
hsa-miR-182-5p	blue
hsa-miR-183-5p	blue
hsa-miR-185-5p	blue
hsa-miR-186-5p	blue
hsa-miR-18a-3p	blue
hsa-miR-192-5p	blue
hsa-miR-193a-5p	blue
hsa-miR-194-5p	blue
hsa-miR-19a-3p	blue
hsa-miR-19b-3p	blue
hsa-miR-20a-5p	blue
hsa-miR-20b-5p	blue
hsa-miR-2110	blue
hsa-miR-215-5p	blue
hsa-miR-22-3p	blue
hsa-miR-25-5p	blue
hsa-miR-25-3p	blue
hsa-miR-29c-3p	blue
hsa-miR-30e-5p	blue
hsa-miR-3158-3p	blue
hsa-miR-320a	blue
hsa-miR-320b	blue
hsa-miR-320c	blue
hsa-miR-320d	blue
hsa-miR-342-5p	blue
hsa-miR-342-3p	blue
hsa-miR-3615	blue
hsa-miR-362-5p	blue
hsa-miR-363-3p	blue
hsa-miR-378a-3p	blue
hsa-miR-378c	blue
hsa-miR-378d	blue
hsa-miR-378f	blue
hsa-miR-378i	blue
hsa-miR-423-5p	blue
hsa-miR-424-3p	blue
hsa-miR-425-5p	blue
hsa-miR-4429	blue
hsa-miR-451a	blue
hsa-miR-451b	blue
hsa-miR-4685-3p	blue
hsa-miR-4732-5p	blue
hsa-miR-4732-3p	blue
hsa-miR-483-3p	blue
hsa-miR-484	blue
hsa-miR-486-5p	blue
hsa-miR-486-3p	blue
hsa-miR-500a-3p	blue
hsa-miR-501-3p	blue
hsa-miR-5010-5p	blue
hsa-miR-502-3p	blue
hsa-miR-532-5p	blue
hsa-miR-550a-5p	blue
hsa-miR-550a-3-5p	blue
hsa-miR-576-5p	blue
hsa-miR-629-5p	blue
hsa-miR-652-3p	blue
hsa-miR-660-5p	blue
hsa-miR-6734-5p	blue
hsa-miR-6805-5p	blue
hsa-miR-6815-5p	blue
hsa-miR-6855-5p	blue
hsa-miR-7706	blue
hsa-miR-885-5p	blue
hsa-miR-92a-3p	blue
hsa-miR-93-5p	blue
hsa-miR-942-5p	blue
hsa-miR-96-5p	blue
hsa-miR-1185-1-3p	brown
hsa-miR-1197	brown
hsa-miR-127-5p	brown
hsa-miR-127-3p	brown
hsa-miR-134-5p	brown
hsa-miR-136-3p	brown
hsa-miR-2355-5p	brown
hsa-miR-323a-5p	brown
hsa-miR-323a-3p	brown
hsa-miR-323b-3p	brown
hsa-miR-329-3p	brown
hsa-miR-337-3p	brown
hsa-miR-369-5p	brown
hsa-miR-369-3p	brown
hsa-miR-370-3p	brown
hsa-miR-376c-3p	brown
hsa-miR-377-5p	brown
hsa-miR-379-5p	brown
hsa-miR-379-3p	brown
hsa-miR-381-3p	brown
hsa-miR-382-5p	brown
hsa-miR-382-3p	brown
hsa-miR-409-5p	brown
hsa-miR-409-3p	brown
hsa-miR-410-3p	brown
hsa-miR-411-5p	brown
hsa-miR-411-3p	brown
hsa-miR-431-5p	brown
hsa-miR-432-5p	brown
hsa-miR-433-3p	brown
hsa-miR-4443	brown
hsa-miR-485-5p	brown
hsa-miR-485-3p	brown
hsa-miR-487a-5p	brown
hsa-miR-487b-3p	brown
hsa-miR-493-5p	brown
hsa-miR-493-3p	brown
hsa-miR-494-3p	brown
hsa-miR-495-3p	brown
hsa-miR-539-3p	brown
hsa-miR-543	brown
hsa-miR-548a-3p	brown
hsa-miR-548am-3p	brown
hsa-miR-6515-5p	brown
hsa-miR-654-5p	brown
hsa-miR-654-3p	brown
hsa-miR-758-3p	brown
hsa-miR-7849-3p	brown
hsa-miR-889-3p	brown
hsa-let-7a-5p	grey
hsa-let-7a-3p	grey
hsa-let-7c-5p	grey
hsa-let-7c-3p	grey
hsa-let-7e-5p	grey
hsa-let-7e-3p	grey
hsa-let-7f-5p	grey
hsa-let-7f-1-3p	grey
hsa-let-7f-2-3p	grey
hsa-let-7g-5p	grey
hsa-let-7g-3p	grey
hsa-let-7i-5p	grey
hsa-miR-100-5p	grey
hsa-miR-101-5p	grey
hsa-miR-103a-3p	grey
hsa-miR-103a-2-5p	grey
hsa-miR-105-5p	grey
hsa-miR-106a-3p	grey
hsa-miR-106b-3p	grey
hsa-miR-10a-5p	grey
hsa-miR-10a-3p	grey
hsa-miR-10b-5p	grey
hsa-miR-10b-3p	grey
hsa-miR-1183	grey
hsa-miR-1185-2-3p	grey
hsa-miR-1193	grey
hsa-miR-122-5p	grey
hsa-miR-122-3p	grey
hsa-miR-1225-5p	grey
hsa-miR-1226-5p	grey
hsa-miR-1227-3p	grey
hsa-miR-1228-5p	grey
hsa-miR-1228-3p	grey
hsa-miR-1229-5p	grey
hsa-miR-1233-5p	grey
hsa-miR-1234-3p	grey
hsa-miR-1236-5p	grey
hsa-miR-1237-3p	grey
hsa-miR-1238-3p	grey
hsa-miR-124-3p	grey
hsa-miR-1246	grey
hsa-miR-1247-5p	grey
hsa-miR-1247-3p	grey
hsa-miR-1248	grey
hsa-miR-1249-3p	grey
hsa-miR-1255a	grey
hsa-miR-1256	grey
hsa-miR-125a-5p	grey
hsa-miR-125a-3p	grey
hsa-miR-125b-1-3p	grey
hsa-miR-125b-2-3p	grey
hsa-miR-126-3p	grey
hsa-miR-1262	grey
hsa-miR-1266-5p	grey
hsa-miR-1268a	grey
hsa-miR-1268b	grey
hsa-miR-1269a	grey
hsa-miR-1269b	grey
hsa-miR-1270	grey
hsa-miR-1273a	grey
hsa-miR-1273c	grey
hsa-miR-1273d	grey
hsa-miR-1273e	grey
hsa-miR-1273f	grey
hsa-miR-1273g-3p	grey
hsa-miR-1275	grey
hsa-miR-1276	grey
hsa-miR-1277-3p	grey
hsa-miR-1278	grey
hsa-miR-128-1-5p	grey
hsa-miR-1284	grey
hsa-miR-1285-5p	grey
hsa-miR-1288-3p	grey
hsa-miR-1289	grey
hsa-miR-129-5p	grey
hsa-miR-129-2-3p	grey
hsa-miR-1290	grey
hsa-miR-1291	grey
hsa-miR-1295a	grey
hsa-miR-1296-5p	grey
hsa-miR-1298-5p	grey
hsa-miR-1299	grey
hsa-miR-1302	grey
hsa-miR-1303	grey
hsa-miR-1304-5p	grey
hsa-miR-1306-5p	grey
hsa-miR-1306-3p	grey
hsa-miR-1307-5p	grey
hsa-miR-130a-3p	grey
hsa-miR-130b-3p	grey
hsa-miR-132-5p	grey
hsa-miR-132-3p	grey
hsa-miR-1323	grey
hsa-miR-1343-5p	grey
hsa-miR-135a-5p	grey
hsa-miR-135a-3p	grey
hsa-miR-135b-5p	grey
hsa-miR-135b-3p	grey
hsa-miR-138-5p	grey
hsa-miR-139-5p	grey
hsa-miR-139-3p	grey
hsa-miR-140-5p	grey
hsa-miR-141-3p	grey
hsa-miR-142-3p	grey
hsa-miR-143-3p	grey
hsa-miR-145-5p	grey
hsa-miR-145-3p	grey
hsa-miR-1468-5p	grey
hsa-miR-1469	grey
hsa-miR-146b-5p	grey
hsa-miR-146b-3p	grey
hsa-miR-147b	grey
hsa-miR-148a-3p	grey
hsa-miR-148b-5p	grey
hsa-miR-149-5p	grey
hsa-miR-152-5p	grey
hsa-miR-153-3p	grey
hsa-miR-154-5p	grey
hsa-miR-154-3p	grey
hsa-miR-155-5p	grey
hsa-miR-16-1-3p	grey
hsa-miR-17-3p	grey
hsa-miR-181a-3p	grey
hsa-miR-181a-2-3p	grey
hsa-miR-181b-5p	grey
hsa-miR-181b-3p	grey
hsa-miR-181b-2-3p	grey
hsa-miR-181c-5p	grey
hsa-miR-181c-3p	grey
hsa-miR-181d-5p	grey
hsa-miR-181d-3p	grey
hsa-miR-182-3p	grey
hsa-miR-1827	grey
hsa-miR-183-3p	grey
hsa-miR-184	grey
hsa-miR-187-5p	grey
hsa-miR-187-3p	grey
hsa-miR-188-5p	grey
hsa-miR-18a-5p	grey
hsa-miR-18b-5p	grey
hsa-miR-18b-3p	grey
hsa-miR-1908-3p	grey
hsa-miR-1909-5p	grey
hsa-miR-190a-5p	grey
hsa-miR-190b	grey
hsa-miR-1910-5p	grey
hsa-miR-1910-3p	grey
hsa-miR-1911-5p	grey
hsa-miR-1914-3p	grey
hsa-miR-193b-5p	grey
hsa-miR-193b-3p	grey
hsa-miR-194-3p	grey
hsa-miR-195-5p	grey
hsa-miR-195-3p	grey
hsa-miR-196a-5p	grey
hsa-miR-196b-5p	grey
hsa-miR-197-5p	grey
hsa-miR-1976	grey
hsa-miR-199b-5p	grey
hsa-miR-19b-1-5p	grey
hsa-miR-200a-5p	grey
hsa-miR-200a-3p	grey
hsa-miR-200b-5p	grey
hsa-miR-200b-3p	grey
hsa-miR-200c-3p	grey
hsa-miR-202-5p	grey
hsa-miR-202-3p	grey
hsa-miR-203a-3p	grey
hsa-miR-204-5p	grey
hsa-miR-204-3p	grey
hsa-miR-205-5p	grey
hsa-miR-206	grey
hsa-miR-20a-3p	grey
hsa-miR-20b-3p	grey
hsa-miR-21-3p	grey
hsa-miR-210-3p	grey
hsa-miR-211-5p	grey
hsa-miR-211-3p	grey
hsa-miR-2115-5p	grey
hsa-miR-2115-3p	grey
hsa-miR-2116-3p	grey
hsa-miR-212-5p	grey
hsa-miR-214-5p	grey
hsa-miR-214-3p	grey
hsa-miR-216a-5p	grey
hsa-miR-216a-3p	grey
hsa-miR-216b-5p	grey
hsa-miR-217	grey
hsa-miR-218-5p	grey
hsa-miR-219a-5p	grey
hsa-miR-219a-1-3p	grey
hsa-miR-219b-5p	grey
hsa-miR-22-5p	grey
hsa-miR-222-5p	grey
hsa-miR-223-5p	grey
hsa-miR-224-3p	grey
hsa-miR-2276-3p	grey
hsa-miR-2277-5p	grey
hsa-miR-2278	grey
hsa-miR-24-1-5p	grey
hsa-miR-24-2-5p	grey
hsa-miR-2467-5p	grey
hsa-miR-2682-5p	grey
hsa-miR-26a-1-3p	grey
hsa-miR-26a-2-3p	grey
hsa-miR-26b-5p	grey
hsa-miR-27a-5p	grey
hsa-miR-27a-3p	grey
hsa-miR-27b-3p	grey
hsa-miR-296-5p	grey
hsa-miR-296-3p	grey
hsa-miR-299-5p	grey
hsa-miR-299-3p	grey
hsa-miR-29a-5p	grey
hsa-miR-29a-3p	grey
hsa-miR-29b-1-5p	grey
hsa-miR-29b-3p	grey
hsa-miR-29b-2-5p	grey
hsa-miR-29c-5p	grey
hsa-miR-301a-3p	grey
hsa-miR-301b-5p	grey
hsa-miR-301b-3p	grey
hsa-miR-3064-5p	grey
hsa-miR-3065-5p	grey
hsa-miR-3065-3p	grey
hsa-miR-3074-3p	grey
hsa-miR-30a-5p	grey
hsa-miR-30a-3p	grey
hsa-miR-30b-5p	grey
hsa-miR-30c-5p	grey
hsa-miR-30c-1-3p	grey
hsa-miR-30c-2-3p	grey
hsa-miR-30d-5p	grey
hsa-miR-30d-3p	grey
hsa-miR-30e-3p	grey
hsa-miR-31-5p	grey
hsa-miR-3115	grey
hsa-miR-3121-3p	grey
hsa-miR-3124-5p	grey
hsa-miR-3125	grey
hsa-miR-3127-5p	grey
hsa-miR-3127-3p	grey
hsa-miR-3128	grey
hsa-miR-3130-5p	grey
hsa-miR-3130-3p	grey
hsa-miR-3133	grey
hsa-miR-3135a	grey
hsa-miR-3135b	grey
hsa-miR-3136-5p	grey
hsa-miR-3139	grey
hsa-miR-3140-3p	grey
hsa-miR-3143	grey
hsa-miR-3144-3p	grey
hsa-miR-3146	grey
hsa-miR-3149	grey
hsa-miR-3150a-3p	grey
hsa-miR-3150b-5p	grey
hsa-miR-3150b-3p	grey
hsa-miR-3151-5p	grey
hsa-miR-3152-5p	grey
hsa-miR-3154	grey
hsa-miR-3155a	grey
hsa-miR-3155b	grey
hsa-miR-3157-5p	grey
hsa-miR-3157-3p	grey
hsa-miR-3161	grey
hsa-miR-3162-5p	grey
hsa-miR-3163	grey
hsa-miR-3164	grey
hsa-miR-3166	grey
hsa-miR-3168	grey
hsa-miR-3173-5p	grey
hsa-miR-3173-3p	grey
hsa-miR-3174	grey
hsa-miR-3175	grey
hsa-miR-3176	grey
hsa-miR-3177-5p	grey
hsa-miR-3179	grey
hsa-miR-3180-5p	grey
hsa-miR-3180-3p	grey
hsa-miR-3180	grey
hsa-miR-3181	grey
hsa-miR-3183	grey
hsa-miR-3187-5p	grey
hsa-miR-3187-3p	grey
hsa-miR-3190-3p	grey
hsa-miR-3191-5p	grey
hsa-miR-3191-3p	grey
hsa-miR-3192-5p	grey
hsa-miR-3194-3p	grey
hsa-miR-3195	grey
hsa-miR-3196	grey
hsa-miR-3197	grey
hsa-miR-3199	grey
hsa-miR-32-5p	grey
hsa-miR-3200-5p	grey
hsa-miR-3200-3p	grey
hsa-miR-3202	grey
hsa-miR-320e	grey
hsa-miR-324-5p	grey
hsa-miR-324-3p	grey
hsa-miR-328-5p	grey
hsa-miR-329-5p	grey
hsa-miR-331-5p	grey
hsa-miR-337-5p	grey
hsa-miR-338-5p	grey
hsa-miR-338-3p	grey
hsa-miR-339-3p	grey
hsa-miR-33a-5p	grey
hsa-miR-33b-3p	grey
hsa-miR-345-5p	grey
hsa-miR-345-3p	grey
hsa-miR-34a-5p	grey
hsa-miR-34c-5p	grey
hsa-miR-3591-5p	grey
hsa-miR-3605-5p	grey
hsa-miR-3605-3p	grey
hsa-miR-361-5p	grey
hsa-miR-361-3p	grey
hsa-miR-3611	grey
hsa-miR-3613-5p	grey
hsa-miR-3613-3p	grey
hsa-miR-3614-5p	grey
hsa-miR-3614-3p	grey
hsa-miR-3617-5p	grey
hsa-miR-3619-3p	grey
hsa-miR-3620-5p	grey
hsa-miR-3620-3p	grey
hsa-miR-3622a-5p	grey
hsa-miR-363-5p	grey
hsa-miR-3648	grey
hsa-miR-3656	grey
hsa-miR-365a-5p	grey
hsa-miR-365a-3p	grey
hsa-miR-365b-3p	grey
hsa-miR-365b-5p	grey
hsa-miR-3661	grey
hsa-miR-3663-5p	grey
hsa-miR-3664-3p	grey
hsa-miR-3667-5p	grey
hsa-miR-3675-5p	grey
hsa-miR-3675-3p	grey
hsa-miR-3677-3p	grey
hsa-miR-3678-5p	grey
hsa-miR-3680-5p	grey
hsa-miR-3680-3p	grey
hsa-miR-3682-3p	grey
hsa-miR-3685	grey
hsa-miR-3687	grey
hsa-miR-3688-3p	grey
hsa-miR-3690	grey
hsa-miR-3691-5p	grey
hsa-miR-370-5p	grey
hsa-miR-371b-5p	grey
hsa-miR-372-3p	grey
hsa-miR-374a-5p	grey
hsa-miR-374a-3p	grey
hsa-miR-374b-3p	grey
hsa-miR-374c-5p	grey
hsa-miR-375	grey
hsa-miR-376a-3p	grey
hsa-miR-377-3p	grey
hsa-miR-378a-5p	grey
hsa-miR-378b	grey
hsa-miR-378e	grey
hsa-miR-378g	grey
hsa-miR-378h	grey
hsa-miR-378j	grey
hsa-miR-380-5p	grey
hsa-miR-383-5p	grey
hsa-miR-3909	grey
hsa-miR-3911	grey
hsa-miR-3912-3p	grey
hsa-miR-3913-5p	grey
hsa-miR-3918	grey
hsa-miR-3920	grey
hsa-miR-3928-3p	grey
hsa-miR-3934-5p	grey
hsa-miR-3936	grey
hsa-miR-3939	grey
hsa-miR-3940-5p	grey
hsa-miR-3940-3p	grey
hsa-miR-3942-5p	grey
hsa-miR-3942-3p	grey
hsa-miR-3944-5p	grey
hsa-miR-3944-3p	grey
hsa-miR-3960	grey
hsa-miR-3976	grey
hsa-miR-412-5p	grey
hsa-miR-412-3p	grey
hsa-miR-421	grey
hsa-miR-422a	grey
hsa-miR-424-5p	grey
hsa-miR-4286	grey
hsa-miR-429	grey
hsa-miR-4301	grey
hsa-miR-431-3p	grey
hsa-miR-4324	grey
hsa-miR-4326	grey
hsa-miR-4421	grey
hsa-miR-4424	grey
hsa-miR-4426	grey
hsa-miR-4433a-5p	grey
hsa-miR-4433a-3p	grey
hsa-miR-4435	grey
hsa-miR-4436a	grey
hsa-miR-4436b-5p	grey
hsa-miR-4436b-3p	grey
hsa-miR-4437	grey
hsa-miR-4440	grey
hsa-miR-4446-5p	grey
hsa-miR-4449	grey
hsa-miR-4451	grey
hsa-miR-4454	grey
hsa-miR-4459	grey
hsa-miR-4466	grey
hsa-miR-4467	grey
hsa-miR-4469	grey
hsa-miR-4470	grey
hsa-miR-4473	grey
hsa-miR-4474-3p	grey
hsa-miR-4477b	grey
hsa-miR-4479	grey
hsa-miR-4482-5p	grey
hsa-miR-4482-3p	grey
hsa-miR-4485-3p	grey
hsa-miR-4488	grey
hsa-miR-4489	grey
hsa-miR-4492	grey
hsa-miR-4498	grey
hsa-miR-449a	grey
hsa-miR-449c-5p	grey
hsa-miR-4503	grey
hsa-miR-4504	grey
hsa-miR-4508	grey
hsa-miR-450a-5p	grey
hsa-miR-450a-1-3p	grey
hsa-miR-450a-2-3p	grey
hsa-miR-450b-5p	grey
hsa-miR-4510	grey
hsa-miR-4511	grey
hsa-miR-4513	grey
hsa-miR-4516	grey
hsa-miR-452-5p	grey
hsa-miR-4520-5p	grey
hsa-miR-4521	grey
hsa-miR-4525	grey
hsa-miR-4532	grey
hsa-miR-4536-5p	grey
hsa-miR-454-3p	grey
hsa-miR-455-5p	grey
hsa-miR-455-3p	grey
hsa-miR-4632-5p	grey
hsa-miR-4635	grey
hsa-miR-4638-5p	grey
hsa-miR-4638-3p	grey
hsa-miR-4639-5p	grey
hsa-miR-4644	grey
hsa-miR-4645-3p	grey
hsa-miR-4646-5p	grey
hsa-miR-4646-3p	grey
hsa-miR-4647	grey
hsa-miR-4654	grey
hsa-miR-4655-5p	grey
hsa-miR-4657	grey
hsa-miR-4658	grey
hsa-miR-4659a-3p	grey
hsa-miR-4659b-5p	grey
hsa-miR-4660	grey
hsa-miR-4661-5p	grey
hsa-miR-4664-3p	grey
hsa-miR-4667-5p	grey
hsa-miR-4668-5p	grey
hsa-miR-4669	grey
hsa-miR-4670-5p	grey
hsa-miR-4672	grey
hsa-miR-4676-5p	grey
hsa-miR-4676-3p	grey
hsa-miR-4677-5p	grey
hsa-miR-4677-3p	grey
hsa-miR-4678	grey
hsa-miR-4680-3p	grey
hsa-miR-4683	grey
hsa-miR-4685-5p	grey
hsa-miR-4686	grey
hsa-miR-4687-5p	grey
hsa-miR-4687-3p	grey
hsa-miR-4688	grey
hsa-miR-4689	grey
hsa-miR-4690-3p	grey
hsa-miR-4693-3p	grey
hsa-miR-4695-5p	grey
hsa-miR-4695-3p	grey
hsa-miR-4697-5p	grey
hsa-miR-4697-3p	grey
hsa-miR-4700-5p	grey
hsa-miR-4701-5p	grey
hsa-miR-4701-3p	grey
hsa-miR-4707-5p	grey
hsa-miR-4708-3p	grey
hsa-miR-4709-5p	grey
hsa-miR-4709-3p	grey
hsa-miR-4710	grey
hsa-miR-4716-3p	grey
hsa-miR-4717-3p	grey
hsa-miR-4721	grey
hsa-miR-4723-5p	grey
hsa-miR-4723-3p	grey
hsa-miR-4724-5p	grey
hsa-miR-4726-5p	grey
hsa-miR-4727-3p	grey
hsa-miR-4728-3p	grey
hsa-miR-4731-5p	grey
hsa-miR-4734	grey
hsa-miR-4738-3p	grey
hsa-miR-4740-5p	grey
hsa-miR-4741	grey
hsa-miR-4742-5p	grey
hsa-miR-4742-3p	grey
hsa-miR-4743-5p	grey
hsa-miR-4744	grey
hsa-miR-4745-5p	grey
hsa-miR-4745-3p	grey
hsa-miR-4746-5p	grey
hsa-miR-4747-5p	grey
hsa-miR-4748	grey
hsa-miR-4749-5p	grey
hsa-miR-4749-3p	grey
hsa-miR-4753-5p	grey
hsa-miR-4753-3p	grey
hsa-miR-4754	grey
hsa-miR-4755-5p	grey
hsa-miR-4755-3p	grey
hsa-miR-4757-3p	grey
hsa-miR-4758-5p	grey
hsa-miR-4758-3p	grey
hsa-miR-4762-3p	grey
hsa-miR-4763-3p	grey
hsa-miR-4764-3p	grey
hsa-miR-4765	grey
hsa-miR-4767	grey
hsa-miR-4772-5p	grey
hsa-miR-4772-3p	grey
hsa-miR-4773	grey
hsa-miR-4775	grey
hsa-miR-4777-3p	grey
hsa-miR-4779	grey
hsa-miR-4781-3p	grey
hsa-miR-4783-3p	grey
hsa-miR-4784	grey
hsa-miR-4785	grey
hsa-miR-4786-5p	grey
hsa-miR-4787-5p	grey
hsa-miR-4787-3p	grey
hsa-miR-4788	grey
hsa-miR-4792	grey
hsa-miR-4796-5p	grey
hsa-miR-4796-3p	grey
hsa-miR-4797-5p	grey
hsa-miR-4797-3p	grey
hsa-miR-4798-5p	grey
hsa-miR-4800-5p	grey
hsa-miR-4800-3p	grey
hsa-miR-4804-5p	grey
hsa-miR-483-5p	grey
hsa-miR-487a-3p	grey
hsa-miR-487b-5p	grey
hsa-miR-489-3p	grey
hsa-miR-490-3p	grey
hsa-miR-491-5p	grey
hsa-miR-494-5p	grey
hsa-miR-496	grey
hsa-miR-497-5p	grey
hsa-miR-4999-5p	grey
hsa-miR-4999-3p	grey
hsa-miR-499a-5p	grey
hsa-miR-499b-5p	grey
hsa-miR-5000-3p	grey
hsa-miR-5001-5p	grey
hsa-miR-5001-3p	grey
hsa-miR-5002-5p	grey
hsa-miR-5003-3p	grey
hsa-miR-5004-5p	grey
hsa-miR-5004-3p	grey
hsa-miR-5006-5p	grey
hsa-miR-5006-3p	grey
hsa-miR-5009-5p	grey
hsa-miR-500a-5p	grey
hsa-miR-500b-5p	grey
hsa-miR-500b-3p	grey
hsa-miR-501-5p	grey
hsa-miR-5010-3p	grey
hsa-miR-502-5p	grey
hsa-miR-503-5p	grey
hsa-miR-504-3p	grey
hsa-miR-505-5p	grey
hsa-miR-506-3p	grey
hsa-miR-508-3p	grey
hsa-miR-509-5p	grey
hsa-miR-509-3p	grey
hsa-miR-509-3-5p	grey
hsa-miR-5090	grey
hsa-miR-5096	grey
hsa-miR-5100	grey
hsa-miR-511-5p	grey
hsa-miR-511-3p	grey
hsa-miR-512-3p	grey
hsa-miR-513c-5p	grey
hsa-miR-514a-3p	grey
hsa-miR-516a-5p	grey
hsa-miR-516b-5p	grey
hsa-miR-517a-3p	grey
hsa-miR-517b-3p	grey
hsa-miR-5188	grey
hsa-miR-5189-3p	grey
hsa-miR-519c-5p	grey
hsa-miR-519b-5p	grey
hsa-miR-523-5p	grey
hsa-miR-518e-5p	grey
hsa-miR-522-5p	grey
hsa-miR-519a-5p	grey
hsa-miR-5190	grey
hsa-miR-5192	grey
hsa-miR-5196-3p	grey
hsa-miR-522-3p	grey
hsa-miR-532-3p	grey
hsa-miR-539-5p	grey
hsa-miR-541-5p	grey
hsa-miR-541-3p	grey
hsa-miR-542-3p	grey
hsa-miR-544b	grey
hsa-miR-545-3p	grey
hsa-miR-548t-3p	grey
hsa-miR-548aa	grey
hsa-miR-548ap-3p	grey
hsa-miR-548ab	grey
hsa-miR-548ac	grey
hsa-miR-548ad-5p	grey
hsa-miR-548ae-5p	grey
hsa-miR-548ag	grey
hsa-miR-548ah-5p	grey
hsa-miR-548ah-3p	grey
hsa-miR-548av-3p	grey
hsa-miR-548g-5p	grey
hsa-miR-548x-5p	grey
hsa-miR-548aj-5p	grey
hsa-miR-548ar-5p	grey
hsa-miR-548ak	grey
hsa-miR-548al	grey
hsa-miR-548c-5p	grey
hsa-miR-548o-5p	grey
hsa-miR-548am-5p	grey
hsa-miR-548au-5p	grey
hsa-miR-548an	grey
hsa-miR-548aq-3p	grey
hsa-miR-548ar-3p	grey
hsa-miR-548as-5p	grey
hsa-miR-548at-5p	grey
hsa-miR-548at-3p	grey
hsa-miR-548ax	grey
hsa-miR-548ay-5p	grey
hsa-miR-548ay-3p	grey
hsa-miR-548az-5p	grey
hsa-miR-548az-3p	grey
hsa-miR-548b-5p	grey
hsa-miR-548bb-5p	grey
hsa-miR-548d-5p	grey
hsa-miR-548f-3p	grey
hsa-miR-548h-5p	grey
hsa-miR-548h-3p	grey
hsa-miR-548z	grey
hsa-miR-548i	grey
hsa-miR-548k	grey
hsa-miR-548n	grey
hsa-miR-548o-3p	grey
hsa-miR-548p	grey
hsa-miR-548q	grey
hsa-miR-548t-5p	grey
hsa-miR-548u	grey
hsa-miR-548w	grey
hsa-miR-549a	grey
hsa-miR-550a-3p	grey
hsa-miR-550b-2-5p	grey
hsa-miR-550b-3p	grey
hsa-miR-551a	grey
hsa-miR-551b-5p	grey
hsa-miR-551b-3p	grey
hsa-miR-552-5p	grey
hsa-miR-552-3p	grey
hsa-miR-556-3p	grey
hsa-miR-5581-3p	grey
hsa-miR-5582-3p	grey
hsa-miR-5584-5p	grey
hsa-miR-5584-3p	grey
hsa-miR-5585-3p	grey
hsa-miR-5587-3p	grey
hsa-miR-5588-5p	grey
hsa-miR-5589-3p	grey
hsa-miR-5680	grey
hsa-miR-5683	grey
hsa-miR-5684	grey
hsa-miR-5689	grey
hsa-miR-5690	grey
hsa-miR-5695	grey
hsa-miR-5697	grey
hsa-miR-5698	grey
hsa-miR-570-3p	grey
hsa-miR-5705	grey
hsa-miR-5706	grey
hsa-miR-574-5p	grey
hsa-miR-576-3p	grey
hsa-miR-577	grey
hsa-miR-579-5p	grey
hsa-miR-579-3p	grey
hsa-miR-580-3p	grey
hsa-miR-581	grey
hsa-miR-582-5p	grey
hsa-miR-582-3p	grey
hsa-miR-584-3p	grey
hsa-miR-585-3p	grey
hsa-miR-589-3p	grey
hsa-miR-592	grey
hsa-miR-597-3p	grey
hsa-miR-598-5p	grey
hsa-miR-598-3p	grey
hsa-miR-605-5p	grey
hsa-miR-607	grey
hsa-miR-6087	grey
hsa-miR-610	grey
hsa-miR-6130	grey
hsa-miR-6131	grey
hsa-miR-6134	grey
hsa-miR-615-5p	grey
hsa-miR-615-3p	grey
hsa-miR-616-5p	grey
hsa-miR-616-3p	grey
hsa-miR-618	grey
hsa-miR-624-5p	grey
hsa-miR-625-5p	grey
hsa-miR-627-5p	grey
hsa-miR-627-3p	grey
hsa-miR-629-3p	grey
hsa-miR-636	grey
hsa-miR-642a-5p	grey
hsa-miR-642a-3p	grey
hsa-miR-642b-5p	grey
hsa-miR-642b-3p	grey
hsa-miR-643	grey
hsa-miR-650	grey
hsa-miR-6500-3p	grey
hsa-miR-6501-5p	grey
hsa-miR-6502-5p	grey
hsa-miR-6503-5p	grey
hsa-miR-6503-3p	grey
hsa-miR-6505-5p	grey
hsa-miR-6505-3p	grey
hsa-miR-6509-5p	grey
hsa-miR-6509-3p	grey
hsa-miR-651-5p	grey
hsa-miR-6510-3p	grey
hsa-miR-6511a-5p	grey
hsa-miR-6511a-3p	grey
hsa-miR-6511b-5p	grey
hsa-miR-6513-5p	grey
hsa-miR-6513-3p	grey
hsa-miR-6514-5p	grey
hsa-miR-6514-3p	grey
hsa-miR-6515-3p	grey
hsa-miR-6516-3p	grey
hsa-miR-653-5p	grey
hsa-miR-655-3p	grey
hsa-miR-659-5p	grey
hsa-miR-660-3p	grey
hsa-miR-664b-5p	grey
hsa-miR-665	grey
hsa-miR-668-3p	grey
hsa-miR-6715a-3p	grey
hsa-miR-6715b-3p	grey
hsa-miR-6716-3p	grey
hsa-miR-6724-5p	grey
hsa-miR-6726-5p	grey
hsa-miR-6726-3p	grey
hsa-miR-6727-5p	grey
hsa-miR-6728-5p	grey
hsa-miR-6729-5p	grey
hsa-miR-6730-5p	grey
hsa-miR-6731-3p	grey
hsa-miR-6732-5p	grey
hsa-miR-6732-3p	grey
hsa-miR-6733-5p	grey
hsa-miR-6734-3p	grey
hsa-miR-6735-3p	grey
hsa-miR-6736-3p	grey
hsa-miR-6738-3p	grey
hsa-miR-6739-3p	grey
hsa-miR-6740-5p	grey
hsa-miR-6743-3p	grey
hsa-miR-6744-3p	grey
hsa-miR-6746-5p	grey
hsa-miR-6746-3p	grey
hsa-miR-6747-3p	grey
hsa-miR-6748-5p	grey
hsa-miR-675-5p	grey
hsa-miR-675-3p	grey
hsa-miR-6750-5p	grey
hsa-miR-6750-3p	grey
hsa-miR-6751-5p	grey
hsa-miR-6753-3p	grey
hsa-miR-6754-5p	grey
hsa-miR-6754-3p	grey
hsa-miR-6755-5p	grey
hsa-miR-6756-5p	grey
hsa-miR-6758-5p	grey
hsa-miR-6758-3p	grey
hsa-miR-676-5p	grey
hsa-miR-676-3p	grey
hsa-miR-6761-5p	grey
hsa-miR-6761-3p	grey
hsa-miR-6762-5p	grey
hsa-miR-6762-3p	grey
hsa-miR-6763-5p	grey
hsa-miR-6764-5p	grey
hsa-miR-6765-5p	grey
hsa-miR-6766-5p	grey
hsa-miR-6766-3p	grey
hsa-miR-6767-5p	grey
hsa-miR-6769b-3p	grey
hsa-miR-6770-5p	grey
hsa-miR-6770-3p	grey
hsa-miR-6772-5p	grey
hsa-miR-6773-5p	grey
hsa-miR-6774-5p	grey
hsa-miR-6774-3p	grey
hsa-miR-6777-5p	grey
hsa-miR-6779-5p	grey
hsa-miR-6780a-5p	grey
hsa-miR-6780b-5p	grey
hsa-miR-6781-5p	grey
hsa-miR-6782-5p	grey
hsa-miR-6782-3p	grey
hsa-miR-6783-5p	grey
hsa-miR-6783-3p	grey
hsa-miR-6785-5p	grey
hsa-miR-6786-3p	grey
hsa-miR-6787-3p	grey
hsa-miR-6788-5p	grey
hsa-miR-6788-3p	grey
hsa-miR-6789-5p	grey
hsa-miR-6789-3p	grey
hsa-miR-6791-5p	grey
hsa-miR-6792-5p	grey
hsa-miR-6793-5p	grey
hsa-miR-6795-5p	grey
hsa-miR-6797-5p	grey
hsa-miR-6797-3p	grey
hsa-miR-6798-3p	grey
hsa-miR-6799-5p	grey
hsa-miR-6800-5p	grey
hsa-miR-6802-5p	grey
hsa-miR-6802-3p	grey
hsa-miR-6803-3p	grey
hsa-miR-6804-5p	grey
hsa-miR-6806-3p	grey
hsa-miR-6807-5p	grey
hsa-miR-6808-3p	grey
hsa-miR-6809-5p	grey
hsa-miR-6810-5p	grey
hsa-miR-6810-3p	grey
hsa-miR-6812-3p	grey
hsa-miR-6813-5p	grey
hsa-miR-6816-3p	grey
hsa-miR-6817-3p	grey
hsa-miR-6818-5p	grey
hsa-miR-6818-3p	grey
hsa-miR-6819-5p	grey
hsa-miR-6820-5p	grey
hsa-miR-6820-3p	grey
hsa-miR-6821-5p	grey
hsa-miR-6823-5p	grey
hsa-miR-6824-5p	grey
hsa-miR-6825-5p	grey
hsa-miR-6825-3p	grey
hsa-miR-6826-5p	grey
hsa-miR-6826-3p	grey
hsa-miR-6827-5p	grey
hsa-miR-6829-5p	grey
hsa-miR-6832-5p	grey
hsa-miR-6833-3p	grey
hsa-miR-6834-5p	grey
hsa-miR-6837-5p	grey
hsa-miR-6837-3p	grey
hsa-miR-6839-5p	grey
hsa-miR-6842-5p	grey
hsa-miR-6843-3p	grey
hsa-miR-6845-5p	grey
hsa-miR-6847-5p	grey
hsa-miR-6848-5p	grey
hsa-miR-6850-5p	grey
hsa-miR-6851-5p	grey
hsa-miR-6852-3p	grey
hsa-miR-6853-3p	grey
hsa-miR-6855-3p	grey
hsa-miR-6856-3p	grey
hsa-miR-6857-3p	grey
hsa-miR-6858-5p	grey
hsa-miR-6859-5p	grey
hsa-miR-6859-3p	grey
hsa-miR-6861-5p	grey
hsa-miR-6861-3p	grey
hsa-miR-6862-5p	grey
hsa-miR-6864-5p	grey
hsa-miR-6865-5p	grey
hsa-miR-6866-5p	grey
hsa-miR-6866-3p	grey
hsa-miR-6868-3p	grey
hsa-miR-6869-5p	grey
hsa-miR-6871-5p	grey
hsa-miR-6873-3p	grey
hsa-miR-6875-5p	grey
hsa-miR-6876-5p	grey
hsa-miR-6876-3p	grey
hsa-miR-6877-5p	grey
hsa-miR-6881-5p	grey
hsa-miR-6881-3p	grey
hsa-miR-6882-5p	grey
hsa-miR-6882-3p	grey
hsa-miR-6883-3p	grey
hsa-miR-6884-5p	grey
hsa-miR-6885-5p	grey
hsa-miR-6885-3p	grey
hsa-miR-6890-5p	grey
hsa-miR-6891-5p	grey
hsa-miR-6892-5p	grey
hsa-miR-6892-3p	grey
hsa-miR-6894-5p	grey
hsa-miR-6894-3p	grey
hsa-miR-6895-5p	grey
hsa-miR-7-5p	grey
hsa-miR-7-1-3p	grey
hsa-miR-708-5p	grey
hsa-miR-708-3p	grey
hsa-miR-7107-3p	grey
hsa-miR-7108-5p	grey
hsa-miR-7109-3p	grey
hsa-miR-7110-5p	grey
hsa-miR-7111-5p	grey
hsa-miR-7113-5p	grey
hsa-miR-7114-5p	grey
hsa-miR-7151-3p	grey
hsa-miR-7156-5p	grey
hsa-miR-744-3p	grey
hsa-miR-762	grey
hsa-miR-7641	grey
hsa-miR-765	grey
hsa-miR-769-3p	grey
hsa-miR-7703	grey
hsa-miR-7704	grey
hsa-miR-7705	grey
hsa-miR-7843-3p	grey
hsa-miR-7845-5p	grey
hsa-miR-7850-5p	grey
hsa-miR-7851-3p	grey
hsa-miR-7853-5p	grey
hsa-miR-7854-3p	grey
hsa-miR-7855-5p	grey
hsa-miR-7856-5p	grey
hsa-miR-7976	grey
hsa-miR-7977	grey
hsa-miR-8069	grey
hsa-miR-8072	grey
hsa-miR-8485	grey
hsa-miR-873-5p	grey
hsa-miR-873-3p	grey
hsa-miR-874-3p	grey
hsa-miR-877-3p	grey
hsa-miR-885-3p	grey
hsa-miR-887-5p	grey
hsa-miR-887-3p	grey
hsa-miR-889-5p	grey
hsa-miR-892a	grey
hsa-miR-9-5p	grey
hsa-miR-9-3p	grey
hsa-miR-92a-1-5p	grey
hsa-miR-92a-2-5p	grey
hsa-miR-92b-5p	grey
hsa-miR-92b-3p	grey
hsa-miR-93-3p	grey
hsa-miR-933	grey
hsa-miR-934	grey
hsa-miR-937-5p	grey
hsa-miR-939-5p	grey
hsa-miR-941	grey
hsa-miR-942-3p	grey
hsa-miR-943	grey
hsa-miR-95-3p	grey
hsa-miR-99a-5p	grey
hsa-miR-99a-3p	grey
hsa-miR-99b-5p	grey
hsa-miR-99b-3p	grey
hsa-let-7d-5p	turquoise
hsa-let-7d-3p	turquoise
hsa-miR-1-3p	turquoise
hsa-miR-1226-3p	turquoise
hsa-miR-1229-3p	turquoise
hsa-miR-1250-5p	turquoise
hsa-miR-1254	turquoise
hsa-miR-126-5p	turquoise
hsa-miR-1260a	turquoise
hsa-miR-1260b	turquoise
hsa-miR-1271-5p	turquoise
hsa-miR-1273h-5p	turquoise
hsa-miR-1273h-3p	turquoise
hsa-miR-1277-5p	turquoise
hsa-miR-128-3p	turquoise
hsa-miR-1287-5p	turquoise
hsa-miR-1301-3p	turquoise
hsa-miR-1304-3p	turquoise
hsa-miR-1307-3p	turquoise
hsa-miR-130b-5p	turquoise
hsa-miR-133a-3p	turquoise
hsa-miR-133b	turquoise
hsa-miR-1343-3p	turquoise
hsa-miR-136-5p	turquoise
hsa-miR-143-5p	turquoise
hsa-miR-146a-5p	turquoise
hsa-miR-146a-3p	turquoise
hsa-miR-148a-5p	turquoise
hsa-miR-148b-3p	turquoise
hsa-miR-151a-5p	turquoise
hsa-miR-151a-3p	turquoise
hsa-miR-151b	turquoise
hsa-miR-152-3p	turquoise
hsa-miR-1538	turquoise
hsa-miR-185-3p	turquoise
hsa-miR-1908-5p	turquoise
hsa-miR-191-5p	turquoise
hsa-miR-191-3p	turquoise
hsa-miR-1914-5p	turquoise
hsa-miR-197-3p	turquoise
hsa-miR-199a-5p	turquoise
hsa-miR-199a-3p	turquoise
hsa-miR-199b-3p	turquoise
hsa-miR-21-5p	turquoise
hsa-miR-221-5p	turquoise
hsa-miR-221-3p	turquoise
hsa-miR-222-3p	turquoise
hsa-miR-223-3p	turquoise
hsa-miR-224-5p	turquoise
hsa-miR-2355-3p	turquoise
hsa-miR-23a-5p	turquoise
hsa-miR-23a-3p	turquoise
hsa-miR-23b-5p	turquoise
hsa-miR-23b-3p	turquoise
hsa-miR-24-3p	turquoise
hsa-miR-26a-5p	turquoise
hsa-miR-26b-3p	turquoise
hsa-miR-27b-5p	turquoise
hsa-miR-28-5p	turquoise
hsa-miR-28-3p	turquoise
hsa-miR-301a-5p	turquoise
hsa-miR-3074-5p	turquoise
hsa-miR-30b-3p	turquoise
hsa-miR-3120-5p	turquoise
hsa-miR-3120-3p	turquoise
hsa-miR-3138	turquoise
hsa-miR-3150a-5p	turquoise
hsa-miR-3177-3p	turquoise
hsa-miR-3188	turquoise
hsa-miR-3198	turquoise
hsa-miR-32-3p	turquoise
hsa-miR-326	turquoise
hsa-miR-328-3p	turquoise
hsa-miR-330-5p	turquoise
hsa-miR-330-3p	turquoise
hsa-miR-331-3p	turquoise
hsa-miR-335-5p	turquoise
hsa-miR-335-3p	turquoise
hsa-miR-339-5p	turquoise
hsa-miR-340-5p	turquoise
hsa-miR-340-3p	turquoise
hsa-miR-3679-5p	turquoise
hsa-miR-374b-5p	turquoise
hsa-miR-423-3p	turquoise
hsa-miR-425-3p	turquoise
hsa-miR-4433b-5p	turquoise
hsa-miR-4433b-3p	turquoise
hsa-miR-4446-3p	turquoise
hsa-miR-4448	turquoise
hsa-miR-4533	turquoise
hsa-miR-454-5p	turquoise
hsa-miR-4659b-3p	turquoise
hsa-miR-4662a-5p	turquoise
hsa-miR-4665-5p	turquoise
hsa-miR-4750-5p	turquoise
hsa-miR-504-5p	turquoise
hsa-miR-505-3p	turquoise
hsa-miR-5187-5p	turquoise
hsa-miR-5189-5p	turquoise
hsa-miR-5193	turquoise
hsa-miR-548ap-5p	turquoise
hsa-miR-548e-3p	turquoise
hsa-miR-548g-3p	turquoise
hsa-miR-548j-5p	turquoise
hsa-miR-548j-3p	turquoise
hsa-miR-548l	turquoise
hsa-miR-556-5p	turquoise
hsa-miR-574-3p	turquoise
hsa-miR-584-5p	turquoise
hsa-miR-589-5p	turquoise
hsa-miR-590-3p	turquoise
hsa-miR-605-3p	turquoise
hsa-miR-619-5p	turquoise
hsa-miR-625-3p	turquoise
hsa-miR-628-5p	turquoise
hsa-miR-628-3p	turquoise
hsa-miR-641	turquoise
hsa-miR-6511b-3p	turquoise
hsa-miR-6516-5p	turquoise
hsa-miR-656-3p	turquoise
hsa-miR-664a-5p	turquoise
hsa-miR-664a-3p	turquoise
hsa-miR-671-5p	turquoise
hsa-miR-671-3p	turquoise
hsa-miR-6721-5p	turquoise
hsa-miR-6735-5p	turquoise
hsa-miR-6736-5p	turquoise
hsa-miR-6741-5p	turquoise
hsa-miR-6741-3p	turquoise
hsa-miR-6772-3p	turquoise
hsa-miR-6819-3p	turquoise
hsa-miR-6842-3p	turquoise
hsa-miR-6852-5p	turquoise
hsa-miR-7110-3p	turquoise
hsa-miR-744-5p	turquoise
hsa-miR-760	turquoise
hsa-miR-766-5p	turquoise
hsa-miR-766-3p	turquoise
hsa-miR-769-5p	turquoise
hsa-miR-7848-3p	turquoise
hsa-miR-877-5p	turquoise
hsa-miR-937-3p	turquoise
hsa-miR-98-5p	turquoise
hsa-miR-98-3p	turquoise

## Sheet: Supplementary Table 5
Category	Enrichment	p-value	expected	observed	miRNAs/precursors
hsa00620 Pyruvate metabolism	over-represented	0.0105748	13.9162	28	hsa-miR-1-3p; hsa-miR-1226-3p; hsa-miR-1260b; hsa-miR-128-3p; hsa-miR-1301-3p; hsa-miR-130b-5p; hsa-miR-133a-3p; hsa-miR-133b; hsa-miR-148b-3p; hsa-miR-191-5p; hsa-miR-197-3p; hsa-miR-21-5p; hsa-miR-221-3p; hsa-miR-222-3p; hsa-miR-23a-3p; hsa-miR-23b-3p; hsa-miR-24-3p; hsa-miR-326; hsa-miR-328-3p; hsa-miR-330-3p; hsa-miR-331-3p; hsa-miR-335-5p; hsa-miR-339-5p; hsa-miR-423-3p; hsa-miR-425-3p; hsa-…
WP534 Glycolysis and Gluconeogenesis	over-represented	0.014983	18.7784	32	hsa-miR-1226-3p; hsa-miR-1229-3p; hsa-miR-1260b; hsa-miR-1301-3p; hsa-miR-130b-5p; hsa-miR-133a-3p; hsa-miR-133b; hsa-miR-191-5p; hsa-miR-197-3p; hsa-miR-21-5p; hsa-miR-221-3p; hsa-miR-222-3p; hsa-miR-223-3p; hsa-miR-23a-3p; hsa-miR-23b-3p; hsa-miR-24-3p; hsa-miR-3177-3p; hsa-miR-326; hsa-miR-328-3p; hsa-miR-330-5p; hsa-miR-330-3p; hsa-miR-331-3p; hsa-miR-335-5p; hsa-miR-423-3p; hsa-miR-425-3p; h…
hsa00010 Glycolysis Gluconeogenesis	over-represented	0.014983	19.6168	34	hsa-miR-1-3p; hsa-miR-1226-3p; hsa-miR-1229-3p; hsa-miR-1260b; hsa-miR-128-3p; hsa-miR-1301-3p; hsa-miR-130b-5p; hsa-miR-133a-3p; hsa-miR-133b; hsa-miR-148b-3p; hsa-miR-191-5p; hsa-miR-197-3p; hsa-miR-21-5p; hsa-miR-221-3p; hsa-miR-222-3p; hsa-miR-23a-3p; hsa-miR-23b-3p; hsa-miR-24-3p; hsa-miR-3177-3p; hsa-miR-326; hsa-miR-328-3p; hsa-miR-330-5p; hsa-miR-330-3p; hsa-miR-331-3p; hsa-miR-335-5p; hs…
hsa00230 Purine metabolism	over-represented	0.014983	20.2874	34	hsa-let-7d-5p; hsa-miR-1-3p; hsa-miR-1229-3p; hsa-miR-1260b; hsa-miR-128-3p; hsa-miR-1301-3p; hsa-miR-130b-5p; hsa-miR-133a-3p; hsa-miR-133b; hsa-miR-148b-3p; hsa-miR-197-3p; hsa-miR-21-5p; hsa-miR-221-3p; hsa-miR-222-3p; hsa-miR-23a-3p; hsa-miR-23b-3p; hsa-miR-24-3p; hsa-miR-26a-5p; hsa-miR-28-5p; hsa-miR-326; hsa-miR-328-3p; hsa-miR-330-5p; hsa-miR-330-3p; hsa-miR-331-3p; hsa-miR-335-5p; hsa-mi…
hsa00640 Propanoate metabolism	over-represented	0.014983	10.5629	22	hsa-miR-1-3p; hsa-miR-1226-3p; hsa-miR-1260b; hsa-miR-128-3p; hsa-miR-130b-5p; hsa-miR-148b-3p; hsa-miR-152-3p; hsa-miR-191-5p; hsa-miR-197-3p; hsa-miR-21-5p; hsa-miR-221-3p; hsa-miR-222-3p; hsa-miR-23a-3p; hsa-miR-23b-3p; hsa-miR-24-3p; hsa-miR-328-3p; hsa-miR-331-3p; hsa-miR-335-5p; hsa-miR-339-5p; hsa-miR-423-3p; hsa-miR-766-3p; hsa-miR-98-5p
hsa01100 Metabolic pathways	over-represented	0.014983	42.0838	57	hsa-let-7d-5p; hsa-miR-1-3p; hsa-miR-1226-3p; hsa-miR-1229-3p; hsa-miR-126-5p; hsa-miR-1260b; hsa-miR-128-3p; hsa-miR-1301-3p; hsa-miR-130b-5p; hsa-miR-133a-3p; hsa-miR-133b; hsa-miR-146a-5p; hsa-miR-148a-5p; hsa-miR-148b-3p; hsa-miR-151a-5p; hsa-miR-151a-3p; hsa-miR-152-3p; hsa-miR-191-5p; hsa-miR-197-3p; hsa-miR-199a-3p; hsa-miR-21-5p; hsa-miR-221-3p; hsa-miR-222-3p; hsa-miR-224-5p; hsa-miR-23a…
hsa03040 Spliceosome	over-represented	0.014983	25.3174	40	hsa-miR-1-3p; hsa-miR-1226-3p; hsa-miR-1229-3p; hsa-miR-1260b; hsa-miR-128-3p; hsa-miR-1301-3p; hsa-miR-1307-3p; hsa-miR-130b-5p; hsa-miR-146a-5p; hsa-miR-148b-3p; hsa-miR-151a-5p; hsa-miR-191-5p; hsa-miR-197-3p; hsa-miR-21-5p; hsa-miR-221-3p; hsa-miR-222-3p; hsa-miR-23a-3p; hsa-miR-23b-3p; hsa-miR-24-3p; hsa-miR-26a-5p; hsa-miR-326; hsa-miR-328-3p; hsa-miR-330-5p; hsa-miR-330-3p; hsa-miR-331-3p;…
hsa04930 Type II diabetes mellitus	over-represented	0.014983	17.6048	31	hsa-miR-1-3p; hsa-miR-1260b; hsa-miR-1301-3p; hsa-miR-133a-3p; hsa-miR-133b; hsa-miR-148b-3p; hsa-miR-151a-3p; hsa-miR-152-3p; hsa-miR-191-5p; hsa-miR-199a-5p; hsa-miR-199a-3p; hsa-miR-21-5p; hsa-miR-221-3p; hsa-miR-222-3p; hsa-miR-223-3p; hsa-miR-23a-3p; hsa-miR-23b-3p; hsa-miR-28-5p; hsa-miR-326; hsa-miR-328-3p; hsa-miR-330-5p; hsa-miR-330-3p; hsa-miR-331-3p; hsa-miR-335-5p; hsa-miR-374b-5p; hs…
P00049 Parkinson disease	over-represented	0.0155972	24.479	38	hsa-miR-1-3p; hsa-miR-1226-3p; hsa-miR-1229-3p; hsa-miR-128-3p; hsa-miR-1301-3p; hsa-miR-130b-5p; hsa-miR-146a-5p; hsa-miR-148b-3p; hsa-miR-151a-5p; hsa-miR-151a-3p; hsa-miR-191-5p; hsa-miR-197-3p; hsa-miR-199a-3p; hsa-miR-21-5p; hsa-miR-221-3p; hsa-miR-222-3p; hsa-miR-23a-3p; hsa-miR-23b-3p; hsa-miR-24-3p; hsa-miR-26a-5p; hsa-miR-28-5p; hsa-miR-326; hsa-miR-328-3p; hsa-miR-330-5p; hsa-miR-331-3p…
WP357 Fatty Acid Biosynthesis	over-represented	0.0155972	11.9042	23	hsa-miR-1-3p; hsa-miR-1229-3p; hsa-miR-128-3p; hsa-miR-130b-5p; hsa-miR-148b-3p; hsa-miR-151a-3p; hsa-miR-152-3p; hsa-miR-191-5p; hsa-miR-197-3p; hsa-miR-221-3p; hsa-miR-222-3p; hsa-miR-23b-3p; hsa-miR-24-3p; hsa-miR-26a-5p; hsa-miR-326; hsa-miR-328-3p; hsa-miR-331-3p; hsa-miR-335-5p; hsa-miR-339-5p; hsa-miR-340-5p; hsa-miR-423-3p; hsa-miR-744-5p; hsa-miR-877-5p
WP411 mRNA processing	over-represented	0.0155972	26.1557	40	hsa-let-7d-5p; hsa-miR-1-3p; hsa-miR-1226-3p; hsa-miR-1229-3p; hsa-miR-1260a; hsa-miR-1260b; hsa-miR-128-3p; hsa-miR-1301-3p; hsa-miR-1307-3p; hsa-miR-130b-5p; hsa-miR-133b; hsa-miR-148b-3p; hsa-miR-191-5p; hsa-miR-197-3p; hsa-miR-21-5p; hsa-miR-221-3p; hsa-miR-222-3p; hsa-miR-23a-3p; hsa-miR-23b-3p; hsa-miR-24-3p; hsa-miR-26a-5p; hsa-miR-30b-3p; hsa-miR-326; hsa-miR-328-3p; hsa-miR-330-3p; hsa-m…
hsa04640 Hematopoietic cell lineage	over-represented	0.0155972	11.2335	22	hsa-miR-1-3p; hsa-miR-1229-3p; hsa-miR-148b-3p; hsa-miR-191-5p; hsa-miR-197-3p; hsa-miR-199a-3p; hsa-miR-21-5p; hsa-miR-221-3p; hsa-miR-222-3p; hsa-miR-23a-3p; hsa-miR-24-3p; hsa-miR-26a-5p; hsa-miR-326; hsa-miR-328-3p; hsa-miR-330-3p; hsa-miR-331-3p; hsa-miR-335-5p; hsa-miR-454-5p; hsa-miR-505-3p; hsa-miR-744-5p; hsa-miR-769-5p; hsa-miR-98-5p
hsa04672 Intestinal immune network for IgA production	over-represented	0.0155972	5.7006	14	hsa-miR-1-3p; hsa-miR-126-5p; hsa-miR-146a-5p; hsa-miR-148b-3p; hsa-miR-21-5p; hsa-miR-224-5p; hsa-miR-23a-3p; hsa-miR-24-3p; hsa-miR-26a-5p; hsa-miR-335-5p; hsa-miR-454-5p; hsa-miR-744-5p; hsa-miR-766-3p; hsa-miR-98-5p
WP383 Striated Muscle Contraction	over-represented	0.0171075	12.2395	23	hsa-miR-1-3p; hsa-miR-1226-3p; hsa-miR-128-3p; hsa-miR-1301-3p; hsa-miR-1307-3p; hsa-miR-130b-5p; hsa-miR-133a-3p; hsa-miR-148b-3p; hsa-miR-197-3p; hsa-miR-21-5p; hsa-miR-221-3p; hsa-miR-222-3p; hsa-miR-23a-3p; hsa-miR-23b-3p; hsa-miR-26a-5p; hsa-miR-28-5p; hsa-miR-326; hsa-miR-331-3p; hsa-miR-335-5p; hsa-miR-339-5p; hsa-miR-744-5p; hsa-miR-769-5p; hsa-miR-877-5p
hsa04960 Aldosterone regulated sodium reabsorption	over-represented	0.0171075	14.5868	26	hsa-miR-1-3p; hsa-miR-128-3p; hsa-miR-133a-3p; hsa-miR-148b-3p; hsa-miR-152-3p; hsa-miR-191-5p; hsa-miR-197-3p; hsa-miR-199a-3p; hsa-miR-21-5p; hsa-miR-222-3p; hsa-miR-23b-3p; hsa-miR-24-3p; hsa-miR-26a-5p; hsa-miR-28-5p; hsa-miR-330-5p; hsa-miR-331-3p; hsa-miR-335-5p; hsa-miR-340-5p; hsa-miR-374b-5p; hsa-miR-423-3p; hsa-miR-505-3p; hsa-miR-744-5p; hsa-miR-760; hsa-miR-766-3p; hsa-miR-769-5p; hsa…
hsa05012 Parkinsons disease	over-represented	0.0180742	19.6168	32	hsa-miR-1-3p; hsa-miR-1226-3p; hsa-miR-1229-3p; hsa-miR-1254; hsa-miR-1260b; hsa-miR-128-3p; hsa-miR-1287-5p; hsa-miR-1301-3p; hsa-miR-130b-5p; hsa-miR-133a-3p; hsa-miR-148b-3p; hsa-miR-151a-5p; hsa-miR-197-3p; hsa-miR-21-5p; hsa-miR-221-3p; hsa-miR-222-3p; hsa-miR-23a-3p; hsa-miR-23b-3p; hsa-miR-24-3p; hsa-miR-26a-5p; hsa-miR-3198; hsa-miR-328-3p; hsa-miR-331-3p; hsa-miR-335-5p; hsa-miR-339-5p; …
hsa00061 Fatty acid biosynthesis	over-represented	0.0215643	5.36527	13	hsa-miR-130b-5p; hsa-miR-148b-3p; hsa-miR-197-3p; hsa-miR-222-3p; hsa-miR-24-3p; hsa-miR-26a-5p; hsa-miR-326; hsa-miR-331-3p; hsa-miR-335-5p; hsa-miR-339-5p; hsa-miR-423-3p; hsa-miR-744-5p; hsa-miR-98-5p
hsa03018 RNA degradation	over-represented	0.0215643	14.9222	26	hsa-miR-1-3p; hsa-miR-1226-3p; hsa-miR-1260b; hsa-miR-128-3p; hsa-miR-1301-3p; hsa-miR-148b-3p; hsa-miR-185-3p; hsa-miR-197-3p; hsa-miR-21-5p; hsa-miR-221-3p; hsa-miR-222-3p; hsa-miR-23a-3p; hsa-miR-24-3p; hsa-miR-3177-3p; hsa-miR-331-3p; hsa-miR-335-5p; hsa-miR-339-5p; hsa-miR-423-3p; hsa-miR-504-5p; hsa-miR-505-3p; hsa-miR-744-5p; hsa-miR-760; hsa-miR-766-3p; hsa-miR-769-5p; hsa-miR-877-5p; hsa…
hsa05010 Alzheimers disease	over-represented	0.0227079	26.1557	39	hsa-let-7d-5p; hsa-miR-1-3p; hsa-miR-1226-3p; hsa-miR-1229-3p; hsa-miR-1260b; hsa-miR-128-3p; hsa-miR-1301-3p; hsa-miR-130b-5p; hsa-miR-133a-3p; hsa-miR-146a-5p; hsa-miR-148b-3p; hsa-miR-151a-5p; hsa-miR-191-5p; hsa-miR-197-3p; hsa-miR-199a-3p; hsa-miR-21-5p; hsa-miR-221-3p; hsa-miR-222-3p; hsa-miR-23a-3p; hsa-miR-23b-3p; hsa-miR-24-3p; hsa-miR-26a-5p; hsa-miR-28-5p; hsa-miR-328-3p; hsa-miR-330-5…
P02772 Pyruvate metabolism	over-represented	0.0248457	7.54491	16	hsa-miR-1229-3p; hsa-miR-1260b; hsa-miR-1301-3p; hsa-miR-133a-3p; hsa-miR-133b; hsa-miR-221-3p; hsa-miR-222-3p; hsa-miR-23a-3p; hsa-miR-28-5p; hsa-miR-326; hsa-miR-328-3p; hsa-miR-330-3p; hsa-miR-335-5p; hsa-miR-423-3p; hsa-miR-766-3p; hsa-miR-769-5p
hsa00600 Sphingolipid metabolism	over-represented	0.0248457	6.87425	15	hsa-miR-1-3p; hsa-miR-1226-3p; hsa-miR-1229-3p; hsa-miR-1260b; hsa-miR-128-3p; hsa-miR-148b-3p; hsa-miR-191-5p; hsa-miR-21-5p; hsa-miR-331-3p; hsa-miR-335-5p; hsa-miR-374b-5p; hsa-miR-423-3p; hsa-miR-744-5p; hsa-miR-769-5p; hsa-miR-98-5p
WP195 IL 1 signaling pathway	over-represented	0.0252923	20.2874	32	hsa-miR-1-3p; hsa-miR-1226-3p; hsa-miR-1229-3p; hsa-miR-128-3p; hsa-miR-130b-5p; hsa-miR-133a-3p; hsa-miR-146a-5p; hsa-miR-151a-3p; hsa-miR-191-5p; hsa-miR-197-3p; hsa-miR-199a-5p; hsa-miR-199a-3p; hsa-miR-21-5p; hsa-miR-221-3p; hsa-miR-222-3p; hsa-miR-223-3p; hsa-miR-23a-3p; hsa-miR-23b-3p; hsa-miR-24-3p; hsa-miR-26a-5p; hsa-miR-28-5p; hsa-miR-328-3p; hsa-miR-330-5p; hsa-miR-335-5p; hsa-miR-340-…
hsa00071 Fatty acid metabolism	over-represented	0.0252923	9.05389	18	hsa-miR-1-3p; hsa-miR-1226-3p; hsa-miR-1229-3p; hsa-miR-1260b; hsa-miR-128-3p; hsa-miR-130b-5p; hsa-miR-151a-3p; hsa-miR-152-3p; hsa-miR-191-5p; hsa-miR-197-3p; hsa-miR-21-5p; hsa-miR-221-3p; hsa-miR-23b-3p; hsa-miR-328-3p; hsa-miR-335-5p; hsa-miR-340-5p; hsa-miR-877-5p; hsa-miR-98-5p
WP262 EBV LMP1 signaling	over-represented	0.0255202	12.9102	23	hsa-miR-1-3p; hsa-miR-1226-3p; hsa-miR-146a-5p; hsa-miR-151a-3p; hsa-miR-199a-5p; hsa-miR-199a-3p; hsa-miR-21-5p; hsa-miR-222-3p; hsa-miR-223-3p; hsa-miR-23b-3p; hsa-miR-24-3p; hsa-miR-26a-5p; hsa-miR-28-5p; hsa-miR-328-3p; hsa-miR-330-5p; hsa-miR-335-5p; hsa-miR-423-3p; hsa-miR-744-5p; hsa-miR-760; hsa-miR-766-3p; hsa-miR-769-5p; hsa-miR-877-5p; hsa-miR-98-5p
WP368 Mitochondrial LC Fatty Acid Beta Oxidation	over-represented	0.0270862	5.7006	13	hsa-miR-1-3p; hsa-miR-1226-3p; hsa-miR-1260b; hsa-miR-128-3p; hsa-miR-151a-3p; hsa-miR-191-5p; hsa-miR-197-3p; hsa-miR-221-3p; hsa-miR-335-5p; hsa-miR-340-5p; hsa-miR-769-5p; hsa-miR-877-5p; hsa-miR-98-5p
WP481 Insulin Signaling	over-represented	0.0270862	31.3533	44	hsa-let-7d-5p; hsa-miR-1-3p; hsa-miR-1226-3p; hsa-miR-1229-3p; hsa-miR-1260b; hsa-miR-128-3p; hsa-miR-1301-3p; hsa-miR-130b-5p; hsa-miR-133a-3p; hsa-miR-133b; hsa-miR-148b-3p; hsa-miR-151a-3p; hsa-miR-152-3p; hsa-miR-191-5p; hsa-miR-1914-5p; hsa-miR-197-3p; hsa-miR-199a-5p; hsa-miR-199a-3p; hsa-miR-21-5p; hsa-miR-221-3p; hsa-miR-222-3p; hsa-miR-223-3p; hsa-miR-23a-3p; hsa-miR-23b-3p; hsa-miR-24-3…
hsa00240 Pyrimidine metabolism	over-represented	0.0270862	17.1018	28	hsa-let-7d-5p; hsa-miR-1-3p; hsa-miR-1226-3p; hsa-miR-1229-3p; hsa-miR-1260b; hsa-miR-128-3p; hsa-miR-1301-3p; hsa-miR-130b-5p; hsa-miR-133a-3p; hsa-miR-148b-3p; hsa-miR-197-3p; hsa-miR-21-5p; hsa-miR-221-3p; hsa-miR-222-3p; hsa-miR-24-3p; hsa-miR-26a-5p; hsa-miR-326; hsa-miR-328-3p; hsa-miR-331-3p; hsa-miR-335-5p; hsa-miR-339-5p; hsa-miR-374b-5p; hsa-miR-423-3p; hsa-miR-504-5p; hsa-miR-590-3p; h…
P00032 Insulin IGF pathway mitogen activated protein kinase kinase MAP kinase cascade	over-represented	0.0299595	15.5928	26	hsa-let-7d-5p; hsa-miR-1-3p; hsa-miR-1226-3p; hsa-miR-1271-5p; hsa-miR-128-3p; hsa-miR-133b; hsa-miR-152-3p; hsa-miR-191-5p; hsa-miR-199a-3p; hsa-miR-21-5p; hsa-miR-221-3p; hsa-miR-222-3p; hsa-miR-223-3p; hsa-miR-23b-3p; hsa-miR-26a-5p; hsa-miR-28-5p; hsa-miR-330-5p; hsa-miR-331-3p; hsa-miR-335-5p; hsa-miR-374b-5p; hsa-miR-423-3p; hsa-miR-744-5p; hsa-miR-766-3p; hsa-miR-769-5p; hsa-miR-877-5p; hs…
hsa04144 Endocytosis	over-represented	0.0305606	33.5329	46	hsa-let-7d-5p; hsa-miR-1-3p; hsa-miR-1226-3p; hsa-miR-1229-3p; hsa-miR-1260b; hsa-miR-128-3p; hsa-miR-130b-5p; hsa-miR-133a-3p; hsa-miR-133b; hsa-miR-146a-5p; hsa-miR-148b-3p; hsa-miR-151a-5p; hsa-miR-152-3p; hsa-miR-1914-5p; hsa-miR-197-3p; hsa-miR-199a-3p; hsa-miR-21-5p; hsa-miR-221-3p; hsa-miR-222-3p; hsa-miR-223-3p; hsa-miR-224-5p; hsa-miR-23a-3p; hsa-miR-23b-3p; hsa-miR-24-3p; hsa-miR-26a-5p…
hsa00650 Butanoate metabolism	over-represented	0.0308726	9.38922	18	hsa-miR-1-3p; hsa-miR-1226-3p; hsa-miR-1260b; hsa-miR-128-3p; hsa-miR-1301-3p; hsa-miR-130b-5p; hsa-miR-151a-3p; hsa-miR-152-3p; hsa-miR-191-5p; hsa-miR-21-5p; hsa-miR-23b-3p; hsa-miR-24-3p; hsa-miR-326; hsa-miR-328-3p; hsa-miR-335-5p; hsa-miR-766-3p; hsa-miR-877-5p; hsa-miR-98-5p
WP143 Fatty Acid Beta Oxidation	over-represented	0.0330662	8.71856	17	hsa-miR-1-3p; hsa-miR-1229-3p; hsa-miR-1260b; hsa-miR-128-3p; hsa-miR-148b-3p; hsa-miR-151a-3p; hsa-miR-152-3p; hsa-miR-191-5p; hsa-miR-197-3p; hsa-miR-21-5p; hsa-miR-221-3p; hsa-miR-23b-3p; hsa-miR-331-3p; hsa-miR-335-5p; hsa-miR-340-5p; hsa-miR-877-5p; hsa-miR-98-5p
WP477 Cytoplasmic Ribosomal Proteins	over-represented	0.0354813	27.3293	39	hsa-let-7d-5p; hsa-miR-1-3p; hsa-miR-1226-3p; hsa-miR-1229-3p; hsa-miR-1250-5p; hsa-miR-1260b; hsa-miR-128-3p; hsa-miR-1301-3p; hsa-miR-1307-3p; hsa-miR-130b-5p; hsa-miR-191-5p; hsa-miR-1914-5p; hsa-miR-197-3p; hsa-miR-21-5p; hsa-miR-221-5p; hsa-miR-221-3p; hsa-miR-222-3p; hsa-miR-23a-3p; hsa-miR-23b-3p; hsa-miR-24-3p; hsa-miR-26a-5p; hsa-miR-3188; hsa-miR-328-3p; hsa-miR-330-5p; hsa-miR-330-3p; …
hsa00310 Lysine degradation	over-represented	0.0354813	15.0898	25	hsa-miR-1-3p; hsa-miR-1226-3p; hsa-miR-1260b; hsa-miR-128-3p; hsa-miR-1301-3p; hsa-miR-130b-5p; hsa-miR-151a-5p; hsa-miR-151a-3p; hsa-miR-152-3p; hsa-miR-197-3p; hsa-miR-21-5p; hsa-miR-221-3p; hsa-miR-222-3p; hsa-miR-23b-3p; hsa-miR-26a-5p; hsa-miR-28-5p; hsa-miR-328-3p; hsa-miR-331-3p; hsa-miR-335-5p; hsa-miR-339-5p; hsa-miR-423-3p; hsa-miR-590-3p; hsa-miR-760; hsa-miR-877-5p; hsa-miR-98-5p
hsa04514 Cell adhesion molecules CAMs	over-represented	0.0354813	15.0898	25	hsa-miR-1-3p; hsa-miR-1229-3p; hsa-miR-1260b; hsa-miR-128-3p; hsa-miR-1301-3p; hsa-miR-146a-5p; hsa-miR-148b-3p; hsa-miR-152-3p; hsa-miR-1914-5p; hsa-miR-21-5p; hsa-miR-221-3p; hsa-miR-222-3p; hsa-miR-224-5p; hsa-miR-24-3p; hsa-miR-26a-5p; hsa-miR-27b-5p; hsa-miR-28-5p; hsa-miR-335-5p; hsa-miR-374b-5p; hsa-miR-423-3p; hsa-miR-590-3p; hsa-miR-744-5p; hsa-miR-766-3p; hsa-miR-769-5p; hsa-miR-98-5p
hsa00562 Inositol phosphate metabolism	over-represented	0.0386083	16.9341	27	hsa-miR-1-3p; hsa-miR-1226-3p; hsa-miR-1229-3p; hsa-miR-128-3p; hsa-miR-1301-3p; hsa-miR-148b-3p; hsa-miR-191-5p; hsa-miR-197-3p; hsa-miR-21-5p; hsa-miR-221-3p; hsa-miR-222-3p; hsa-miR-23a-3p; hsa-miR-23b-3p; hsa-miR-26a-5p; hsa-miR-326; hsa-miR-328-3p; hsa-miR-331-3p; hsa-miR-335-5p; hsa-miR-339-5p; hsa-miR-340-5p; hsa-miR-374b-5p; hsa-miR-454-5p; hsa-miR-590-3p; hsa-miR-671-5p; hsa-miR-744-5p; …
hsa04270 Vascular smooth muscle contraction	over-represented	0.0386083	17.7725	28	hsa-let-7d-5p; hsa-miR-1-3p; hsa-miR-1226-3p; hsa-miR-128-3p; hsa-miR-1301-3p; hsa-miR-133a-3p; hsa-miR-146a-5p; hsa-miR-148b-3p; hsa-miR-191-5p; hsa-miR-197-3p; hsa-miR-199a-3p; hsa-miR-21-5p; hsa-miR-221-3p; hsa-miR-224-5p; hsa-miR-23b-3p; hsa-miR-26a-5p; hsa-miR-28-5p; hsa-miR-331-3p; hsa-miR-335-5p; hsa-miR-340-5p; hsa-miR-423-3p; hsa-miR-505-3p; hsa-miR-584-5p; hsa-miR-744-5p; hsa-miR-766-3p…
hsa05320 Autoimmune thyroid disease	over-represented	0.0386083	4.69461	11	hsa-miR-1-3p; hsa-miR-146a-5p; hsa-miR-148b-3p; hsa-miR-152-3p; hsa-miR-21-5p; hsa-miR-224-5p; hsa-miR-335-5p; hsa-miR-423-3p; hsa-miR-454-5p; hsa-miR-504-5p; hsa-miR-98-5p
hsa05322 Systemic lupus erythematosus	over-represented	0.0396772	21.2934	32	hsa-let-7d-5p; hsa-miR-1-3p; hsa-miR-1226-3p; hsa-miR-1229-3p; hsa-miR-128-3p; hsa-miR-1301-3p; hsa-miR-146a-5p; hsa-miR-148b-3p; hsa-miR-197-3p; hsa-miR-221-3p; hsa-miR-222-3p; hsa-miR-224-5p; hsa-miR-23a-3p; hsa-miR-23b-3p; hsa-miR-24-3p; hsa-miR-26a-5p; hsa-miR-328-3p; hsa-miR-330-3p; hsa-miR-331-3p; hsa-miR-335-5p; hsa-miR-339-5p; hsa-miR-423-3p; hsa-miR-425-3p; hsa-miR-504-5p; hsa-miR-505-3p…
hsa00020 Citrate cycle TCA cycle	over-represented	0.0466227	9.89222	18	hsa-miR-1-3p; hsa-miR-1226-3p; hsa-miR-1229-3p; hsa-miR-1260b; hsa-miR-1301-3p; hsa-miR-130b-5p; hsa-miR-191-5p; hsa-miR-21-5p; hsa-miR-222-3p; hsa-miR-24-3p; hsa-miR-28-5p; hsa-miR-326; hsa-miR-335-5p; hsa-miR-339-5p; hsa-miR-423-3p; hsa-miR-425-3p; hsa-miR-760; hsa-miR-98-5p
hsa04540 Gap junction	over-represented	0.0484919	22.4671	33	hsa-let-7d-5p; hsa-miR-1-3p; hsa-miR-1226-3p; hsa-miR-1229-3p; hsa-miR-128-3p; hsa-miR-1301-3p; hsa-miR-133a-3p; hsa-miR-133b; hsa-miR-146a-5p; hsa-miR-148b-3p; hsa-miR-197-3p; hsa-miR-199a-3p; hsa-miR-21-5p; hsa-miR-221-3p; hsa-miR-224-5p; hsa-miR-23b-3p; hsa-miR-24-3p; hsa-miR-26a-5p; hsa-miR-28-5p; hsa-miR-330-3p; hsa-miR-331-3p; hsa-miR-335-5p; hsa-miR-340-5p; hsa-miR-423-3p; hsa-miR-504-5p; …
WP536 Calcium Regulation in the Cardiac Cell	over-represented	0.0493211	21.6287	32	hsa-let-7d-5p; hsa-miR-1-3p; hsa-miR-1226-3p; hsa-miR-1229-3p; hsa-miR-1260b; hsa-miR-128-3p; hsa-miR-1301-3p; hsa-miR-133a-3p; hsa-miR-148b-3p; hsa-miR-197-3p; hsa-miR-21-5p; hsa-miR-221-3p; hsa-miR-222-3p; hsa-miR-23a-3p; hsa-miR-23b-3p; hsa-miR-26a-5p; hsa-miR-326; hsa-miR-328-3p; hsa-miR-330-5p; hsa-miR-331-3p; hsa-miR-335-5p; hsa-miR-340-5p; hsa-miR-340-3p; hsa-miR-423-3p; hsa-miR-505-3p; hs…

## Sheet: Supplementary Table 6
Category	Subcategory	Enrichment	p-value	expected	observed	miRNAs/precursors
Chromosomal location (miRBase)	Chromosome 14	over-represented	7.12468e-48	2.95363	43	hsa-miR-1185-1-3p; hsa-miR-1197; hsa-miR-127-5p; hsa-miR-127-3p; hsa-miR-134-5p; hsa-miR-136-3p; hsa-miR-323a-5p; hsa-miR-323a-3p; hsa-miR-323b-3p; hsa-miR-329-3p; hsa-miR-337-3p; hsa-miR-369-5p; hsa-miR-369-3p; hsa-miR-370-3p; hsa-miR-376c-3p; hsa-miR-377-5p; hsa-miR-379-5p; hsa-miR-379-3p; hsa-miR-381-3p; hsa-miR-382-5p; hsa-miR-382-3p; hsa-miR-409-5p; hsa-miR-409-3p; hsa-miR-410-3p; hsa-miR-41…
Diseases (published studies about miRNA profiles from peripheral blood)	tumor of stomache deregulated	over-represented	0.00771424	8.01196	18	hsa-miR-1197; hsa-miR-127-5p; hsa-miR-127-3p; hsa-miR-134-5p; hsa-miR-136-3p; hsa-miR-323a-5p; hsa-miR-323a-3p; hsa-miR-337-3p; hsa-miR-370-3p; hsa-miR-379-5p; hsa-miR-433-3p; hsa-miR-485-3p; hsa-miR-487b-3p; hsa-miR-493-5p; hsa-miR-494-3p; hsa-miR-495-3p; hsa-miR-548a-3p; hsa-miR-654-3p
Diseases (published studies about miRNA profiles from peripheral blood)	tumor of stomache downregulated	over-represented	0.00771424	5.97717	15	hsa-miR-1197; hsa-miR-127-5p; hsa-miR-127-3p; hsa-miR-136-3p; hsa-miR-323a-3p; hsa-miR-337-3p; hsa-miR-370-3p; hsa-miR-379-5p; hsa-miR-433-3p; hsa-miR-485-3p; hsa-miR-493-5p; hsa-miR-494-3p; hsa-miR-495-3p; hsa-miR-548a-3p; hsa-miR-654-3p

## Sheet: Supplementary Table 7
Category	Enrichment	p-value	expected	observed	miRNAs/precursors
WP53 Id Signaling Pathway	over-represented	8.22937e-05	7.54491	22	hsa-let-7b-5p; hsa-miR-106a-5p; hsa-miR-106b-5p; hsa-miR-107; hsa-miR-125b-5p; hsa-miR-15a-5p; hsa-miR-15b-5p; hsa-miR-16-5p; hsa-miR-17-5p; hsa-miR-185-5p; hsa-miR-186-5p; hsa-miR-192-5p; hsa-miR-20a-5p; hsa-miR-215-5p; hsa-miR-25-3p; hsa-miR-342-5p; hsa-miR-378a-3p; hsa-miR-423-5p; hsa-miR-484; hsa-miR-885-5p; hsa-miR-92a-3p; hsa-miR-93-5p
P00007 Axon guidance mediated by semaphorins	over-represented	0.000289187	6.42715	19	hsa-let-7b-5p; hsa-miR-101-3p; hsa-miR-16-5p; hsa-miR-17-5p; hsa-miR-181a-5p; hsa-miR-185-5p; hsa-miR-186-5p; hsa-miR-192-5p; hsa-miR-194-5p; hsa-miR-19a-3p; hsa-miR-20a-5p; hsa-miR-215-5p; hsa-miR-25-3p; hsa-miR-320a; hsa-miR-320c; hsa-miR-423-5p; hsa-miR-425-5p; hsa-miR-484; hsa-miR-652-3p
P00013 Cell cycle	over-represented	0.00032176	11.5968	26	hsa-let-7b-5p; hsa-miR-106b-5p; hsa-miR-107; hsa-miR-125b-5p; hsa-miR-15a-5p; hsa-miR-15b-5p; hsa-miR-16-5p; hsa-miR-17-5p; hsa-miR-182-5p; hsa-miR-183-5p; hsa-miR-185-5p; hsa-miR-186-5p; hsa-miR-192-5p; hsa-miR-19a-3p; hsa-miR-19b-3p; hsa-miR-20a-5p; hsa-miR-215-5p; hsa-miR-320a; hsa-miR-342-5p; hsa-miR-342-3p; hsa-miR-378a-3p; hsa-miR-423-5p; hsa-miR-425-5p; hsa-miR-484; hsa-miR-92a-3p; hsa-miR…
WP1545 miRNAs involved in DDR	over-represented	0.00032176	22.6347	40	hsa-let-7b-5p; hsa-miR-101-3p; hsa-miR-106a-5p; hsa-miR-106b-5p; hsa-miR-107; hsa-miR-125b-5p; hsa-miR-1285-3p; hsa-miR-150-5p; hsa-miR-15a-5p; hsa-miR-15b-5p; hsa-miR-16-5p; hsa-miR-17-5p; hsa-miR-181a-5p; hsa-miR-182-5p; hsa-miR-183-5p; hsa-miR-185-5p; hsa-miR-18a-3p; hsa-miR-192-5p; hsa-miR-19a-3p; hsa-miR-19b-3p; hsa-miR-20a-5p; hsa-miR-20b-5p; hsa-miR-215-5p; hsa-miR-22-3p; hsa-miR-25-3p; hs…
hsa03050 Proteasome	over-represented	0.00032176	11.5968	26	hsa-let-7b-5p; hsa-miR-106b-5p; hsa-miR-107; hsa-miR-1180-3p; hsa-miR-125b-5p; hsa-miR-15a-5p; hsa-miR-15b-5p; hsa-miR-16-5p; hsa-miR-183-5p; hsa-miR-186-5p; hsa-miR-18a-3p; hsa-miR-192-5p; hsa-miR-20a-5p; hsa-miR-215-5p; hsa-miR-25-3p; hsa-miR-29c-3p; hsa-miR-30e-5p; hsa-miR-320a; hsa-miR-342-5p; hsa-miR-378a-3p; hsa-miR-423-5p; hsa-miR-425-5p; hsa-miR-484; hsa-miR-92a-3p; hsa-miR-93-5p; hsa-miR…
hsa04142 Lysosome	over-represented	0.00032176	15.6487	32	hsa-let-7b-5p; hsa-miR-101-3p; hsa-miR-106b-5p; hsa-miR-107; hsa-miR-125b-5p; hsa-miR-150-5p; hsa-miR-15a-5p; hsa-miR-15b-5p; hsa-miR-16-5p; hsa-miR-17-5p; hsa-miR-181a-5p; hsa-miR-183-5p; hsa-miR-185-5p; hsa-miR-186-5p; hsa-miR-18a-3p; hsa-miR-192-5p; hsa-miR-19a-3p; hsa-miR-19b-3p; hsa-miR-20a-5p; hsa-miR-215-5p; hsa-miR-25-3p; hsa-miR-29c-3p; hsa-miR-320a; hsa-miR-320b; hsa-miR-342-3p; hsa-miR…
hsa04910 Insulin signaling pathway	over-represented	0.00032176	24.5908	42	hsa-let-7b-5p; hsa-miR-101-3p; hsa-miR-106b-5p; hsa-miR-107; hsa-miR-1180-3p; hsa-miR-125b-5p; hsa-miR-140-3p; hsa-miR-144-3p; hsa-miR-15a-5p; hsa-miR-15b-5p; hsa-miR-15b-3p; hsa-miR-16-5p; hsa-miR-17-5p; hsa-miR-181a-5p; hsa-miR-182-5p; hsa-miR-183-5p; hsa-miR-185-5p; hsa-miR-186-5p; hsa-miR-18a-3p; hsa-miR-192-5p; hsa-miR-194-5p; hsa-miR-19a-3p; hsa-miR-19b-3p; hsa-miR-20a-5p; hsa-miR-2110; hsa…
WP395 IL 4 signaling pathway	over-represented	0.000341098	17.8842	34	hsa-let-7b-5p; hsa-miR-101-3p; hsa-miR-106b-5p; hsa-miR-125b-5p; hsa-miR-150-5p; hsa-miR-15a-5p; hsa-miR-15b-5p; hsa-miR-16-5p; hsa-miR-17-5p; hsa-miR-181a-5p; hsa-miR-182-5p; hsa-miR-183-5p; hsa-miR-185-5p; hsa-miR-186-5p; hsa-miR-192-5p; hsa-miR-193a-5p; hsa-miR-194-5p; hsa-miR-19a-3p; hsa-miR-19b-3p; hsa-miR-20a-5p; hsa-miR-20b-5p; hsa-miR-215-5p; hsa-miR-25-3p; hsa-miR-30e-5p; hsa-miR-320a; h…
P00029 Huntington disease	over-represented	0.00036994	24.1717	41	hsa-let-7b-5p; hsa-miR-101-3p; hsa-miR-106b-5p; hsa-miR-107; hsa-miR-1180-3p; hsa-miR-125b-5p; hsa-miR-1285-3p; hsa-miR-150-5p; hsa-miR-15a-5p; hsa-miR-15b-5p; hsa-miR-16-5p; hsa-miR-17-5p; hsa-miR-181a-5p; hsa-miR-182-5p; hsa-miR-183-5p; hsa-miR-185-5p; hsa-miR-186-5p; hsa-miR-18a-3p; hsa-miR-192-5p; hsa-miR-193a-5p; hsa-miR-194-5p; hsa-miR-19b-3p; hsa-miR-20a-5p; hsa-miR-2110; hsa-miR-215-5p; h…
P04393 Ras Pathway	over-represented	0.00036994	19.1417	35	hsa-let-7b-5p; hsa-miR-101-3p; hsa-miR-106b-5p; hsa-miR-125b-5p; hsa-miR-140-3p; hsa-miR-15a-5p; hsa-miR-15b-5p; hsa-miR-16-5p; hsa-miR-17-5p; hsa-miR-181a-5p; hsa-miR-183-5p; hsa-miR-185-5p; hsa-miR-186-5p; hsa-miR-18a-3p; hsa-miR-192-5p; hsa-miR-194-5p; hsa-miR-19b-3p; hsa-miR-20a-5p; hsa-miR-20b-5p; hsa-miR-215-5p; hsa-miR-29c-3p; hsa-miR-320a; hsa-miR-320b; hsa-miR-320c; hsa-miR-342-3p; hsa-m…
P04397 p53 pathway by glucose deprivation	over-represented	0.00036994	11.3174	25	hsa-let-7b-5p; hsa-miR-106b-5p; hsa-miR-125b-5p; hsa-miR-1285-3p; hsa-miR-150-5p; hsa-miR-15a-5p; hsa-miR-16-5p; hsa-miR-17-5p; hsa-miR-182-5p; hsa-miR-185-5p; hsa-miR-186-5p; hsa-miR-18a-3p; hsa-miR-192-5p; hsa-miR-193a-5p; hsa-miR-19b-3p; hsa-miR-215-5p; hsa-miR-25-3p; hsa-miR-29c-3p; hsa-miR-30e-5p; hsa-miR-320a; hsa-miR-425-5p; hsa-miR-451a; hsa-miR-652-3p; hsa-miR-92a-3p; hsa-miR-93-5p
P04398 p53 pathway feedback loops 2	over-represented	0.00036994	24.3114	41	hsa-let-7b-5p; hsa-miR-101-3p; hsa-miR-106a-5p; hsa-miR-106b-5p; hsa-miR-107; hsa-miR-125b-5p; hsa-miR-1285-3p; hsa-miR-144-3p; hsa-miR-150-5p; hsa-miR-15a-5p; hsa-miR-15b-5p; hsa-miR-16-5p; hsa-miR-17-5p; hsa-miR-181a-5p; hsa-miR-182-5p; hsa-miR-185-5p; hsa-miR-18a-3p; hsa-miR-192-5p; hsa-miR-193a-5p; hsa-miR-19a-3p; hsa-miR-19b-3p; hsa-miR-20a-5p; hsa-miR-20b-5p; hsa-miR-215-5p; hsa-miR-22-3p; …
hsa03010 Ribosome	over-represented	0.00036994	21.6567	38	hsa-let-7b-5p; hsa-miR-106b-5p; hsa-miR-107; hsa-miR-1180-3p; hsa-miR-125b-5p; hsa-miR-140-3p; hsa-miR-15b-5p; hsa-miR-16-5p; hsa-miR-17-5p; hsa-miR-181a-5p; hsa-miR-182-5p; hsa-miR-183-5p; hsa-miR-185-5p; hsa-miR-186-5p; hsa-miR-18a-3p; hsa-miR-192-5p; hsa-miR-193a-5p; hsa-miR-20a-5p; hsa-miR-215-5p; hsa-miR-22-3p; hsa-miR-25-5p; hsa-miR-25-3p; hsa-miR-30e-5p; hsa-miR-320a; hsa-miR-320b; hsa-miR…
hsa04115 p53 signaling pathway	over-represented	0.00036994	27.9441	45	hsa-let-7b-5p; hsa-miR-101-3p; hsa-miR-106a-5p; hsa-miR-106b-5p; hsa-miR-107; hsa-miR-1180-3p; hsa-miR-125b-5p; hsa-miR-1285-3p; hsa-miR-144-3p; hsa-miR-150-5p; hsa-miR-15a-5p; hsa-miR-15b-5p; hsa-miR-16-5p; hsa-miR-17-5p; hsa-miR-181a-5p; hsa-miR-182-5p; hsa-miR-183-5p; hsa-miR-185-5p; hsa-miR-186-5p; hsa-miR-18a-3p; hsa-miR-192-5p; hsa-miR-193a-5p; hsa-miR-19a-3p; hsa-miR-19b-3p; hsa-miR-20a-5p…
WP411 mRNA processing	over-represented	0.000371602	21.7964	38	hsa-let-7b-5p; hsa-miR-106a-5p; hsa-miR-106b-5p; hsa-miR-107; hsa-miR-1180-3p; hsa-miR-125b-5p; hsa-miR-1292-5p; hsa-miR-15b-5p; hsa-miR-16-5p; hsa-miR-17-5p; hsa-miR-181a-5p; hsa-miR-182-5p; hsa-miR-183-5p; hsa-miR-185-5p; hsa-miR-186-5p; hsa-miR-18a-3p; hsa-miR-192-5p; hsa-miR-194-5p; hsa-miR-19b-3p; hsa-miR-20a-5p; hsa-miR-215-5p; hsa-miR-22-3p; hsa-miR-25-3p; hsa-miR-29c-3p; hsa-miR-320a; hsa…
P00059 p53 pathway	over-represented	0.000377798	28.503	45	hsa-let-7b-5p; hsa-miR-101-3p; hsa-miR-106a-5p; hsa-miR-106b-5p; hsa-miR-107; hsa-miR-125b-5p; hsa-miR-1285-3p; hsa-miR-140-3p; hsa-miR-144-3p; hsa-miR-150-5p; hsa-miR-15a-5p; hsa-miR-15b-5p; hsa-miR-16-5p; hsa-miR-17-5p; hsa-miR-181a-5p; hsa-miR-182-5p; hsa-miR-183-5p; hsa-miR-185-5p; hsa-miR-186-5p; hsa-miR-18a-3p; hsa-miR-192-5p; hsa-miR-193a-5p; hsa-miR-194-5p; hsa-miR-19a-3p; hsa-miR-19b-3p;…
WP477 Cytoplasmic Ribosomal Proteins	over-represented	0.000377798	22.7745	39	hsa-let-7b-5p; hsa-miR-106b-5p; hsa-miR-107; hsa-miR-1180-3p; hsa-miR-125b-5p; hsa-miR-140-3p; hsa-miR-15b-5p; hsa-miR-16-5p; hsa-miR-17-5p; hsa-miR-181a-5p; hsa-miR-182-5p; hsa-miR-183-5p; hsa-miR-185-5p; hsa-miR-186-5p; hsa-miR-18a-3p; hsa-miR-192-5p; hsa-miR-193a-5p; hsa-miR-19b-3p; hsa-miR-20a-5p; hsa-miR-215-5p; hsa-miR-22-3p; hsa-miR-25-5p; hsa-miR-25-3p; hsa-miR-30e-5p; hsa-miR-320a; hsa-m…
hsa04150 mTOR signaling pathway	over-represented	0.000377798	18.5828	34	hsa-let-7b-5p; hsa-miR-101-3p; hsa-miR-106a-5p; hsa-miR-106b-5p; hsa-miR-107; hsa-miR-125b-5p; hsa-miR-144-3p; hsa-miR-150-5p; hsa-miR-15a-5p; hsa-miR-15b-5p; hsa-miR-16-5p; hsa-miR-17-5p; hsa-miR-181a-5p; hsa-miR-182-5p; hsa-miR-185-5p; hsa-miR-186-5p; hsa-miR-18a-3p; hsa-miR-192-5p; hsa-miR-19b-3p; hsa-miR-20a-5p; hsa-miR-20b-5p; hsa-miR-215-5p; hsa-miR-25-3p; hsa-miR-29c-3p; hsa-miR-30e-5p; hs…
hsa05222 Small cell lung cancer	over-represented	0.000377798	27.525	44	hsa-let-7b-5p; hsa-miR-101-3p; hsa-miR-106a-5p; hsa-miR-106b-5p; hsa-miR-107; hsa-miR-125b-5p; hsa-miR-1285-3p; hsa-miR-144-3p; hsa-miR-150-5p; hsa-miR-15a-5p; hsa-miR-15b-5p; hsa-miR-16-5p; hsa-miR-16-2-3p; hsa-miR-17-5p; hsa-miR-181a-5p; hsa-miR-182-5p; hsa-miR-183-5p; hsa-miR-185-5p; hsa-miR-186-5p; hsa-miR-18a-3p; hsa-miR-192-5p; hsa-miR-19a-3p; hsa-miR-19b-3p; hsa-miR-20a-5p; hsa-miR-215-5p;…
hsa05322 Systemic lupus erythematosus	over-represented	0.000377798	17.7445	33	hsa-let-7b-5p; hsa-miR-106a-5p; hsa-miR-1180-3p; hsa-miR-125b-5p; hsa-miR-1292-5p; hsa-miR-15a-5p; hsa-miR-15b-5p; hsa-miR-16-5p; hsa-miR-17-5p; hsa-miR-181a-5p; hsa-miR-182-5p; hsa-miR-183-5p; hsa-miR-185-5p; hsa-miR-186-5p; hsa-miR-18a-3p; hsa-miR-192-5p; hsa-miR-194-5p; hsa-miR-215-5p; hsa-miR-22-3p; hsa-miR-25-3p; hsa-miR-320a; hsa-miR-320b; hsa-miR-320c; hsa-miR-363-3p; hsa-miR-378a-3p; hsa-…
P05731 GABA B receptor II signaling	over-represented	0.000424209	7.54491	19	hsa-let-7b-5p; hsa-miR-101-3p; hsa-miR-106a-5p; hsa-miR-16-5p; hsa-miR-17-5p; hsa-miR-181a-5p; hsa-miR-182-5p; hsa-miR-186-5p; hsa-miR-192-5p; hsa-miR-19b-3p; hsa-miR-215-5p; hsa-miR-22-3p; hsa-miR-25-3p; hsa-miR-29c-3p; hsa-miR-320a; hsa-miR-423-5p; hsa-miR-484; hsa-miR-93-5p; hsa-miR-96-5p
WP313 Signaling of Hepatocyte Growth Factor Receptor	over-represented	0.000424209	15.509	30	hsa-let-7b-5p; hsa-miR-101-3p; hsa-miR-106b-5p; hsa-miR-107; hsa-miR-125b-5p; hsa-miR-140-3p; hsa-miR-144-3p; hsa-miR-15a-5p; hsa-miR-15b-5p; hsa-miR-16-5p; hsa-miR-17-5p; hsa-miR-181a-5p; hsa-miR-183-5p; hsa-miR-186-5p; hsa-miR-192-5p; hsa-miR-19a-3p; hsa-miR-19b-3p; hsa-miR-20a-5p; hsa-miR-20b-5p; hsa-miR-215-5p; hsa-miR-25-3p; hsa-miR-29c-3p; hsa-miR-320a; hsa-miR-320b; hsa-miR-342-3p; hsa-miR…
WP400 p38 MAPK Signaling Pathway	over-represented	0.000424209	13.9721	28	hsa-let-7b-5p; hsa-miR-101-3p; hsa-miR-106b-5p; hsa-miR-125b-5p; hsa-miR-15a-5p; hsa-miR-15b-5p; hsa-miR-16-5p; hsa-miR-17-5p; hsa-miR-181a-5p; hsa-miR-182-5p; hsa-miR-185-5p; hsa-miR-186-5p; hsa-miR-192-5p; hsa-miR-194-5p; hsa-miR-19a-3p; hsa-miR-19b-3p; hsa-miR-20a-5p; hsa-miR-29c-3p; hsa-miR-320a; hsa-miR-320b; hsa-miR-378a-3p; hsa-miR-423-5p; hsa-miR-425-5p; hsa-miR-451a; hsa-miR-484; hsa-miR…
WP702 metapathway biotransformation	over-represented	0.000424209	10.8982	24	hsa-let-7b-5p; hsa-miR-106a-5p; hsa-miR-107; hsa-miR-125b-5p; hsa-miR-15b-5p; hsa-miR-16-5p; hsa-miR-17-5p; hsa-miR-181a-5p; hsa-miR-183-5p; hsa-miR-185-5p; hsa-miR-186-5p; hsa-miR-18a-3p; hsa-miR-192-5p; hsa-miR-19b-3p; hsa-miR-20a-5p; hsa-miR-215-5p; hsa-miR-25-3p; hsa-miR-320a; hsa-miR-342-5p; hsa-miR-484; hsa-miR-652-3p; hsa-miR-92a-3p; hsa-miR-93-5p; hsa-miR-96-5p
hsa04062 Chemokine signaling pathway	over-represented	0.000424209	25.01	41	hsa-let-7b-5p; hsa-miR-101-3p; hsa-miR-106a-5p; hsa-miR-106b-5p; hsa-miR-107; hsa-miR-1180-3p; hsa-miR-125b-5p; hsa-miR-150-5p; hsa-miR-15a-5p; hsa-miR-15b-5p; hsa-miR-16-5p; hsa-miR-17-5p; hsa-miR-181a-5p; hsa-miR-182-5p; hsa-miR-185-5p; hsa-miR-186-5p; hsa-miR-18a-3p; hsa-miR-192-5p; hsa-miR-194-5p; hsa-miR-19a-3p; hsa-miR-19b-3p; hsa-miR-20a-5p; hsa-miR-20b-5p; hsa-miR-215-5p; hsa-miR-22-3p; h…
P00026 Heterotrimeric G protein signaling pathway Gi alpha and Gs alpha mediated pathway	over-represented	0.000425836	15.7884	30	hsa-let-7b-5p; hsa-miR-101-3p; hsa-miR-106a-5p; hsa-miR-106b-5p; hsa-miR-107; hsa-miR-125b-5p; hsa-miR-150-5p; hsa-miR-15a-5p; hsa-miR-16-5p; hsa-miR-17-5p; hsa-miR-181a-5p; hsa-miR-182-5p; hsa-miR-186-5p; hsa-miR-192-5p; hsa-miR-194-5p; hsa-miR-19a-3p; hsa-miR-19b-3p; hsa-miR-20a-5p; hsa-miR-215-5p; hsa-miR-22-3p; hsa-miR-25-3p; hsa-miR-30e-5p; hsa-miR-320a; hsa-miR-423-5p; hsa-miR-425-5p; hsa-m…
P00039 Metabotropic glutamate receptor group III pathway	over-represented	0.000425836	8.38323	20	hsa-let-7b-5p; hsa-miR-101-3p; hsa-miR-106a-5p; hsa-miR-125b-5p; hsa-miR-16-5p; hsa-miR-17-5p; hsa-miR-181a-5p; hsa-miR-186-5p; hsa-miR-18a-3p; hsa-miR-192-5p; hsa-miR-19b-3p; hsa-miR-215-5p; hsa-miR-22-3p; hsa-miR-25-3p; hsa-miR-29c-3p; hsa-miR-423-5p; hsa-miR-425-5p; hsa-miR-484; hsa-miR-93-5p; hsa-miR-96-5p
P00047 PDGF signaling pathway	over-represented	0.000425836	22.495	38	hsa-let-7b-5p; hsa-miR-101-3p; hsa-miR-106a-5p; hsa-miR-106b-5p; hsa-miR-1180-3p; hsa-miR-125b-5p; hsa-miR-1292-5p; hsa-miR-140-3p; hsa-miR-15a-5p; hsa-miR-15b-5p; hsa-miR-16-5p; hsa-miR-17-5p; hsa-miR-181a-5p; hsa-miR-182-5p; hsa-miR-185-5p; hsa-miR-186-5p; hsa-miR-18a-3p; hsa-miR-192-5p; hsa-miR-194-5p; hsa-miR-19a-3p; hsa-miR-19b-3p; hsa-miR-20a-5p; hsa-miR-20b-5p; hsa-miR-215-5p; hsa-miR-22-3…
WP254 Apoptosis	over-represented	0.000425836	25.2894	41	hsa-let-7b-5p; hsa-miR-101-3p; hsa-miR-106a-5p; hsa-miR-106b-5p; hsa-miR-125b-5p; hsa-miR-1285-3p; hsa-miR-150-5p; hsa-miR-15a-5p; hsa-miR-15b-5p; hsa-miR-16-5p; hsa-miR-17-5p; hsa-miR-181a-5p; hsa-miR-182-5p; hsa-miR-183-5p; hsa-miR-185-5p; hsa-miR-186-5p; hsa-miR-18a-3p; hsa-miR-192-5p; hsa-miR-193a-5p; hsa-miR-194-5p; hsa-miR-19a-3p; hsa-miR-19b-3p; hsa-miR-20a-5p; hsa-miR-215-5p; hsa-miR-22-3…
WP35 G Protein Signaling Pathways	over-represented	0.000425836	15.7884	30	hsa-let-7b-5p; hsa-miR-101-3p; hsa-miR-106a-5p; hsa-miR-106b-5p; hsa-miR-125b-5p; hsa-miR-16-5p; hsa-miR-17-5p; hsa-miR-181a-5p; hsa-miR-182-5p; hsa-miR-183-5p; hsa-miR-185-5p; hsa-miR-186-5p; hsa-miR-18a-3p; hsa-miR-192-5p; hsa-miR-19b-3p; hsa-miR-20a-5p; hsa-miR-215-5p; hsa-miR-22-3p; hsa-miR-25-3p; hsa-miR-30e-5p; hsa-miR-320a; hsa-miR-320b; hsa-miR-320c; hsa-miR-342-3p; hsa-miR-423-5p; hsa-mi…
WP75 Toll Like Receptor signaling	over-represented	0.000425836	18.8623	34	hsa-let-7b-5p; hsa-miR-101-3p; hsa-miR-106b-5p; hsa-miR-125b-5p; hsa-miR-140-3p; hsa-miR-15a-5p; hsa-miR-15b-5p; hsa-miR-16-5p; hsa-miR-17-5p; hsa-miR-181a-5p; hsa-miR-185-5p; hsa-miR-186-5p; hsa-miR-18a-3p; hsa-miR-192-5p; hsa-miR-194-5p; hsa-miR-19a-3p; hsa-miR-19b-3p; hsa-miR-20a-5p; hsa-miR-215-5p; hsa-miR-22-3p; hsa-miR-29c-3p; hsa-miR-30e-5p; hsa-miR-320a; hsa-miR-320b; hsa-miR-342-3p; hsa-…
hsa04140 Regulation of autophagy	over-represented	0.000425836	5.72854	16	hsa-let-7b-5p; hsa-miR-125b-5p; hsa-miR-15a-5p; hsa-miR-15b-5p; hsa-miR-16-5p; hsa-miR-182-5p; hsa-miR-186-5p; hsa-miR-192-5p; hsa-miR-19b-3p; hsa-miR-215-5p; hsa-miR-30e-5p; hsa-miR-320a; hsa-miR-320c; hsa-miR-423-5p; hsa-miR-652-3p; hsa-miR-92a-3p
hsa04330 Notch signaling pathway	over-represented	0.000425836	13.4132	27	hsa-let-7b-5p; hsa-miR-106a-5p; hsa-miR-106b-5p; hsa-miR-107; hsa-miR-125b-5p; hsa-miR-144-3p; hsa-miR-150-5p; hsa-miR-16-5p; hsa-miR-17-5p; hsa-miR-181a-5p; hsa-miR-182-5p; hsa-miR-183-5p; hsa-miR-18a-3p; hsa-miR-192-5p; hsa-miR-194-5p; hsa-miR-19a-3p; hsa-miR-19b-3p; hsa-miR-20a-5p; hsa-miR-2110; hsa-miR-215-5p; hsa-miR-25-3p; hsa-miR-29c-3p; hsa-miR-320a; hsa-miR-378a-3p; hsa-miR-484; hsa-miR-…
hsa04340 Hedgehog signaling pathway	over-represented	0.000425836	9.64072	22	hsa-let-7b-5p; hsa-miR-107; hsa-miR-125b-5p; hsa-miR-15a-5p; hsa-miR-16-5p; hsa-miR-17-5p; hsa-miR-181a-5p; hsa-miR-183-5p; hsa-miR-185-5p; hsa-miR-186-5p; hsa-miR-192-5p; hsa-miR-19b-3p; hsa-miR-215-5p; hsa-miR-22-3p; hsa-miR-29c-3p; hsa-miR-320a; hsa-miR-342-3p; hsa-miR-378a-3p; hsa-miR-425-5p; hsa-miR-652-3p; hsa-miR-92a-3p; hsa-miR-93-5p
hsa04530 Tight junction	over-represented	0.000425836	25.1497	41	hsa-let-7b-5p; hsa-miR-101-3p; hsa-miR-106a-5p; hsa-miR-106b-5p; hsa-miR-107; hsa-miR-1180-3p; hsa-miR-125b-5p; hsa-miR-144-3p; hsa-miR-15a-5p; hsa-miR-15b-5p; hsa-miR-16-5p; hsa-miR-17-5p; hsa-miR-181a-5p; hsa-miR-182-5p; hsa-miR-183-5p; hsa-miR-185-5p; hsa-miR-186-5p; hsa-miR-18a-3p; hsa-miR-192-5p; hsa-miR-19a-3p; hsa-miR-19b-3p; hsa-miR-20a-5p; hsa-miR-215-5p; hsa-miR-22-3p; hsa-miR-25-3p; hs…
hsa04742 Taste transduction	over-represented	0.000425836	4.61078	14	hsa-let-7b-5p; hsa-miR-101-3p; hsa-miR-106a-5p; hsa-miR-16-5p; hsa-miR-17-5p; hsa-miR-182-5p; hsa-miR-18a-3p; hsa-miR-19b-3p; hsa-miR-22-3p; hsa-miR-320a; hsa-miR-320b; hsa-miR-92a-3p; hsa-miR-93-5p; hsa-miR-96-5p
WP710 DNA damage response only ATM dependent	over-represented	0.000439271	31.1577	47	hsa-let-7b-5p; hsa-miR-101-3p; hsa-miR-106a-5p; hsa-miR-106b-5p; hsa-miR-107; hsa-miR-125b-5p; hsa-miR-1285-3p; hsa-miR-140-3p; hsa-miR-144-3p; hsa-miR-150-5p; hsa-miR-15a-5p; hsa-miR-15b-5p; hsa-miR-16-5p; hsa-miR-17-5p; hsa-miR-181a-5p; hsa-miR-182-5p; hsa-miR-183-5p; hsa-miR-185-5p; hsa-miR-186-5p; hsa-miR-18a-3p; hsa-miR-192-5p; hsa-miR-193a-5p; hsa-miR-194-5p; hsa-miR-19a-3p; hsa-miR-19b-3p;…
P02743 Formyltetrahydroformate biosynthesis	over-represented	0.0004587	3.07385	11	hsa-let-7b-5p; hsa-miR-106b-5p; hsa-miR-16-5p; hsa-miR-18a-3p; hsa-miR-192-5p; hsa-miR-194-5p; hsa-miR-215-5p; hsa-miR-29c-3p; hsa-miR-30e-5p; hsa-miR-484; hsa-miR-96-5p
WP111 Electron Transport Chain	over-represented	0.0004587	13.5529	27	hsa-let-7b-5p; hsa-miR-101-3p; hsa-miR-106a-5p; hsa-miR-106b-5p; hsa-miR-125b-5p; hsa-miR-15a-5p; hsa-miR-16-5p; hsa-miR-17-5p; hsa-miR-182-5p; hsa-miR-183-5p; hsa-miR-185-5p; hsa-miR-186-5p; hsa-miR-18a-3p; hsa-miR-192-5p; hsa-miR-19b-3p; hsa-miR-20a-5p; hsa-miR-215-5p; hsa-miR-30e-5p; hsa-miR-320a; hsa-miR-320b; hsa-miR-342-5p; hsa-miR-423-5p; hsa-miR-484; hsa-miR-629-5p; hsa-miR-652-3p; hsa-mi…
WP138 Androgen receptor signaling pathway	over-represented	0.0004587	32.2754	48	hsa-let-7b-5p; hsa-miR-101-3p; hsa-miR-106a-5p; hsa-miR-106b-5p; hsa-miR-107; hsa-miR-1180-3p; hsa-miR-125b-5p; hsa-miR-144-3p; hsa-miR-150-5p; hsa-miR-15a-5p; hsa-miR-15b-5p; hsa-miR-16-5p; hsa-miR-17-5p; hsa-miR-181a-5p; hsa-miR-182-5p; hsa-miR-183-5p; hsa-miR-185-5p; hsa-miR-186-5p; hsa-miR-18a-3p; hsa-miR-192-5p; hsa-miR-194-5p; hsa-miR-19a-3p; hsa-miR-19b-3p; hsa-miR-20a-5p; hsa-miR-20b-5p; …
P00003 Alzheimer disease amyloid secretase pathway	over-represented	0.000463454	14.3912	28	hsa-let-7b-5p; hsa-miR-101-3p; hsa-miR-106a-5p; hsa-miR-106b-5p; hsa-miR-107; hsa-miR-1180-3p; hsa-miR-125b-5p; hsa-miR-140-3p; hsa-miR-15a-5p; hsa-miR-15b-5p; hsa-miR-16-5p; hsa-miR-17-5p; hsa-miR-181a-5p; hsa-miR-183-5p; hsa-miR-186-5p; hsa-miR-192-5p; hsa-miR-19b-3p; hsa-miR-20a-5p; hsa-miR-215-5p; hsa-miR-29c-3p; hsa-miR-320a; hsa-miR-320b; hsa-miR-342-3p; hsa-miR-484; hsa-miR-652-3p; hsa-miR…
P00017 DNA replication	over-represented	0.000463454	8.52295	20	hsa-let-7b-5p; hsa-miR-15a-5p; hsa-miR-15b-5p; hsa-miR-16-5p; hsa-miR-17-5p; hsa-miR-181a-5p; hsa-miR-186-5p; hsa-miR-192-5p; hsa-miR-194-5p; hsa-miR-19b-3p; hsa-miR-20a-5p; hsa-miR-215-5p; hsa-miR-22-3p; hsa-miR-320a; hsa-miR-320b; hsa-miR-378a-3p; hsa-miR-484; hsa-miR-652-3p; hsa-miR-92a-3p; hsa-miR-93-5p
P04374 5HT2 type receptor mediated signaling pathway	over-represented	0.000463454	8.52295	20	hsa-let-7b-5p; hsa-miR-101-3p; hsa-miR-106a-5p; hsa-miR-16-5p; hsa-miR-17-5p; hsa-miR-181a-5p; hsa-miR-186-5p; hsa-miR-192-5p; hsa-miR-19b-3p; hsa-miR-215-5p; hsa-miR-22-3p; hsa-miR-29c-3p; hsa-miR-320a; hsa-miR-342-3p; hsa-miR-423-5p; hsa-miR-425-5p; hsa-miR-484; hsa-miR-92a-3p; hsa-miR-93-5p; hsa-miR-96-5p
hsa04612 Antigen processing and presentation	over-represented	0.000463454	14.3912	28	hsa-let-7b-5p; hsa-miR-106b-5p; hsa-miR-125b-5p; hsa-miR-140-3p; hsa-miR-15a-5p; hsa-miR-15b-5p; hsa-miR-16-5p; hsa-miR-17-5p; hsa-miR-181a-5p; hsa-miR-182-5p; hsa-miR-183-5p; hsa-miR-185-5p; hsa-miR-186-5p; hsa-miR-18a-3p; hsa-miR-192-5p; hsa-miR-215-5p; hsa-miR-22-3p; hsa-miR-25-3p; hsa-miR-30e-5p; hsa-miR-320a; hsa-miR-342-3p; hsa-miR-378a-3p; hsa-miR-425-5p; hsa-miR-484; hsa-miR-652-3p; hsa-m…
hsa03040 Spliceosome	over-represented	0.00048496	21.0978	36	hsa-let-7b-5p; hsa-miR-101-3p; hsa-miR-106a-5p; hsa-miR-106b-5p; hsa-miR-107; hsa-miR-1180-3p; hsa-miR-125b-5p; hsa-miR-15a-5p; hsa-miR-15b-5p; hsa-miR-16-5p; hsa-miR-17-5p; hsa-miR-181a-5p; hsa-miR-182-5p; hsa-miR-183-5p; hsa-miR-186-5p; hsa-miR-18a-3p; hsa-miR-192-5p; hsa-miR-194-5p; hsa-miR-19b-3p; hsa-miR-20a-5p; hsa-miR-215-5p; hsa-miR-22-3p; hsa-miR-25-3p; hsa-miR-29c-3p; hsa-miR-320a; hsa-…
WP268 Notch Signaling Pathway	over-represented	0.000486352	12.1557	25	hsa-let-7b-5p; hsa-miR-106a-5p; hsa-miR-106b-5p; hsa-miR-107; hsa-miR-125b-5p; hsa-miR-144-3p; hsa-miR-150-5p; hsa-miR-16-5p; hsa-miR-17-5p; hsa-miR-181a-5p; hsa-miR-183-5p; hsa-miR-18a-3p; hsa-miR-192-5p; hsa-miR-19a-3p; hsa-miR-19b-3p; hsa-miR-20a-5p; hsa-miR-2110; hsa-miR-215-5p; hsa-miR-25-3p; hsa-miR-29c-3p; hsa-miR-320a; hsa-miR-378a-3p; hsa-miR-484; hsa-miR-92a-3p; hsa-miR-93-5p
P00060 Ubiquitin proteasome pathway	over-represented	0.000502399	12.2954	25	hsa-let-7b-5p; hsa-miR-101-3p; hsa-miR-106b-5p; hsa-miR-1180-3p; hsa-miR-125b-5p; hsa-miR-140-3p; hsa-miR-15a-5p; hsa-miR-15b-5p; hsa-miR-16-5p; hsa-miR-17-5p; hsa-miR-181a-5p; hsa-miR-182-5p; hsa-miR-183-5p; hsa-miR-186-5p; hsa-miR-192-5p; hsa-miR-20a-5p; hsa-miR-215-5p; hsa-miR-25-3p; hsa-miR-320a; hsa-miR-320c; hsa-miR-423-5p; hsa-miR-484; hsa-miR-92a-3p; hsa-miR-93-5p; hsa-miR-96-5p
WP127 IL 5 signaling pathway	over-represented	0.000502399	16.2076	30	hsa-let-7b-5p; hsa-miR-101-3p; hsa-miR-125b-5p; hsa-miR-15a-5p; hsa-miR-15b-5p; hsa-miR-16-5p; hsa-miR-17-5p; hsa-miR-181a-5p; hsa-miR-182-5p; hsa-miR-183-5p; hsa-miR-185-5p; hsa-miR-186-5p; hsa-miR-18a-3p; hsa-miR-192-5p; hsa-miR-20a-5p; hsa-miR-20b-5p; hsa-miR-215-5p; hsa-miR-29c-3p; hsa-miR-320a; hsa-miR-320b; hsa-miR-342-3p; hsa-miR-378a-3p; hsa-miR-423-5p; hsa-miR-425-5p; hsa-miR-451a; hsa-m…
WP1591 Heart Development	over-represented	0.000502399	17.8842	32	hsa-let-7b-5p; hsa-miR-101-3p; hsa-miR-106a-5p; hsa-miR-106b-5p; hsa-miR-107; hsa-miR-1180-3p; hsa-miR-125b-5p; hsa-miR-144-3p; hsa-miR-150-5p; hsa-miR-15a-5p; hsa-miR-15b-5p; hsa-miR-16-5p; hsa-miR-17-5p; hsa-miR-181a-5p; hsa-miR-182-5p; hsa-miR-183-5p; hsa-miR-186-5p; hsa-miR-18a-3p; hsa-miR-192-5p; hsa-miR-19a-3p; hsa-miR-19b-3p; hsa-miR-20a-5p; hsa-miR-20b-5p; hsa-miR-215-5p; hsa-miR-22-3p; h…
WP34 Ovarian Infertility Genes	over-represented	0.000502399	10.7585	23	hsa-let-7b-5p; hsa-miR-101-3p; hsa-miR-106a-5p; hsa-miR-106b-5p; hsa-miR-125b-5p; hsa-miR-15a-5p; hsa-miR-15b-5p; hsa-miR-16-5p; hsa-miR-17-5p; hsa-miR-181a-5p; hsa-miR-182-5p; hsa-miR-183-5p; hsa-miR-192-5p; hsa-miR-19b-3p; hsa-miR-20a-5p; hsa-miR-215-5p; hsa-miR-25-3p; hsa-miR-320a; hsa-miR-342-3p; hsa-miR-378a-3p; hsa-miR-423-5p; hsa-miR-484; hsa-miR-92a-3p
WP474 Endochondral Ossification	over-represented	0.000502399	20.3992	35	hsa-let-7b-5p; hsa-miR-101-3p; hsa-miR-106a-5p; hsa-miR-106b-5p; hsa-miR-107; hsa-miR-125b-5p; hsa-miR-150-5p; hsa-miR-15a-5p; hsa-miR-15b-5p; hsa-miR-16-5p; hsa-miR-17-5p; hsa-miR-181a-5p; hsa-miR-183-5p; hsa-miR-185-5p; hsa-miR-186-5p; hsa-miR-18a-3p; hsa-miR-192-5p; hsa-miR-194-5p; hsa-miR-19b-3p; hsa-miR-20a-5p; hsa-miR-20b-5p; hsa-miR-215-5p; hsa-miR-22-3p; hsa-miR-25-3p; hsa-miR-29c-3p; hsa…
hsa00250 Alanine aspartate and glutamate metabolism	over-represented	0.000502399	8.66267	20	hsa-let-7b-5p; hsa-miR-101-3p; hsa-miR-125b-5p; hsa-miR-16-5p; hsa-miR-17-5p; hsa-miR-183-5p; hsa-miR-185-5p; hsa-miR-186-5p; hsa-miR-192-5p; hsa-miR-20a-5p; hsa-miR-215-5p; hsa-miR-25-3p; hsa-miR-320a; hsa-miR-320b; hsa-miR-342-3p; hsa-miR-423-5p; hsa-miR-425-5p; hsa-miR-484; hsa-miR-92a-3p; hsa-miR-96-5p
hsa00670 One carbon pool by folate	over-represented	0.000502399	6.00798	16	hsa-let-7b-5p; hsa-miR-106b-5p; hsa-miR-1180-3p; hsa-miR-125b-5p; hsa-miR-15b-5p; hsa-miR-16-5p; hsa-miR-186-5p; hsa-miR-18a-3p; hsa-miR-194-5p; hsa-miR-29c-3p; hsa-miR-30e-5p; hsa-miR-320a; hsa-miR-342-3p; hsa-miR-484; hsa-miR-92a-3p; hsa-miR-96-5p
hsa04620 Toll like receptor signaling pathway	over-represented	0.000502399	18.7226	33	hsa-let-7b-5p; hsa-miR-101-3p; hsa-miR-106b-5p; hsa-miR-125b-5p; hsa-miR-140-3p; hsa-miR-15a-5p; hsa-miR-15b-5p; hsa-miR-16-5p; hsa-miR-17-5p; hsa-miR-181a-5p; hsa-miR-185-5p; hsa-miR-186-5p; hsa-miR-18a-3p; hsa-miR-192-5p; hsa-miR-194-5p; hsa-miR-19a-3p; hsa-miR-19b-3p; hsa-miR-20a-5p; hsa-miR-215-5p; hsa-miR-22-3p; hsa-miR-29c-3p; hsa-miR-30e-5p; hsa-miR-320a; hsa-miR-320b; hsa-miR-342-3p; hsa-…
hsa04666 Fc gamma R mediated phagocytosis	over-represented	0.000502399	19.5609	34	hsa-let-7b-5p; hsa-miR-101-3p; hsa-miR-106b-5p; hsa-miR-107; hsa-miR-1224-5p; hsa-miR-125b-5p; hsa-miR-15a-5p; hsa-miR-15b-5p; hsa-miR-16-5p; hsa-miR-17-5p; hsa-miR-181a-5p; hsa-miR-183-5p; hsa-miR-185-5p; hsa-miR-186-5p; hsa-miR-18a-3p; hsa-miR-192-5p; hsa-miR-194-5p; hsa-miR-20a-5p; hsa-miR-215-5p; hsa-miR-22-3p; hsa-miR-25-3p; hsa-miR-29c-3p; hsa-miR-320a; hsa-miR-320b; hsa-miR-342-3p; hsa-miR…
hsa04670 Leukocyte transendothelial migration	over-represented	0.000502399	20.3992	35	hsa-let-7b-5p; hsa-miR-101-3p; hsa-miR-106a-5p; hsa-miR-106b-5p; hsa-miR-1180-3p; hsa-miR-125b-5p; hsa-miR-150-5p; hsa-miR-15b-5p; hsa-miR-16-5p; hsa-miR-17-5p; hsa-miR-181a-5p; hsa-miR-182-5p; hsa-miR-183-5p; hsa-miR-185-5p; hsa-miR-186-5p; hsa-miR-18a-3p; hsa-miR-192-5p; hsa-miR-194-5p; hsa-miR-215-5p; hsa-miR-25-3p; hsa-miR-29c-3p; hsa-miR-30e-5p; hsa-miR-320a; hsa-miR-320b; hsa-miR-320c; hsa-…
hsa05216 Thyroid cancer	over-represented	0.000502399	17.7445	32	hsa-let-7b-5p; hsa-miR-101-3p; hsa-miR-106a-5p; hsa-miR-106b-5p; hsa-miR-1180-3p; hsa-miR-125b-5p; hsa-miR-1285-3p; hsa-miR-150-5p; hsa-miR-15a-5p; hsa-miR-15b-5p; hsa-miR-16-5p; hsa-miR-17-5p; hsa-miR-181a-5p; hsa-miR-183-5p; hsa-miR-18a-3p; hsa-miR-192-5p; hsa-miR-19a-3p; hsa-miR-20a-5p; hsa-miR-20b-5p; hsa-miR-215-5p; hsa-miR-25-3p; hsa-miR-320a; hsa-miR-320b; hsa-miR-342-3p; hsa-miR-378a-3p; …
WP1991 SRF and miRs in Smooth Muscle Differentiation and Proliferation	over-represented	0.000557655	7.40519	18	hsa-let-7b-5p; hsa-miR-106b-5p; hsa-miR-107; hsa-miR-15a-5p; hsa-miR-16-5p; hsa-miR-17-5p; hsa-miR-182-5p; hsa-miR-186-5p; hsa-miR-18a-3p; hsa-miR-19b-3p; hsa-miR-20a-5p; hsa-miR-25-3p; hsa-miR-320a; hsa-miR-342-3p; hsa-miR-378a-3p; hsa-miR-423-5p; hsa-miR-484; hsa-miR-92a-3p
hsa05016 Huntingtons disease	over-represented	0.00058737	24.1717	39	hsa-let-7b-5p; hsa-miR-101-3p; hsa-miR-106a-5p; hsa-miR-106b-5p; hsa-miR-1180-3p; hsa-miR-125b-5p; hsa-miR-1285-3p; hsa-miR-150-5p; hsa-miR-15a-5p; hsa-miR-15b-5p; hsa-miR-16-5p; hsa-miR-17-5p; hsa-miR-182-5p; hsa-miR-183-5p; hsa-miR-185-5p; hsa-miR-186-5p; hsa-miR-18a-3p; hsa-miR-192-5p; hsa-miR-194-5p; hsa-miR-19b-3p; hsa-miR-20a-5p; hsa-miR-20b-5p; hsa-miR-215-5p; hsa-miR-22-3p; hsa-miR-25-3p;…
hsa04120 Ubiquitin mediated proteolysis	over-represented	0.000598121	21.517	36	hsa-let-7b-5p; hsa-miR-101-3p; hsa-miR-106a-5p; hsa-miR-106b-5p; hsa-miR-107; hsa-miR-1180-3p; hsa-miR-125b-5p; hsa-miR-140-3p; hsa-miR-15a-5p; hsa-miR-15b-5p; hsa-miR-16-5p; hsa-miR-17-5p; hsa-miR-181a-5p; hsa-miR-182-5p; hsa-miR-183-5p; hsa-miR-186-5p; hsa-miR-18a-3p; hsa-miR-192-5p; hsa-miR-19a-3p; hsa-miR-19b-3p; hsa-miR-20a-5p; hsa-miR-215-5p; hsa-miR-25-3p; hsa-miR-29c-3p; hsa-miR-30e-5p; h…
hsa04360 Axon guidance	over-represented	0.000598121	21.517	36	hsa-let-7b-5p; hsa-miR-101-3p; hsa-miR-106b-5p; hsa-miR-125b-5p; hsa-miR-150-5p; hsa-miR-15b-5p; hsa-miR-16-5p; hsa-miR-17-5p; hsa-miR-181a-5p; hsa-miR-183-5p; hsa-miR-185-5p; hsa-miR-186-5p; hsa-miR-18a-3p; hsa-miR-192-5p; hsa-miR-194-5p; hsa-miR-19a-3p; hsa-miR-19b-3p; hsa-miR-20a-5p; hsa-miR-20b-5p; hsa-miR-215-5p; hsa-miR-25-3p; hsa-miR-29c-3p; hsa-miR-30e-5p; hsa-miR-320a; hsa-miR-320b; hsa-…
P00016 Cytoskeletal regulation by Rho GTPase	over-represented	0.000619082	19.002	33	hsa-let-7b-5p; hsa-miR-101-3p; hsa-miR-106b-5p; hsa-miR-107; hsa-miR-1180-3p; hsa-miR-1292-5p; hsa-miR-16-5p; hsa-miR-17-5p; hsa-miR-182-5p; hsa-miR-183-5p; hsa-miR-185-5p; hsa-miR-186-5p; hsa-miR-18a-3p; hsa-miR-192-5p; hsa-miR-194-5p; hsa-miR-19b-3p; hsa-miR-20a-5p; hsa-miR-215-5p; hsa-miR-22-3p; hsa-miR-25-3p; hsa-miR-29c-3p; hsa-miR-320a; hsa-miR-320b; hsa-miR-320c; hsa-miR-342-3p; hsa-miR-36…
P04394 Thyrotropin releasing hormone receptor signaling pathway	over-represented	0.000619082	8.24351	19	hsa-let-7b-5p; hsa-miR-101-3p; hsa-miR-106a-5p; hsa-miR-16-5p; hsa-miR-17-5p; hsa-miR-181a-5p; hsa-miR-186-5p; hsa-miR-192-5p; hsa-miR-19b-3p; hsa-miR-215-5p; hsa-miR-29c-3p; hsa-miR-320a; hsa-miR-342-3p; hsa-miR-423-5p; hsa-miR-425-5p; hsa-miR-484; hsa-miR-92a-3p; hsa-miR-93-5p; hsa-miR-96-5p
WP183 Proteasome Degradation	over-represented	0.000619082	15.6487	29	hsa-let-7b-5p; hsa-miR-101-3p; hsa-miR-106b-5p; hsa-miR-107; hsa-miR-1180-3p; hsa-miR-125b-5p; hsa-miR-15a-5p; hsa-miR-15b-5p; hsa-miR-16-5p; hsa-miR-181a-5p; hsa-miR-182-5p; hsa-miR-183-5p; hsa-miR-186-5p; hsa-miR-18a-3p; hsa-miR-192-5p; hsa-miR-19b-3p; hsa-miR-20a-5p; hsa-miR-215-5p; hsa-miR-25-3p; hsa-miR-29c-3p; hsa-miR-30e-5p; hsa-miR-320a; hsa-miR-342-5p; hsa-miR-378a-3p; hsa-miR-423-5p; hs…
WP404 Nucleotide Metabolism	over-represented	0.000619082	8.94212	20	hsa-let-7b-5p; hsa-miR-107; hsa-miR-125b-5p; hsa-miR-15b-5p; hsa-miR-16-5p; hsa-miR-186-5p; hsa-miR-192-5p; hsa-miR-19b-3p; hsa-miR-20a-5p; hsa-miR-215-5p; hsa-miR-29c-3p; hsa-miR-30e-5p; hsa-miR-320a; hsa-miR-342-3p; hsa-miR-423-5p; hsa-miR-425-5p; hsa-miR-484; hsa-miR-652-3p; hsa-miR-92a-3p; hsa-miR-96-5p
WP623 Oxidative phosphorylation	over-represented	0.000619082	10.3393	22	hsa-let-7b-5p; hsa-miR-101-3p; hsa-miR-125b-5p; hsa-miR-15a-5p; hsa-miR-16-5p; hsa-miR-17-5p; hsa-miR-182-5p; hsa-miR-185-5p; hsa-miR-186-5p; hsa-miR-18a-3p; hsa-miR-192-5p; hsa-miR-19b-3p; hsa-miR-215-5p; hsa-miR-30e-5p; hsa-miR-320a; hsa-miR-320b; hsa-miR-423-5p; hsa-miR-484; hsa-miR-629-5p; hsa-miR-652-3p; hsa-miR-92a-3p; hsa-miR-93-5p
WP673 ErbB signaling pathway	over-represented	0.000619082	21.6567	36	hsa-let-7b-5p; hsa-miR-101-3p; hsa-miR-106a-5p; hsa-miR-106b-5p; hsa-miR-125b-5p; hsa-miR-140-3p; hsa-miR-144-3p; hsa-miR-15a-5p; hsa-miR-15b-5p; hsa-miR-16-5p; hsa-miR-17-5p; hsa-miR-181a-5p; hsa-miR-182-5p; hsa-miR-186-5p; hsa-miR-18a-3p; hsa-miR-192-5p; hsa-miR-194-5p; hsa-miR-19a-3p; hsa-miR-20a-5p; hsa-miR-20b-5p; hsa-miR-215-5p; hsa-miR-22-3p; hsa-miR-29c-3p; hsa-miR-320a; hsa-miR-320b; hsa…
hsa00190 Oxidative phosphorylation	over-represented	0.000619082	14.9501	28	hsa-let-7b-5p; hsa-miR-101-3p; hsa-miR-106a-5p; hsa-miR-106b-5p; hsa-miR-125b-5p; hsa-miR-15a-5p; hsa-miR-15b-5p; hsa-miR-16-5p; hsa-miR-17-5p; hsa-miR-181a-5p; hsa-miR-182-5p; hsa-miR-183-5p; hsa-miR-185-5p; hsa-miR-186-5p; hsa-miR-18a-3p; hsa-miR-192-5p; hsa-miR-19b-3p; hsa-miR-20a-5p; hsa-miR-215-5p; hsa-miR-30e-5p; hsa-miR-320a; hsa-miR-320b; hsa-miR-423-5p; hsa-miR-484; hsa-miR-629-5p; hsa-m…
hsa00350 Tyrosine metabolism	over-represented	0.000619082	5.02994	14	hsa-let-7b-5p; hsa-miR-106b-5p; hsa-miR-16-5p; hsa-miR-181a-5p; hsa-miR-186-5p; hsa-miR-192-5p; hsa-miR-215-5p; hsa-miR-22-3p; hsa-miR-320a; hsa-miR-342-3p; hsa-miR-451a; hsa-miR-484; hsa-miR-92a-3p; hsa-miR-93-5p
hsa00532 Chondroitin sulfate biosynthesis	over-represented	0.000619082	5.02994	14	hsa-let-7b-5p; hsa-miR-106a-5p; hsa-miR-125b-5p; hsa-miR-15b-5p; hsa-miR-16-5p; hsa-miR-17-5p; hsa-miR-186-5p; hsa-miR-192-5p; hsa-miR-19b-3p; hsa-miR-20a-5p; hsa-miR-215-5p; hsa-miR-484; hsa-miR-92a-3p; hsa-miR-93-5p
hsa00562 Inositol phosphate metabolism	over-represented	0.000619082	14.1118	27	hsa-let-7b-5p; hsa-miR-101-3p; hsa-miR-106b-5p; hsa-miR-107; hsa-miR-125b-5p; hsa-miR-144-3p; hsa-miR-15a-5p; hsa-miR-15b-5p; hsa-miR-16-5p; hsa-miR-17-5p; hsa-miR-182-5p; hsa-miR-183-5p; hsa-miR-186-5p; hsa-miR-192-5p; hsa-miR-19a-3p; hsa-miR-19b-3p; hsa-miR-20a-5p; hsa-miR-215-5p; hsa-miR-22-3p; hsa-miR-320a; hsa-miR-320b; hsa-miR-378a-3p; hsa-miR-423-5p; hsa-miR-425-5p; hsa-miR-484; hsa-miR-92…
hsa03030 DNA replication	over-represented	0.000619082	8.24351	19	hsa-let-7b-5p; hsa-miR-1180-3p; hsa-miR-125b-5p; hsa-miR-15a-5p; hsa-miR-16-5p; hsa-miR-183-5p; hsa-miR-186-5p; hsa-miR-18a-3p; hsa-miR-192-5p; hsa-miR-19b-3p; hsa-miR-20a-5p; hsa-miR-215-5p; hsa-miR-25-3p; hsa-miR-320a; hsa-miR-484; hsa-miR-501-3p; hsa-miR-885-5p; hsa-miR-92a-3p; hsa-miR-93-5p
hsa04912 GnRH signaling pathway	over-represented	0.000619082	18.1637	32	hsa-let-7b-5p; hsa-miR-101-3p; hsa-miR-106b-5p; hsa-miR-125b-5p; hsa-miR-140-3p; hsa-miR-15a-5p; hsa-miR-15b-5p; hsa-miR-16-5p; hsa-miR-17-5p; hsa-miR-181a-5p; hsa-miR-182-5p; hsa-miR-185-5p; hsa-miR-186-5p; hsa-miR-18a-3p; hsa-miR-192-5p; hsa-miR-194-5p; hsa-miR-19b-3p; hsa-miR-20a-5p; hsa-miR-215-5p; hsa-miR-22-3p; hsa-miR-29c-3p; hsa-miR-320a; hsa-miR-320b; hsa-miR-342-3p; hsa-miR-378a-3p; hsa…
hsa05416 Viral myocarditis	over-represented	0.000619082	18.1637	32	hsa-let-7b-5p; hsa-miR-101-3p; hsa-miR-106a-5p; hsa-miR-106b-5p; hsa-miR-1180-3p; hsa-miR-125b-5p; hsa-miR-140-3p; hsa-miR-15a-5p; hsa-miR-15b-5p; hsa-miR-16-5p; hsa-miR-17-5p; hsa-miR-183-5p; hsa-miR-186-5p; hsa-miR-18a-3p; hsa-miR-192-5p; hsa-miR-194-5p; hsa-miR-19a-3p; hsa-miR-20a-5p; hsa-miR-215-5p; hsa-miR-25-3p; hsa-miR-320a; hsa-miR-320c; hsa-miR-342-3p; hsa-miR-378a-3p; hsa-miR-423-5p; hs…
WP1403 AMPK signaling	over-represented	0.000620414	22.6347	37	hsa-let-7b-5p; hsa-miR-106a-5p; hsa-miR-106b-5p; hsa-miR-125b-5p; hsa-miR-1285-3p; hsa-miR-144-3p; hsa-miR-150-5p; hsa-miR-15a-5p; hsa-miR-16-5p; hsa-miR-17-5p; hsa-miR-182-5p; hsa-miR-183-5p; hsa-miR-185-5p; hsa-miR-186-5p; hsa-miR-18a-3p; hsa-miR-192-5p; hsa-miR-19b-3p; hsa-miR-20a-5p; hsa-miR-20b-5p; hsa-miR-2110; hsa-miR-215-5p; hsa-miR-25-3p; hsa-miR-29c-3p; hsa-miR-30e-5p; hsa-miR-320a; hsa…
[truncated: 263 more rows]
